# Supplementary material for: Transcriptome sequencing and marker development in winged bean (Psophocarpus tetragonolobus; Leguminosae)
Source: Sci Rep. 2016 Jun 30;6:29070. doi: 10.1038/srep29070 (PMC4928180; doi:10.1038/srep29070)
Supplement: Supplementary File 2 [file srep29070-s2.xls]

## Sheet: Go_table
Supplementary File 2: GO analysis output. Blast2GO annotation of 32,993 transcripts.
Seq. Name	Seq. Description	Seq. Length	#Hits	min. eValue	mean Similarity	#GOs	GOs	Enzyme Codes	InterProScan
G3V4AVU01A01M8|m.7021	glycine-rich rna-binding protein blt801	99	1	5.38e-10	0.69	0	-
G3V4AVU01A03H2|m.8745	hypothetical protein PHAVU_008G279900g	129	1	1.08e-31	0.89	0	-
G3V4AVU01A06N7|m.9084	---NA---	104	0			0	-
G3V4AVU01A07ZK|m.6300	leucine--trna mitochondrial	102	1	5.13e-27	0.93	0	-
G3V4AVU01A0BYY|m.7550	hypothetical protein PHAVU_010G118500g	146	1	9.48e-60	0.97	0	-
G3V4AVU01A0DEF|m.9913	dentin sialophospho	108	1	1.92e-30	0.9	0	-
G3V4AVU01A0DKA|m.8545	hypothetical protein LR48_Vigan03g214600	102	1	4.23e-17	0.8	0	-
G3V4AVU01A0EM8|m.6203	PREDICTED: uncharacterized protein LOC100306397 isoform X1	100	1	2.72e-26	0.85	0	-
G3V4AVU01A0GNB|m.8433	---NA---	102	0			0	-
G3V4AVU01A0J2Z|m.6675	---NA---	134	0			0	-
G3V4AVU01A0M7E|m.9316	hypothetical protein PHAVU_006G214900g	106	1	1.05e-47	0.84	0	-
G3V4AVU01A0NE3|m.5546	hypothetical protein LR48_Vigan04g200700	123	1	6.42e-45	0.78	0	-
G3V4AVU01A0T6Z|m.6559	---NA---	114	0			0	-
G3V4AVU01A0VLL|m.6187	---NA---	127	0			0	-
G3V4AVU01A0WW3|m.6333	protein ethylene insensitive 3	99	1	2.18e-48	0.84	0	-
G3V4AVU01A0Y61|m.6632	trafficking protein particle complex subunit 9-like	102	1	5.84e-59	0.96	0	-
G3V4AVU01A113P|m.7497	PREDICTED: uncharacterized protein LOC100803697 isoform X2	121	1	3.75e-27	0.96	0	-
G3V4AVU01A16KQ|m.7982	---NA---	108	0			0	-
G3V4AVU01A18UW|m.7622	Hypothetical protein glysoja_024003	111	1	1.64e-36	0.88	0	-
G3V4AVU01A19OT|m.6136	---NA---	106	0			0	-
G3V4AVU01A1C7T|m.7365	hypothetical protein LR48_Vigan01g006500	168	1	3.72e-76	0.82	0	-
G3V4AVU01A1F57|m.9043	probable protein s-acyltransferase 19-like isoform x3	129	1	1.56e-20	0.79	0	-
G3V4AVU01A1HV6|m.8222	---NA---	111	0			0	-
G3V4AVU01A1MJM|m.7671	adenosine kinase	127	1	4.71e-68	0.95	0	-
G3V4AVU01A1MQ6|m.7729	---NA---	120	0			0	-
G3V4AVU01A1R5U|m.7855	transcription factor tcp18-like	121	1	1.29e-46	0.85	0	-
G3V4AVU01A1USC|m.7153	---NA---	104	0			0	-
G3V4AVU01A1V8E|m.6734	hypothetical protein LR48_Vigan238s000900	106	1	1.1e-15	0.97	0	-
G3V4AVU01A1Y7Y|m.7808	gdp-l-galactose phosphorylase 2-like	113	1	6.39e-07	0.72	0	-
G3V4AVU01A2A1I|m.6810	neurogenic protein mastermind	129	1	1.57e-07	0.85	0	-
G3V4AVU01A2EPJ|m.8695	---NA---	104	0			0	-
G3V4AVU01A2FK5|m.7308	---NA---	112	0			0	-
G3V4AVU01A2FPP|m.10265	hypothetical protein glysoja_021613	125	1	7.23e-27	0.72	0	-
G3V4AVU01A2SFU|m.6563	caffeic acid 3-o-methyltransferase-like isoform x1	145	1	8.78e-69	0.83	0	-
G3V4AVU01A2TTO|m.6601	---NA---	128	0			0	-
G3V4AVU01A2X2E|m.6555	hypothetical protein LR48_Vigan07g130500	111	1	4.5e-26	0.94	0	-
G3V4AVU01A2ZU6|m.8224	alpha-l-fucosidase 2-like isoform x3	143	1	1.86e-26	0.92	0	-
G3V4AVU01A300V|m.9874	hypothetical protein PHAVU_005G091300g	112	1	1.36e-44	0.87	0	-
G3V4AVU01A391J|m.9487	---NA---	115	0			0	-
G3V4AVU01A397U|m.9333	---NA---	108	0			0	-
G3V4AVU01A39M0|m.5816	trihelix transcription factor gtl1-like	138	1	5.24e-60	0.91	0	-
G3V4AVU01A3A0U|m.8180	---NA---	124	0			0	-
G3V4AVU01A3BWB|m.6365	---NA---	109	0			0	-
G3V4AVU01A3CL3|m.7839	hypothetical protein LR48_Vigan01g147400	132	1	6.06e-10	0.78	0	-
G3V4AVU01A3E4L|m.7604	---NA---	104	0			0	-
G3V4AVU01A3E6Y|m.10242	PREDICTED: uncharacterized protein LOC102667476	110	1	5.56e-27	0.97	0	-
G3V4AVU01A3EH7|m.7068	pentatricopeptide repeat-containing protein chloroplastic-like	110	1	1.33e-64	0.97	0	-
G3V4AVU01A3FZX|m.7204	enhancer of mrna-decapping protein 4-like isoform x1	109	1	1.85e-62	0.99	0	-
G3V4AVU01A3GR8|m.8537	pentatricopeptide repeat-containing protein chloroplastic-like	113	1	1.89e-44	0.89	0	-
G3V4AVU01A3J2C|m.7138	hypothetical protein glysoja_005639	103	1	1.25e-15	0.82	0	-
G3V4AVU01A3KQY|m.8107	PREDICTED: stress-related protein-like	124	1	1.23e-35	0.97	0	-
G3V4AVU01A3U68|m.8834	---NA---	105	0			0	-
G3V4AVU01A3Y3U|m.7568	delta -sterol reductase	148	1	3.56e-78	0.89	0	-
G3V4AVU01A3YSU|m.7431	hypothetical protein glysoja_009047, partial	106	1	7e-37	0.79	0	-
G3V4AVU01A45NW|m.8472	---NA---	123	0			0	-
G3V4AVU01A47C3|m.5897	hypothetical protein glysoja_044588	99	1	1.01e-17	1	0	-
G3V4AVU01A494N|m.9533	hypothetical protein glysoja_037355	100	1	3.79e-23	0.87	0	-
G3V4AVU01A4FRP|m.5756	---NA---	150	0			0	-
G3V4AVU01A4G0T|m.7133	---NA---	116	0			0	-
G3V4AVU01A4NY9|m.8652	hypothetical protein LR48_Vigan07g043900	117	1	6.45e-34	0.95	0	-
G3V4AVU01A4OHZ|m.9907	hypothetical protein PHAVU_007G075200g, partial	143	1	4.02e-59	0.84	0	-
G3V4AVU01A4SDQ|m.7897	---NA---	114	0			0	-
G3V4AVU01A4Z5H|m.9707	hypothetical protein LR48_Vigan442s005500	110	1	2.79e-34	0.77	0	-
G3V4AVU01A55YU|m.5691	PREDICTED: uncharacterized protein LOC100798978	122	1	1.15e-69	0.97	0	-
G3V4AVU01A57HD|m.8423	---NA---	100	0			0	-
G3V4AVU01A58UQ|m.8318	hypothetical protein PHAVU_007G052200g	102	1	9.31e-18	0.61	0	-
G3V4AVU01A5ANG|m.5969	---NA---	111	0			0	-
G3V4AVU01A5FKR|m.6200	hypothetical protein PHAVU_008G275600g	113	1	8.91e-30	0.81	0	-
G3V4AVU01A5HLO|m.7113	hypothetical protein LR48_Vigan03g109400	112	1	2.94e-16	0.85	0	-
G3V4AVU01A5OFE|m.6348	---NA---	122	0			0	-
G3V4AVU01A5RKE|m.5977	protein time for coffee-like isoform x2	114	1	3.4e-35	0.94	0	-
G3V4AVU01A5S46|m.9160	chlororespiratory reduction partial	105	1	1.22e-11	0.67	0	-
G3V4AVU01A5TIJ|m.5728	---NA---	119	0			0	-
G3V4AVU01A5TIJ|m.5729	hypothetical protein LR48_Vigan438s000100	100	1	2.3e-27	0.96	0	-
G3V4AVU01A60KB|m.6553	---NA---	101	0			0	-
G3V4AVU01A62TN|m.6613	hypothetical protein PHAVU_007G180600g	112	1	9.25e-56	0.93	0	-
G3V4AVU01A63JT|m.8573	pentatricopeptide repeat-containing mitochondrial	135	1	1.03e-72	0.92	0	-
G3V4AVU01A64OF|m.9318	trna dimethylallyltransferase 9-like isoform x2	106	1	2.25e-47	0.87	0	-
G3V4AVU01A65PG|m.9698	probable polygalacturonase non-catalytic subunit jp650-like	106	1	1.45e-53	0.89	0	-
G3V4AVU01A68IA|m.8042	PREDICTED: uncharacterized protein LOC102659662	128	1	7.13e-11	0.69	0	-
G3V4AVU01A6BI5|m.8616	protein iq-domain 31-like isoform x2	123	1	2.85e-10	0.75	0	-
G3V4AVU01A6DDA|m.8446	fanconi-associated nuclease 1 homolog isoform x3	129	1	1.18e-09	0.91	0	-
G3V4AVU01A6F6A|m.7588	---NA---	104	0			0	-
G3V4AVU01A6I3J|m.6405	hypothetical protein glysoja_002934	123	1	2.79e-45	0.94	0	-
G3V4AVU01A6L7B|m.10129	hypothetical protein LR48_Vigan03g238600	118	1	3.92e-66	0.94	0	-
G3V4AVU01A6NF9|m.10173	hypothetical protein PHAVU_003G289000g	114	1	4.22e-37	0.8	0	-
G3V4AVU01A6NK2|m.10150	---NA---	104	0			0	-
G3V4AVU01A6NZM|m.9889	hypothetical protein LR48_Vigan09g112400	118	1	3.92e-41	0.73	0	-
G3V4AVU01A6PPK|m.7049	PREDICTED: uncharacterized protein LOC100794770 isoform X1	140	1	1.97e-59	0.96	0	-
G3V4AVU01A6SV8|m.8392	hypothetical protein LR48_Vigan05g197700	129	1	1.58e-26	0.57	0	-
G3V4AVU01A6VNE|m.9572	hypothetical protein LR48_Vigan03g269700	126	1	1.59e-21	0.92	0	-
G3V4AVU01A712U|m.8717	hypothetical protein PHAVU_010G032400g	105	1	1.68e-35	0.87	0	-
G3V4AVU01A754G|m.6886	hypothetical protein LR48_Vigan477s000900	141	1	8.84e-39	0.77	0	-
G3V4AVU01A7AWL|m.9916	cardiolipin synthase (cmp-forming) mitochondrial	123	1	1.16e-56	0.9	0	-
G3V4AVU01A7AZZ|m.7108	clip-associated isoform x3	144	1	5.69e-73	0.94	0	-
G3V4AVU01A7EIY|m.6383	hypothetical protein PHAVU_005G185500g	136	1	4.14e-69	0.91	0	-
G3V4AVU01A7IQY|m.9890	#NAME?	111	1	9.22e-09	0.74	0	-
G3V4AVU01A7QQB|m.9103	unknown	103	1	1.67e-15	0.64	0	-
G3V4AVU01A7SFY|m.7304	hypothetical protein LR48_Vigan10g180700	157	1	7.87e-35	0.71	0	-
G3V4AVU01A7SJN|m.6628	---NA---	124	0			0	-
G3V4AVU01A7SL5|m.8873	---NA---	111	0			0	-
G3V4AVU01A7UYN|m.7249	PREDICTED: uncharacterized protein LOC100813102 isoform X2	154	1	1.27e-44	0.96	0	-
G3V4AVU01A7YSK|m.8767	hypothetical protein LR48_Vigan03g219400	128	1	2.1e-23	0.98	0	-
G3V4AVU01A7Z7S|m.9410	protein aspartic protease in guard cell 1	122	1	2.14e-39	0.85	0	-
G3V4AVU01A803Y|m.9522	atp-dependent dna helicase q-like 3-like isoform x4	113	1	6.46e-48	0.83	0	-
G3V4AVU01A89GG|m.6096	---NA---	123	0			0	-
G3V4AVU01A8DSE|m.5790	PREDICTED: uncharacterized protein LOC100786623 isoform X3	121	1	5.06e-40	0.87	0	-
G3V4AVU01A8EGB|m.9437	---NA---	115	0			0	-
G3V4AVU01A8EGB|m.9436	btb poz domain-containing protein at5g41330-like	152	1	1.44e-46	0.95	0	-
G3V4AVU01A8G1O|m.6024	hypothetical protein LR48_Vigan1104s000500	134	1	2.73e-41	0.86	0	-
G3V4AVU01A8HYF|m.10179	PREDICTED: uncharacterized protein LOC100779720 isoform X1	108	1	6.26e-55	0.95	0	-
G3V4AVU01A8MFD|m.6051	hypothetical protein LR48_Vigan03g211000	135	1	9.87e-33	0.94	0	-
G3V4AVU01A8Q1I|m.9879	unknown	108	1	1.55e-37	0.95	0	-
G3V4AVU01A8RHQ|m.5813	---NA---	103	0			0	-
G3V4AVU01A8W0H|m.7560	---NA---	101	0			0	-
G3V4AVU01A8WJ3|m.7237	hypothetical protein LR48_Vigan06g108900	118	1	1.24e-31	0.78	0	-
G3V4AVU01A9AEM|m.5910	transcription factor gte4	102	1	1.03e-36	0.93	0	-
G3V4AVU01A9F02|m.9679	---NA---	130	0			0	-
G3V4AVU01A9FCN|m.9971	pentatricopeptide repeat-containing protein at2g37230-like	136	1	2.6e-52	0.94	0	-
G3V4AVU01A9FMD|m.6017	f-box ankyrin repeat protein skip35	101	1	3.82e-52	1	0	-
G3V4AVU01A9PWU|m.8899	hypothetical protein LR48_Vigan09g224400	122	1	9.95e-55	0.89	0	-
G3V4AVU01A9SLN|m.8306	f-box protein at2g16365-like isoform x1	103	1	3.42e-48	0.92	0	-
G3V4AVU01A9TQU|m.9152	---NA---	145	0			0	-
G3V4AVU01A9TQU|m.9151	xyloglucan galactosyltransferase katamari1 homolog	145	1	3.92e-88	0.91	0	-
G3V4AVU01A9ZIZ|m.9029	hypothetical protein LR48_Vigan03g133000	111	1	4.76e-64	0.96	0	-
G3V4AVU01AC0OI|m.5620	hypothetical protein LR48_Vigan06g069600	111	1	7.31e-49	0.94	0	-
G3V4AVU01AC7K2|m.6019	PREDICTED: uncharacterized protein LOC101515637	131	1	6.29e-72	0.9	0	-
G3V4AVU01ACBX9|m.7141	unknown	103	1	2.3e-39	0.82	0	-
G3V4AVU01ACHM7|m.5548	partner of y14 and mago-like isoform x1	137	1	1.14e-26	0.96	0	-
G3V4AVU01ACLRA|m.7011	---NA---	115	0			0	-
G3V4AVU01ACOAO|m.6681	hypothetical protein SOVF_028360	106	1	1.11e-63	0.97	0	-
G3V4AVU01ACQ5Y|m.9964	hypothetical protein LR48_Vigan03g269300	125	1	1.02e-40	0.77	0	-
G3V4AVU01ACQ5Y|m.9963	---NA---	128	0			0	-
G3V4AVU01ACROM|m.6541	hypothetical protein glysoja_039437	103	1	3.16e-40	0.88	0	-
G3V4AVU01AD5TD|m.8653	---NA---	107	0			0	-
G3V4AVU01ADJ57|m.7518	hypothetical protein PHAVU_006G154300g	127	1	2.58e-65	0.94	0	-
G3V4AVU01ADQHN|m.5877	gpi-anchored isoform x1	117	1	4.74e-35	0.89	0	-
G3V4AVU01ADTS9|m.8638	PREDICTED: uncharacterized protein LOC100814771	148	1	4.08e-84	0.92	0	-
G3V4AVU01ADZJH|m.6460	spx domain-containing membrane protein at4g22990-like isoform x3	119	1	6.96e-54	0.97	0	-
G3V4AVU01AE37U|m.6473	neutral ceramidase-like	111	1	9.18e-58	0.93	0	-
G3V4AVU01AE7K4|m.9278	serine arginine-rich splicing factor rsz21a isoform x2	144	1	1.22e-27	0.87	0	-
G3V4AVU01AEAHO|m.6184	hypothetical protein PHAVU_008G021200g	105	1	6.68e-18	0.65	0	-
G3V4AVU01AER8S|m.7488	---NA---	139	0			0	-
G3V4AVU01AF0WY|m.5664	isoflavone 4 -o-methyltransferase	111	1	1.01e-47	0.84	0	-
G3V4AVU01AF4KZ|m.6475	PREDICTED: uncharacterized protein LOC100795770	165	1	1.97e-59	0.75	0	-
G3V4AVU01AFEOY|m.7991	PREDICTED: uncharacterized protein LOC100820285 isoform X1	109	1	1.1e-43	0.83	0	-
G3V4AVU01AFEWJ|m.8021	---NA---	168	0			0	-
G3V4AVU01AFQZ7|m.9070	---NA---	114	0			0	-
G3V4AVU01AFSAL|m.7026	---NA---	125	0			0	-
G3V4AVU01AFZXY|m.9346	hypothetical protein LR48_Vigan406s022000	113	1	2.94e-43	0.88	0	-
G3V4AVU01AG2AV|m.6501	hypothetical protein LR48_Vigan319s001000	139	1	2.44e-74	0.92	0	-
G3V4AVU01AG8BG|m.7724	PREDICTED: uncharacterized protein LOC100801965 isoform X1	103	1	2.22e-60	0.95	0	-
G3V4AVU01AGHGB|m.8858	regulation of nuclear pre-mrna domain-containing protein 1b	141	1	6.24e-29	0.96	0	-
G3V4AVU01AGJQ8|m.8210	retinoblastoma-binding protein 5-like	144	1	1.4e-84	0.96	0	-
G3V4AVU01AGMGB|m.8356	PREDICTED: myosin-6-like	103	1	3.11e-50	0.95	0	-
G3V4AVU01AGQQ6|m.9274	hypothetical protein PHAVU_010G032400g	128	1	5.83e-40	0.72	0	-
G3V4AVU01AGTVH|m.8397	trihelix transcription factor gt-2	99	1	4.06e-12	0.89	0	-
G3V4AVU01AGTVH|m.8396	---NA---	112	0			0	-
G3V4AVU01AH067|m.9372	hypothetical protein LR48_Vigan01g134600	124	1	6.53e-55	0.94	0	-
G3V4AVU01AH1JF|m.5896	---NA---	104	0			0	-
G3V4AVU01AH49A|m.9881	hypothetical protein LR48_Vigan08g193900	108	1	5.33e-19	0.88	0	-
G3V4AVU01AH4FO|m.9184	hypothetical protein LR48_Vigan27s002200	125	1	5.1e-66	0.9	0	-
G3V4AVU01AHB6G|m.9512	hypothetical protein LR48_Vigan09g186800	111	1	1.56e-44	0.94	0	-
G3V4AVU01AHBRW|m.7447	hypothetical protein LR48_Vigan08g030300	120	1	1.49e-53	0.83	0	-
G3V4AVU01AHCW6|m.7898	---NA---	113	0			0	-
G3V4AVU01AHCW6|m.7899	f-box protein gid2-like	100	1	2.9e-37	0.78	0	-
G3V4AVU01AHH0I|m.6519	protein lurp-one-related 6	122	1	4.26e-61	0.91	0	-
G3V4AVU01AHIGG|m.10185	---NA---	109	0			0	-
G3V4AVU01AHQ3R|m.8544	hypothetical protein LR48_Vigan661s001400	109	1	6.17e-11	0.52	0	-
G3V4AVU01AHS8U|m.8951	bromodomain and wd repeat-containing protein 3-like isoform x5	101	1	2.19e-38	0.82	0	-
G3V4AVU01AHVQQ|m.7600	---NA---	137	0			0	-
G3V4AVU01AHVZJ|m.9365	hypothetical protein LR48_Vigan511s010400	151	1	5.18e-15	0.84	0	-
G3V4AVU01AHXGJ|m.9354	---NA---	162	0			0	-
G3V4AVU01AI08P|m.8150	hypothetical protein LR48_Vigan272s006400	104	1	1.46e-42	0.95	0	-
G3V4AVU01AI0LF|m.8284	pentatricopeptide repeat-containing protein at3g29230-like	126	1	4.66e-42	0.69	0	-
G3V4AVU01AI27T|m.8981	hypothetical protein LR48_Vigan09g208700	139	1	9.61e-48	0.91	0	-
G3V4AVU01AI3HS|m.6618	---NA---	102	0			0	-
G3V4AVU01AI3WC|m.9002	protein nlrc3-like	132	1	6.89e-45	0.75	0	-
G3V4AVU01AIAIN|m.6217	---NA---	107	0			0	-
G3V4AVU01AIJSO|m.8513	duf246 domain-containing protein	112	1	1.9e-41	0.88	0	-
G3V4AVU01AINAH|m.9824	hypothetical protein LR48_Vigan03g162700	107	1	1.18e-42	0.88	0	-
G3V4AVU01AINOG|m.8663	---NA---	118	0			0	-
G3V4AVU01AIRKX|m.8395	---NA---	99	0			0	-
G3V4AVU01AIW64|m.5624	ferredoxin-dependent glutamate chloroplastic	102	1	1.18e-58	0.99	0	-
G3V4AVU01AJ5P9|m.5483	---NA---	125	0			0	-
G3V4AVU01AJ5Q6|m.5531	hypothetical protein PHAVU_007G037500g	113	1	1.62e-49	0.83	0	-
G3V4AVU01AJ5Y2|m.8929	---NA---	111	0			0	-
G3V4AVU01AJ8TD|m.7156	hypothetical protein glysoja_030826	143	1	9.29e-60	0.92	0	-
G3V4AVU01AJ9HQ|m.9192	PREDICTED: uncharacterized protein LOC100812233	107	1	2.43e-57	1	0	-
G3V4AVU01AJ9HQ|m.9193	---NA---	100	0			0	-
G3V4AVU01AJALI|m.5686	hypothetical protein LR48_Vigan10g206500	109	1	1.12e-35	0.9	0	-
G3V4AVU01AJCD5|m.7544	probable anion transporter chloroplastic-like isoform x3	112	1	3.29e-47	0.9	0	-
G3V4AVU01AJIPE|m.9499	unknown	121	1	2.78e-60	0.9	0	-
G3V4AVU01AJRTB|m.5520	---NA---	106	0			0	-
G3V4AVU01AJSI9|m.8957	---NA---	122	0			0	-
G3V4AVU01AJSO0|m.9360	Hypothetical protein glysoja_003603	101	1	7.28e-06	0.5	0	-
G3V4AVU01AJTIE|m.5929	---NA---	119	0			0	-
G3V4AVU01AK2JF|m.7915	f-box kelch-repeat protein skip4-like	115	1	3.7e-39	0.8	0	-
G3V4AVU01AK4EN|m.9071	nuclear matrix constituent protein 1-like protein	122	1	8.73e-28	0.96	0	-
G3V4AVU01AK4EY|m.7516	hypothetical protein PHAVU_008G080400g	111	1	8.87e-19	0.95	0	-
G3V4AVU01AK59L|m.6623	dentin sialophospho	116	1	1.91e-53	0.87	0	-
G3V4AVU01AK73Z|m.6596	common plant regulatory factor 1-like isoform x2	119	1	1.5e-58	0.9	0	-
G3V4AVU01AK9OP|m.9984	---NA---	122	0			0	-
G3V4AVU01AK9U7|m.6482	dead-box atp-dependent rna helicase 52b	99	1	1.26e-35	0.9	0	-
G3V4AVU01AKBT1|m.8673	---NA---	109	0			0	-
G3V4AVU01AKBT7|m.8674	hypothetical protein LR48_Vigan01g168600	154	1	3.61e-24	0.92	0	-
G3V4AVU01AKBT7|m.8675	---NA---	113	0			0	-
G3V4AVU01AKGZF|m.5787	hypothetical protein PHAVU_001G221600g	109	1	1.24e-29	0.98	0	-
G3V4AVU01AKILM|m.9139	PREDICTED: tetraspanin-8-like	111	1	1.91e-50	0.91	0	-
G3V4AVU01AKLJW|m.8623	serine threonine protein phosphatase 2a 55 kda regulatory subunit b beta isoform-like isoform x3	130	1	3.01e-75	0.96	0	-
G3V4AVU01AKQ5E|m.7121	---NA---	133	0			0	-
G3V4AVU01AKRFC|m.6590	hypothetical protein glysoja_027395	147	1	1.82e-69	0.97	0	-
G3V4AVU01AKRFC|m.6592	---NA---	100	0			0	-
G3V4AVU01AKWS9|m.8794	hypothetical protein PHAVU_002G3226001g	127	1	1.96e-30	0.71	0	-
G3V4AVU01AKXTY|m.10007	hypothetical protein PHAVU_003G021100g	115	1	8.94e-36	1	0	-
G3V4AVU01AL2DD|m.9056	chaperone protein chloroplastic-like isoform x2	116	1	6.34e-57	0.97	0	-
G3V4AVU01AL3EN|m.6359	---NA---	103	0			0	-
G3V4AVU01AL3PD|m.9858	hypothetical protein LR48_Vigan09g114800	107	1	2.69e-31	0.81	0	-
G3V4AVU01AL5UR|m.6091	---NA---	108	0			0	-
G3V4AVU01AL684|m.9366	hypothetical protein LR48_Vigan01g255300	117	1	4.84e-47	0.98	0	-
G3V4AVU01ALD19|m.7816	amsh-like ubiquitin thioesterase 3-like	100	1	6.46e-35	0.77	0	-
G3V4AVU01ALG0Y|m.7999	hypothetical protein LR48_Vigan10g158500	134	1	4.97e-73	0.98	0	-
G3V4AVU01ALGYW|m.6275	unknown	131	1	6.22e-82	0.93	0	-
G3V4AVU01ALM5K|m.9363	protein chloroplastic	152	1	1.7e-10	0.69	0	-
G3V4AVU01ALVW8|m.8402	uncharacterized aarf domain-containing protein kinase 2	100	1	4.11e-54	0.93	0	-
G3V4AVU01AM2YD|m.7376	mediator of rna polymerase ii transcription subunit 27-like isoform x1	102	1	8.92e-16	0.95	0	-
G3V4AVU01AMD06|m.5853	hypothetical protein LR48_Vigan07g082900	103	1	2.98e-17	0.86	0	-
G3V4AVU01AMI7N|m.5973	hypothetical protein glysoja_026048	99	1	1.22e-11	0.91	0	-
G3V4AVU01AMKZF|m.10192	probable inactive receptor kinase at5g58300-like isoform x5	128	1	2.43e-45	0.89	0	-
G3V4AVU01AMO7I|m.6949	---NA---	128	0			0	-
G3V4AVU01AMZOK|m.10160	folate transporter chloroplastic isoform x1	100	1	2.82e-49	0.89	0	-
G3V4AVU01AN4CM|m.5605	---NA---	127	0			0	-
G3V4AVU01AN65J|m.7166	---NA---	101	0			0	-
G3V4AVU01ANGZD|m.6650	---NA---	99	0			0	-
G3V4AVU01ANH6Y|m.7864	protein far1-related sequence 6-like isoform x1	116	1	2.67e-50	0.9	0	-
G3V4AVU01ANRVQ|m.6393	---NA---	116	0			0	-
G3V4AVU01ANVDV|m.8843	heat shock 70 kda protein 17	108	1	1.51e-58	0.96	0	-
G3V4AVU01ANYRX|m.7200	---NA---	103	0			0	-
G3V4AVU01AO0CT|m.6036	calcium uniporter mitochondrial	113	1	7.17e-22	0.61	0	-
G3V4AVU01AO15H|m.6507	adenylate kinase 8-like	104	1	1.6e-35	0.84	0	-
G3V4AVU01AO7QD|m.7202	hypothetical protein LR48_Vigan05g039500	131	1	1.48e-71	0.92	0	-
G3V4AVU01AOB4H|m.8183	PREDICTED: girdin-like	152	1	5.67e-70	0.84	0	-
G3V4AVU01AOF8M|m.5844	hypothetical protein LR48_Vigan01g104000	159	1	2.44e-20	0.56	0	-
G3V4AVU01AOGV6|m.6735	hypothetical protein LR48_Vigan03g055200	117	1	3.59e-56	0.92	0	-
G3V4AVU01AOWSZ|m.8901	uncharacterized protein LOC100778205	130	1	1.97e-42	0.76	0	-
G3V4AVU01AOYGZ|m.8450	hypothetical protein PHAVU_003G029100g	111	1	2.7e-28	0.72	0	-
G3V4AVU01AOYS0|m.9120	---NA---	143	0			0	-
G3V4AVU01AOYVR|m.5675	plastidic glucose transporter 4-like	131	1	5.43e-74	0.95	0	-
G3V4AVU01AOZAW|m.9182	zinc finger	146	1	6.43e-27	0.73	0	-
G3V4AVU01AP30J|m.6100	---NA---	100	0			0	-
G3V4AVU01AP6DG|m.8154	hypothetical protein LR48_Vigan09g172200	103	1	7.7e-11	0.69	0	-
G3V4AVU01APCDV|m.6033	pgr5-like protein chloroplastic-like	122	1	9.51e-48	0.89	0	-
G3V4AVU01APCPC|m.9618	hypothetical protein LR48_Vigan03g124300	116	1	1.05e-17	0.97	0	-
G3V4AVU01APE4W|m.8941	66 kda stress protein	101	1	2.77e-27	0.75	0	-
G3V4AVU01APEXD|m.5777	---NA---	126	0			0	-
G3V4AVU01APHFD|m.8569	hypothetical protein LR48_Vigan338s000400	106	1	7.2e-51	0.92	0	-
G3V4AVU01API1F|m.6003	---NA---	123	0			0	-
G3V4AVU01API1F|m.6004	hypothetical protein LR48_Vigan102s008200	123	1	9.15e-21	0.91	0	-
G3V4AVU01API1F|m.6005	---NA---	111	0			0	-
G3V4AVU01APKEM|m.7069	hypothetical protein LR48_Vigan03g299900	140	1	1.99e-53	0.75	0	-
G3V4AVU01APKEX|m.6411	disease resistance protein	102	1	1.02e-18	0.73	0	-
G3V4AVU01APMET|m.10096	hypothetical protein LR48_Vigan05g105200	122	1	1.5e-25	0.8	0	-
G3V4AVU01APMVF|m.6885	hypothetical protein LR48_Vigan03g205600	112	1	7.21e-34	0.94	0	-
G3V4AVU01APR7G|m.5556	hypothetical protein LR48_Vigan07g051200	106	1	5.04e-52	0.91	0	-
G3V4AVU01APVU8|m.7853	---NA---	146	0			0	-
G3V4AVU01APX2W|m.8596	low quality protein: probable galacturonosyltransferase-like 1	146	1	2.01e-61	0.86	0	-
G3V4AVU01APY6A|m.6567	---NA---	117	0			0	-
G3V4AVU01APYJZ|m.5501	hypothetical protein PHAVU_001G114100g	127	1	1.06e-09	0.97	0	-
G3V4AVU01APZ4U|m.9527	hypothetical protein PHAVU_002G019000g	112	1	1.2e-37	0.93	0	-
G3V4AVU01AQ0E1|m.6816	---NA---	113	0			0	-
G3V4AVU01AQ0MF|m.9966	hypothetical protein LR48_Vigan06g156800	110	1	4.4e-45	0.98	0	-
G3V4AVU01AQ5V4|m.9408	---NA---	121	0			0	-
G3V4AVU01AQ5ZQ|m.7128	hypothetical protein LR48_Vigan07g127300	144	1	1.05e-39	0.8	0	-
G3V4AVU01AQ7Y7|m.9864	coronatine-insensitive 1	116	1	4.62e-43	0.8	0	-
G3V4AVU01AQDNX|m.7198	---NA---	111	0			0	-
G3V4AVU01AQJB6|m.7789	Seipin	102	1	2.11e-41	0.83	0	-
G3V4AVU01AQQWE|m.6285	---NA---	119	0			0	-
G3V4AVU01AQUKP|m.9871	hypothetical protein PHAVU_010G032400g	113	1	3.38e-28	0.84	0	-
G3V4AVU01AQZXP|m.7571	---NA---	131	0			0	-
G3V4AVU01AR4FZ|m.7266	hypothetical protein LR48_Vigan181s003400	138	1	2.24e-71	0.94	0	-
G3V4AVU01AR4GI|m.5796	hypothetical protein LR48_Vigan05g221900	128	1	8.44e-60	0.96	0	-
G3V4AVU01AR8AI|m.5610	---NA---	107	0			0	-
G3V4AVU01AR8AI|m.5609	---NA---	111	0			0	-
G3V4AVU01ARAJL|m.7299	PREDICTED: uncharacterized protein LOC102662706 isoform X1	100	1	2.01e-38	0.89	0	-
G3V4AVU01ARI7T|m.9705	---NA---	101	0			0	-
G3V4AVU01ARIQA|m.10039	PREDICTED: uncharacterized protein LOC100793513 isoform X3	109	1	3.79e-45	0.96	0	-
G3V4AVU01ARJ75|m.8913	hypothetical protein LR48_Vigan2466s000100	119	1	6.94e-43	0.93	0	-
G3V4AVU01ARJAH|m.5712	hypothetical protein LR48_Vigan02g066100	137	1	2.33e-54	0.95	0	-
G3V4AVU01ARO2D|m.6825	gtpase imap family member 7-like	104	1	6.53e-06	0.57	0	-
G3V4AVU01ARR8A|m.8890	hypothetical protein LR48_Vigan08g017200	132	1	2.88e-28	0.71	0	-
G3V4AVU01ARRJX|m.5760	histone-lysine n-methyltransferase clf-like isoform x2	124	1	5.47e-63	0.97	0	-
G3V4AVU01ARSSD|m.9041	---NA---	106	0			0	-
G3V4AVU01ARUJF|m.8959	synaptotagmin-2-like isoform x2	114	1	8.15e-27	0.98	0	-
G3V4AVU01ARVQD|m.7486	---NA---	106	0			0	-
G3V4AVU01ARY39|m.6075	hypothetical protein PHAVU_006G042100g	147	1	1.14e-67	0.91	0	-
G3V4AVU01ARY9G|m.7283	hypothetical protein LR48_Vigan03g223100	133	1	1.04e-48	0.96	0	-
G3V4AVU01AS045|m.6013	---NA---	112	0			0	-
G3V4AVU01AS7YY|m.9046	hypothetical protein glysoja_011158	102	1	7.53e-37	0.89	0	-
G3V4AVU01ASADM|m.9841	rhodanese-like domain-containing protein chloroplastic-like isoform x3	99	1	4.94e-25	0.91	0	-
G3V4AVU01ASD9O|m.8736	hypothetical protein PHAVU_005G085200g, partial	113	1	1.35e-57	0.94	0	-
G3V4AVU01ASM7G|m.6972	---NA---	112	0			0	-
G3V4AVU01ASQXD|m.8953	---NA---	136	0			0	-
G3V4AVU01ASRJE|m.7194	---NA---	119	0			0	-
G3V4AVU01AST0B|m.6799	PREDICTED: uncharacterized protein LOC102664199	127	1	8.34e-06	0.48	0	-
G3V4AVU01ASU9O|m.9470	hypothetical protein LR48_Vigan01g138000	128	1	1.9e-67	0.91	0	-
G3V4AVU01AT28P|m.8179	hypothetical protein glysoja_028736	107	1	9.82e-22	0.77	0	-
G3V4AVU01AT9CN|m.5962	hypothetical protein LR48_Vigan09g071300	107	1	6.49e-52	0.97	0	-
G3V4AVU01ATC9D|m.9288	---NA---	116	0			0	-
G3V4AVU01ATCU1|m.8294	hypothetical protein PHAVU_011G093600g	137	1	4.92e-66	0.86	0	-
G3V4AVU01ATFMH|m.5539	hypothetical protein LR48_Vigan01g294800	119	1	9.87e-27	0.96	0	-
G3V4AVU01ATGF0|m.5490	f-box protein skip2-like isoform x1	101	1	5.05e-32	0.85	0	-
G3V4AVU01ATQFG|m.5989	hypothetical protein LR48_Vigan10g037200	120	1	3.9e-58	0.98	0	-
G3V4AVU01AU34T|m.8659	hypothetical protein LR48_Vigan03g161100	106	1	1.08e-64	0.99	0	-
G3V4AVU01AU8TW|m.9523	indole-3-acetic acid-amido synthetase isoform x2	138	1	3.52e-10	0.66	0	-
G3V4AVU01AU8UV|m.6682	protein chloroplastic-like	139	1	6.81e-31	0.89	0	-
G3V4AVU01AUCXT|m.10120	hypothetical protein LR48_Vigan11g081500	105	1	6.18e-17	0.9	0	-
G3V4AVU01AUDB2|m.8633	anthocyanidin 3-o-glucosyltransferase 2-like	100	1	3.51e-24	0.82	0	-
G3V4AVU01AUF2L|m.6796	hypothetical protein PHAVU_004G106500g	129	1	2.19e-33	0.7	0	-
G3V4AVU01AUI90|m.9476	hypothetical protein LR48_Vigan845s005200	140	1	2.14e-41	0.75	0	-
G3V4AVU01AULNK|m.6721	hypothetical protein LR48_Vigan04g141100, partial	132	1	4.69e-55	0.77	0	-
G3V4AVU01AUMRT|m.7577	hypothetical protein LR48_Vigan07g228400	155	1	4.6e-78	0.86	0	-
G3V4AVU01AUU38|m.7161	hypothetical protein LR48_Vigan08g012700	99	1	4.55e-54	1	0	-
G3V4AVU01AUXZC|m.6061	---NA---	122	0			0	-
G3V4AVU01AV2VL|m.8149	hypothetical protein LR48_Vigan641s006700	101	1	9.58e-48	0.92	0	-
G3V4AVU01AV542|m.5656	hypothetical protein LR48_Vigan03g067400	112	1	1.53e-07	0.85	0	-
G3V4AVU01AVB3U|m.9205	probably inactive leucine-rich repeat receptor-like protein kinase at3g28040-like precursor	150	1	5.02e-27	0.92	0	-
G3V4AVU01AVDWA|m.7169	protein lurp-one-related 6	122	1	4.26e-61	0.91	0	-
G3V4AVU01AVEG2|m.8611	hypothetical protein LR48_Vigan728s000400	121	1	1.75e-57	0.84	0	-
G3V4AVU01AVV29|m.9591	hypothetical protein PHAVU_003G190900g	121	1	3.85e-61	0.9	0	-
G3V4AVU01AVWXY|m.6637	---NA---	108	0			0	-
G3V4AVU01AVZ25|m.7896	sec14 cytosolic factor	141	1	4.29e-80	0.96	0	-
G3V4AVU01AW3IB|m.8719	e3 ubiquitin-protein ligase upl3-like isoform x1	129	1	3.82e-51	0.92	0	-
G3V4AVU01AWG2T|m.7791	---NA---	109	0			0	-
G3V4AVU01AWGQ0|m.9276	---NA---	134	0			0	-
G3V4AVU01AWGWD|m.7265	hypothetical protein PHAVU_008G203200g	118	1	1.54e-58	0.97	0	-
G3V4AVU01AWOEL|m.5778	---NA---	104	0			0	-
G3V4AVU01AWU6Q|m.6690	---NA---	131	0			0	-
G3V4AVU01AWY0L|m.7095	---NA---	129	0			0	-
G3V4AVU01AWYLV|m.8457	---NA---	114	0			0	-
G3V4AVU01AX6IF|m.7139	---NA---	105	0			0	-
G3V4AVU01AXAW0|m.7771	hypothetical protein PHAVU_009G168200g	104	1	5.55e-56	0.94	0	-
G3V4AVU01AXG84|m.8498	---NA---	121	0			0	-
G3V4AVU01AXKYU|m.5665	serine threonine-protein kinase ht1 isoform x2	125	1	4.66e-81	0.99	0	-
G3V4AVU01AXLIX|m.7598	PREDICTED: uncharacterized protein LOC100811661 isoform X2	116	1	7.1e-50	0.92	0	-
G3V4AVU01AY34H|m.7933	protein fam86a	120	1	2.12e-22	0.85	0	-
G3V4AVU01AY3TJ|m.7288	serine threonine protein phosphatase 2a 57 kda regulatory subunit b beta isoform-like	112	1	1.34e-18	0.89	0	-
G3V4AVU01AY8SO|m.10252	---NA---	102	0			0	-
G3V4AVU01AY90I|m.5591	hypothetical protein LR48_Vigan03g232000	107	1	2.28e-47	0.91	0	-
G3V4AVU01AYA2M|m.5769	microtubule-associated protein tortifolia1-like isoform x1	146	1	3.78e-22	0.68	0	-
G3V4AVU01AYCIE|m.7290	---NA---	123	0			0	-
G3V4AVU01AYEIO|m.9743	hypothetical protein LR48_Vigan03g138300	165	1	4.92e-25	0.78	0	-
G3V4AVU01AYJU2|m.5852	---NA---	107	0			0	-
G3V4AVU01AYJVY|m.9779	hypothetical protein glysoja_019018	111	1	7.29e-09	0.8	0	-
G3V4AVU01AYKW3|m.7081	---NA---	128	0			0	-
G3V4AVU01AYZA4|m.7195	protein timeless like	106	1	4.28e-59	0.96	0	-
G3V4AVU01AZ101|m.9610	cyclin-j18-like isoform x2	135	1	5.98e-06	0.85	0	-
G3V4AVU01AZ7I6|m.7079	---NA---	115	0			0	-
G3V4AVU01AZ8WK|m.6772	---NA---	111	0			0	-
G3V4AVU01AZC87|m.10104	---NA---	100	0			0	-
G3V4AVU01AZE13|m.7224	hypothetical protein LR48_Vigan04g025000	110	1	2.71e-17	1	0	-
G3V4AVU01AZFTE|m.8364	hypothetical protein PHAVU_007G171600g	105	1	1.19e-28	0.79	0	-
G3V4AVU01AZI4B|m.6115	hypothetical protein LR48_Vigan393s002300	111	1	2.03e-32	0.98	0	-
G3V4AVU01AZLAF|m.9105	---NA---	131	0			0	-
G3V4AVU01AZNW2|m.7289	hypothetical protein LR48_Vigan03g067400	122	1	8.74e-42	0.92	0	-
G3V4AVU01AZWJ9|m.7848	PREDICTED: uncharacterized protein LOC100785594 isoform X2	127	1	2.21e-31	0.92	0	-
G3V4AVU01AZZQW|m.6663	hypothetical protein glysoja_005527	107	1	2.26e-11	0.84	0	-
G3V4AVU01B05L5|m.7608	haloacid dehalogenase-like hydrolase domain-containing protein at3g48420-like isoform x5	133	1	2.29e-60	1	0	-
G3V4AVU01B07O9|m.8709	hypothetical protein LR48_Vigan10g213200	158	1	7.23e-33	0.63	0	-
G3V4AVU01B09KT|m.6018	hypothetical protein LR48_Vigan08g017200	159	1	6.07e-37	0.75	0	-
G3V4AVU01B09M9|m.7728	---NA---	128	0			0	-
G3V4AVU01B0E8B|m.10056	upf0047 protein	114	1	1.19e-31	0.84	0	-
G3V4AVU01B0EO3|m.6957	---NA---	146	0			0	-
G3V4AVU01B0INB|m.8868	clustered mitochondria	152	1	2.16e-76	0.85	0	-
G3V4AVU01B0M8Q|m.9944	---NA---	113	0			0	-
G3V4AVU01B0OBL|m.7552	burp domain protein 2 precursor	101	1	1.46e-09	0.95	0	-
G3V4AVU01B0UKK|m.9138	pentatricopeptide repeat-containing protein at4g20090-like isoform x7	108	1	7.82e-61	0.93	0	-
G3V4AVU01B0WC7|m.10020	---NA---	106	0			0	-
G3V4AVU01B12SX|m.9519	---NA---	127	0			0	-
G3V4AVU01B14DZ|m.6146	hypothetical protein LR48_Vigan03g092600	144	1	2.22e-62	0.83	0	-
G3V4AVU01B15O2|m.6007	wd repeat-containing protein 75-like isoform x2	117	1	1.65e-39	0.89	0	-
G3V4AVU01B1CKC|m.6141	PREDICTED: uncharacterized protein LOC100796013 isoform X8	138	1	4.17e-28	0.93	0	-
G3V4AVU01B1CRB|m.7093	flocculation protein flo11-like	124	1	2.88e-67	0.92	0	-
G3V4AVU01B1D2Y|m.7865	PREDICTED: uncharacterized protein LOC100789932 isoform X1	120	1	6.79e-21	0.83	0	-
G3V4AVU01B1JKU|m.10000	---NA---	140	0			0	-
G3V4AVU01B1MZR|m.6125	hypothetical protein LR48_Vigan10g284700	118	1	1.21e-73	0.95	0	-
G3V4AVU01B1TJV|m.9053	hypothetical protein glysoja_016353	104	1	7.34e-21	0.8	0	-
G3V4AVU01B1TKS|m.8629	unnamed protein product	156	1	2.31e-77	0.97	0	-
G3V4AVU01B1TSZ|m.7150	hypothetical protein LR48_Vigan561s001100	119	1	2.08e-40	0.88	0	-
G3V4AVU01B1VEN|m.8856	---NA---	110	0			0	-
G3V4AVU01B26KH|m.7655	hypothetical protein LR48_Vigan09g042300	114	1	6.49e-64	0.93	0	-
G3V4AVU01B27AH|m.8372	hypothetical protein LR48_Vigan10g196600	107	1	1.1e-25	0.82	0	-
G3V4AVU01B2B3R|m.6444	hypothetical protein PHAVU_004G149500g	110	1	1.14e-50	0.82	0	-
G3V4AVU01B2B72|m.7426	u3 small nucleolar rna-associated protein 18 homolog isoform x1	155	1	6.41e-82	0.91	0	-
G3V4AVU01B2F65|m.7192	---NA---	102	0			0	-
G3V4AVU01B2J3O|m.7394	PREDICTED: uncharacterized protein LOC100776932	120	1	2.81e-42	0.82	0	-
G3V4AVU01B2JOQ|m.7017	hypothetical protein LR48_Vigan07g127000	121	1	1.39e-29	0.71	0	-
G3V4AVU01B2K8W|m.6617	PREDICTED: uncharacterized protein LOC100783924	118	1	7.53e-56	0.98	0	-
G3V4AVU01B2N8O|m.7086	probable methyltransferase pmt3-like isoform x3	114	1	2.25e-54	0.87	0	-
G3V4AVU01B2P4L|m.6913	---NA---	105	0			0	-
G3V4AVU01B2UK3|m.5534	hypothetical protein PHAVU_002G184500g	111	1	2.62e-44	0.85	0	-
G3V4AVU01B31A7|m.8776	serine threonine-protein phosphatase 6 regulatory ankyrin repeat subunit c	146	1	2.15e-68	0.91	0	-
G3V4AVU01B3D52|m.9118	hypothetical protein PHAVU_001G191800g	105	1	7.52e-51	0.89	0	-
G3V4AVU01B3EEA|m.7881	---NA---	112	0			0	-
G3V4AVU01B3F34|m.8234	hypothetical protein LR48_Vigan02g185200	139	1	6.11e-36	0.91	0	-
G3V4AVU01B3KEZ|m.6296	PREDICTED: uncharacterized protein LOC100794240	114	1	1.05e-52	0.97	0	-
G3V4AVU01B3KMM|m.9769	hypothetical protein glysoja_017393	115	1	3.79e-37	0.84	0	-
G3V4AVU01B3N5A|m.8894	hypothetical protein LR48_Vigan10g000200	102	1	1.6e-14	0.7	0	-
G3V4AVU01B3WKY|m.9491	protein suppressor of k(+) transport growth defect 1	101	1	9.42e-21	0.68	0	-
G3V4AVU01B43OA|m.7841	---NA---	113	0			0	-
G3V4AVU01B43OA|m.7840	PREDICTED: uncharacterized protein LOC100776669	115	1	1.82e-13	0.91	0	-
G3V4AVU01B46E4|m.9862	f-box kelch-repeat protein at3g23880-like	124	1	1.54e-39	0.78	0	-
G3V4AVU01B4AEC|m.6335	hypothetical protein LR48_Vigan06g069600	111	1	7.31e-49	0.94	0	-
G3V4AVU01B4DL6|m.8631	ein3-binding f-box protein 1-like	105	1	4.65e-52	0.91	0	-
G3V4AVU01B4ISN|m.5868	carboxyl-terminal proteinase	103	1	3.41e-29	0.96	0	-
G3V4AVU01B4LIN|m.6716	tubby-like f-box protein 5-like	129	1	2.34e-40	0.9	0	-
G3V4AVU01B4TVL|m.6858	pentatricopeptide repeat-containing protein at1g02420-like	105	1	1.31e-33	0.84	0	-
G3V4AVU01B4UWB|m.6229	hypothetical protein LR48_Vigan04g123400	139	1	2.57e-62	0.89	0	-
G3V4AVU01B4WAH|m.5841	dead-box atp-dependent rna helicase 52b	99	1	1.26e-35	0.9	0	-
G3V4AVU01B4YSI|m.7700	autophagy-related protein 9	115	1	5.7e-70	0.98	0	-
G3V4AVU01B50AJ|m.7492	PREDICTED: uncharacterized protein LOC100797540	133	1	5.11e-60	0.92	0	-
G3V4AVU01B55KH|m.8331	hypothetical protein LR48_Vigan03g261100	113	1	2.08e-59	0.94	0	-
G3V4AVU01B5EFA|m.6324	pentatricopeptide repeat-containing mitochondrial	142	1	7.85e-74	0.94	0	-
G3V4AVU01B5F4I|m.5743	---NA---	102	0			0	-
G3V4AVU01B5GFX|m.9406	unknown	105	1	4.52e-26	0.9	0	-
G3V4AVU01B5IAX|m.8815	---NA---	106	0			0	-
G3V4AVU01B5LF3|m.10009	PREDICTED: putative ribokinase	112	1	7.23e-59	0.91	0	-
G3V4AVU01B5NO7|m.8001	PREDICTED: uncharacterized protein LOC100780747 isoform X4	116	1	1.76e-57	0.86	0	-
G3V4AVU01B5Q04|m.7574	hypothetical protein LR48_Vigan01g292800	107	1	1.67e-60	0.98	0	-
G3V4AVU01B5S6Q|m.7441	---NA---	102	0			0	-
G3V4AVU01B5UGM|m.6318	nucleolar protein 6	137	1	5.93e-76	0.97	0	-
G3V4AVU01B5VW3|m.6523	hypothetical protein PHAVU_006G157700g	149	1	3.53e-54	0.93	0	-
G3V4AVU01B5WTC|m.7734	PREDICTED: uncharacterized protein LOC100796864 isoform X2	115	1	6.44e-62	0.99	0	-
G3V4AVU01B627Z|m.6425	hypothetical protein LR48_Vigan01g336500	154	1	2.13e-26	0.94	0	-
G3V4AVU01B63GS|m.6824	chloroplast ribulose- -bisphosphate carboxylase oxygenase activase	105	1	2.55e-33	0.91	0	-
G3V4AVU01B68Z0|m.8451	hypothetical protein LR48_Vigan11g134400	139	1	1.51e-57	0.92	0	-
G3V4AVU01B6DEO|m.6853	hypothetical protein LR48_Vigan09g231100	137	1	1.23e-64	0.98	0	-
G3V4AVU01B6DEV|m.6149	hypothetical protein LR48_Vigan01g305900	109	1	6.28e-51	0.96	0	-
G3V4AVU01B6GMT|m.5864	PREDICTED: uncharacterized protein LOC102665650, partial	159	1	2.13e-75	0.93	0	-
G3V4AVU01B6IZE|m.7320	yth domain family protein 2	114	1	4.69e-46	0.86	0	-
G3V4AVU01B6KCK|m.8648	hypothetical protein glysoja_047408	113	1	7.95e-38	0.83	0	-
G3V4AVU01B6LBX|m.9117	serine acetyltransferase chloroplastic-like	100	1	3.81e-52	0.93	0	-
G3V4AVU01B6MU3|m.9298	---NA---	125	0			0	-
G3V4AVU01B6MU3|m.9299	hypothetical protein LR48_Vigan08g078900	110	1	1.52e-59	0.93	0	-
G3V4AVU01B6QUC|m.6327	10-deacetylbaccatin iii 10-o-acetyltransferase-like	103	1	1.84e-21	0.71	0	-
G3V4AVU01B6SKO|m.7199	hypothetical protein LR48_Vigan284s002700	109	1	2.54e-44	0.96	0	-
G3V4AVU01B6TQT|m.6006	breast carcinoma-amplified sequence 3 like	120	1	2.8e-51	0.92	0	-
G3V4AVU01B6W8Z|m.6565	uncharacterized membrane protein ymr155w-like	161	1	9.83e-68	0.87	0	-
G3V4AVU01B6ZND|m.6996	neurogenic protein mastermind	115	1	1.64e-08	0.85	0	-
G3V4AVU01B707A|m.6942	cobra-like protein 2	128	1	3.08e-36	0.82	0	-
G3V4AVU01B7313|m.7790	Hypothetical protein glysoja_033153	106	1	2.14e-39	0.78	0	-
G3V4AVU01B77ZQ|m.8812	hypothetical protein LR48_Vigan04g106100	121	1	2.83e-61	0.93	0	-
G3V4AVU01B78OU|m.6030	hypothetical protein LR48_Vigan04g188100	153	1	6.16e-42	0.92	0	-
G3V4AVU01B7BKN|m.5487	plasma membrane atpase 1-like	107	1	2.53e-46	0.96	0	-
G3V4AVU01B7BYQ|m.8390	PREDICTED: uncharacterized protein LOC100819480 isoform X2	122	1	2.44e-14	0.92	0	-
G3V4AVU01B7H3J|m.7956	---NA---	112	0			0	-
G3V4AVU01B7H7H|m.9210	chromosome-associated kinesin kif4a-like isoform x2	104	1	6.67e-50	0.93	0	-
G3V4AVU01B7KTP|m.8958	PREDICTED: uncharacterized protein LOC100818470 isoform X2	130	1	3.71e-51	0.81	0	-
G3V4AVU01B7LQL|m.5639	ubiquitin	111	1	1.12e-69	0.99	0	-
G3V4AVU01B7OND|m.7620	protein decapping 5-like	103	1	8.6e-49	0.92	0	-
G3V4AVU01B7TMD|m.8023	hypothetical protein LR48_Vigan09g133200	106	1	4.69e-22	0.96	0	-
G3V4AVU01B7WNU|m.9087	---NA---	110	0			0	-
G3V4AVU01B7ZGA|m.8249	hypothetical protein LR48_Vigan10g010200	137	1	1.96e-60	0.85	0	-
G3V4AVU01B82W1|m.9429	hypothetical protein LR48_Vigan02g145200	111	1	5.38e-33	0.91	0	-
G3V4AVU01B83A6|m.6118	PREDICTED: uncharacterized protein LOC100788957 isoform X2	118	1	3.41e-40	0.96	0	-
G3V4AVU01B84MK|m.8769	hypothetical protein PHAVU_001G146000g	153	1	2.36e-65	0.86	0	-
G3V4AVU01B84OQ|m.8239	chromatin-remodeling complex atpase chain	100	1	1.78e-14	0.52	0	-
G3V4AVU01B882V|m.9153	hypothetical protein LR48_Vigan01g094000	124	1	3.7e-50	0.88	0	-
G3V4AVU01B8EIX|m.8299	hypothetical protein LR48_Vigan11g151900	108	1	7.97e-53	0.91	0	-
G3V4AVU01B8F3J|m.8256	unknown	102	1	2.88e-54	0.9	0	-
G3V4AVU01B8G2Q|m.9736	pentatricopeptide repeat-containing protein mitochondrial-like isoform 2	101	1	4.94e-20	0.79	0	-
G3V4AVU01B8GBJ|m.7471	dead-box atp-dependent rna helicase 56-like	101	1	3.35e-12	0.77	0	-
G3V4AVU01B8I54|m.10200	---NA---	124	0			0	-
G3V4AVU01B8L6S|m.10077	---NA---	101	0			0	-
G3V4AVU01B8NFF|m.6804	PREDICTED: uncharacterized protein LOC100775536 isoform X3	122	1	1.05e-68	0.93	0	-
G3V4AVU01B8R9B|m.8682	hypothetical protein LR48_Vigan02g078300	113	1	6.58e-32	1	0	-
G3V4AVU01B8S0L|m.9385	---NA---	136	0			0	-
G3V4AVU01B95W1|m.9968	hypothetical protein PHAVU_007G178800g	106	1	2.14e-29	0.8	0	-
G3V4AVU01B9BL5|m.7888	---NA---	124	0			0	-
G3V4AVU01B9C4Z|m.9999	hua2-like protein 3-like	106	1	9.28e-38	0.76	0	-
G3V4AVU01B9G3V|m.8810	PREDICTED: uncharacterized protein LOC102665650, partial	115	1	4.46e-16	0.95	0	-
G3V4AVU01B9I1H|m.9955	tmv resistance protein n-like isoform x2	101	1	8.34e-32	0.72	0	-
G3V4AVU01B9IHH|m.7057	hypothetical protein LR48_Vigan284s002700	127	1	6.65e-45	0.96	0	-
G3V4AVU01B9JSR|m.8588	---NA---	143	0			0	-
G3V4AVU01B9KZP|m.9055	dentin sialophospho	105	1	2.15e-14	0.88	0	-
G3V4AVU01B9SJA|m.10107	neutral alkaline non-lysosomal ceramidase isoform 5	105	1	7.5e-53	1	0	-
G3V4AVU01B9UUR|m.9109	hypothetical protein LR48_Vigan01g068500	105	1	2.19e-21	0.72	0	-
G3V4AVU01B9VCF|m.7740	---NA---	141	0			0	-
G3V4AVU01B9ZT8|m.7798	hypothetical protein LR48_Vigan02g173300	155	1	1.41e-96	0.94	0	-
G3V4AVU01BA0HH|m.9534	---NA---	129	0			0	-
G3V4AVU01BA6EY|m.8844	PREDICTED: uncharacterized protein LOC102661108	127	1	1.44e-15	0.83	0	-
G3V4AVU01BA80T|m.7641	---NA---	102	0			0	-
G3V4AVU01BAHUN|m.9575	hypothetical protein LR48_Vigan01g240000	135	1	2.4e-55	0.97	0	-
G3V4AVU01BAIE1|m.6138	PREDICTED: uncharacterized protein LOC102664199	124	1	4.63e-11	0.52	0	-
G3V4AVU01BAIL4|m.10037	lon peptidase n-terminal domain and ring finger protein 3-like	100	1	9.39e-10	0.49	0	-
G3V4AVU01BAJ0A|m.6750	hypothetical protein glysoja_045079	114	1	1.66e-26	0.86	0	-
G3V4AVU01BAQIB|m.6580	---NA---	112	0			0	-
G3V4AVU01BAY1O|m.9650	---NA---	114	0			0	-
G3V4AVU01BAY1O|m.9649	---NA---	147	0			0	-
G3V4AVU01BAYPM|m.9418	hypothetical protein PHAVU_002G076200g	124	1	1.31e-61	0.91	0	-
G3V4AVU01BB0MT|m.6775	---NA---	107	0			0	-
G3V4AVU01BB2V3|m.5705	PREDICTED: uncharacterized protein LOC100817330 isoform X3	119	1	3.16e-55	0.91	0	-
G3V4AVU01BB2Z0|m.7507	glucomannan 4-beta-mannosyltransferase 9-like	101	1	4.71e-26	0.81	0	-
G3V4AVU01BB3SG|m.8948	clathrin interactor epsin 2-like isoform x1	127	1	7.78e-45	0.94	0	-
G3V4AVU01BB3SG|m.8949	clathrin interactor epsin 2-like isoform x4	118	1	6.31e-11	0.57	0	-
G3V4AVU01BB4KA|m.8994	hypothetical protein LR48_Vigan03g226800	111	1	3.35e-53	0.86	0	-
G3V4AVU01BB851|m.7842	hypothetical protein LR48_Vigan09g028800	149	1	9.65e-46	0.92	0	-
G3V4AVU01BBC1D|m.7666	pentatricopeptide repeat-containing protein at4g14820-like	133	1	3.49e-36	0.68	0	-
G3V4AVU01BBC1D|m.7667	---NA---	123	0			0	-
G3V4AVU01BBD2P|m.9735	hypothetical protein LR48_Vigan06g064200	149	1	2.17e-39	0.68	0	-
G3V4AVU01BBEIX|m.8439	---NA---	125	0			0	-
G3V4AVU01BBGIQ|m.8726	---NA---	150	0			0	-
G3V4AVU01BBJ3C|m.9745	pentatricopeptide repeat-containing protein at5g03800-like	120	1	1.07e-37	0.86	0	-
G3V4AVU01BBKTT|m.9699	trihelix transcription factor ptl-like	168	1	5.37e-56	0.97	0	-
G3V4AVU01BBLXK|m.7416	PREDICTED: putative uncharacterized protein DDB_G0277255-like	127	1	1.9e-33	0.82	0	-
G3V4AVU01BBPBD|m.7902	---NA---	101	0			0	-
G3V4AVU01BBRZM|m.9939	protein photoperiod-independent early flowering 1 isoform x4	103	1	3.18e-45	0.95	0	-
G3V4AVU01BBTH7|m.5891	hypothetical protein PHAVU_001G038000g	143	1	7.05e-87	0.95	0	-
G3V4AVU01BBTL9|m.9068	hypothetical protein PHAVU_007G022200g	169	1	6.99e-82	0.9	0	-
G3V4AVU01BBTNP|m.5720	probable glycerol-3-phosphate acyltransferase 8-like	133	1	4.4e-31	0.96	0	-
G3V4AVU01BBW7U|m.8601	PREDICTED: uncharacterized protein LOC100793467 isoform X2	157	1	4.19e-36	0.69	0	-
G3V4AVU01BBYZM|m.6343	ubiquitin	111	1	1.12e-69	0.99	0	-
G3V4AVU01BBZCT|m.8504	kanadaptin-like isoform x1	105	1	8.8e-46	0.89	0	-
G3V4AVU01BBZYO|m.7413	mate efflux family protein lal5-like isoform x2	130	1	6.92e-48	0.85	0	-
G3V4AVU01BC03A|m.7348	f-box kelch-repeat protein at3g23880-like isoform x1	138	1	3.11e-68	0.94	0	-
G3V4AVU01BC3KH|m.5889	---NA---	125	0			0	-
G3V4AVU01BC3LA|m.9681	---NA---	101	0			0	-
G3V4AVU01BC6H4|m.7445	ubiquitin specific protease 12 isoform x2	115	1	1.83e-60	0.88	0	-
G3V4AVU01BC72Z|m.8861	nad-specific glutamate dehydrogenase	150	1	2.55e-11	0.55	0	-
G3V4AVU01BC7Y3|m.9909	PREDICTED: uncharacterized protein LOC101510010	108	1	1.54e-41	0.78	0	-
G3V4AVU01BCB69|m.7538	hypothetical protein LR48_Vigan04g073600	127	1	8.16e-32	0.69	0	-
G3V4AVU01BCJUU|m.9930	hypothetical protein PHAVU_007G123500g	102	1	7.33e-34	0.8	0	-
G3V4AVU01BCSGA|m.8088	---NA---	130	0			0	-
G3V4AVU01BD0V3|m.8038	pentatricopeptide repeat-containing mitochondrial	150	1	6.98e-61	0.93	0	-
G3V4AVU01BD3JQ|m.9565	nucleolar protein 56-like	102	1	8.88e-29	0.96	0	-
G3V4AVU01BD3TU|m.8879	probable rna-dependent rna polymerase 5	114	1	6.49e-44	0.81	0	-
G3V4AVU01BD72U|m.9024	alpha-galactosidase 1	129	1	3.64e-46	0.94	0	-
G3V4AVU01BDCYG|m.9980	---NA---	101	0			0	-
G3V4AVU01BDIHL|m.6166	unknown	112	1	1.83e-07	0.45	0	-
G3V4AVU01BDJX3|m.8840	---NA---	99	0			0	-
G3V4AVU01BDRNO|m.6627	---NA---	115	0			0	-
G3V4AVU01BDRPV|m.7223	hypothetical protein glysoja_033820	158	1	2.37e-58	0.88	0	-
G3V4AVU01BDTAG|m.7686	uncharacterized threonine-rich gpi-anchored glyco isoform x1	128	1	8.4e-37	0.88	0	-
G3V4AVU01BDX6H|m.7307	hypothetical protein LR48_Vigan03g211000	135	1	9.87e-33	0.94	0	-
G3V4AVU01BE0LS|m.8380	---NA---	126	0			0	-
G3V4AVU01BE2ZJ|m.9639	golgin candidate 2	109	1	6.7e-18	0.78	0	-
G3V4AVU01BE3M3|m.8158	---NA---	102	0			0	-
G3V4AVU01BE4CK|m.10101	hypothetical protein LR48_Vigan07g274100	112	1	3.55e-17	0.66	0	-
G3V4AVU01BELZ6|m.10126	---NA---	138	0			0	-
G3V4AVU01BEMF5|m.7736	hypothetical protein LR48_Vigan05g043800	106	1	1.14e-55	0.99	0	-
G3V4AVU01BEMTA|m.8411	hypothetical protein LR48_Vigan11g019000	110	1	3.28e-56	0.96	0	-
G3V4AVU01BEPP2|m.7950	---NA---	107	0			0	-
G3V4AVU01BEPQM|m.5683	partner of y14 and mago-like isoform x1	109	1	2.13e-46	0.91	0	-
G3V4AVU01BESL2|m.7969	hypothetical protein glysoja_037322	145	1	4.12e-49	0.83	0	-
G3V4AVU01BETMG|m.6987	---NA---	102	0			0	-
G3V4AVU01BEWU3|m.9459	---NA---	102	0			0	-
G3V4AVU01BEYE0|m.9492	hypothetical protein LR48_Vigan01g276500	122	1	1.17e-73	0.94	0	-
G3V4AVU01BF1BY|m.6974	pentatricopeptide repeat-containing protein mitochondrial-like	126	1	3.72e-65	0.89	0	-
G3V4AVU01BF7QT|m.9767	hypothetical protein LR48_Vigan09g188200	118	1	3.06e-18	0.76	0	-
G3V4AVU01BFCWD|m.6571	pgr5-like protein chloroplastic-like	102	1	9.38e-48	0.89	0	-
G3V4AVU01BFISU|m.7363	PREDICTED: patatin-16-like	132	1	1.04e-59	0.87	0	-
G3V4AVU01BFISU|m.7364	PREDICTED: dynamin-2B-like	115	1	8.97e-07	0.69	0	-
G3V4AVU01BFLZD|m.9177	protein tic 22- chloroplastic-like	122	1	4.74e-75	0.98	0	-
G3V4AVU01BFOSG|m.7033	atp synthase cf0 b subunit	105	1	4.28e-58	0.95	0	-
G3V4AVU01BFPIK|m.5521	---NA---	138	0			0	-
G3V4AVU01BFQPS|m.6068	actin, partial	114	1	1.46e-42	1	0	-
G3V4AVU01BFYPJ|m.6132	clavata3 esr -related protein 27	118	1	5.87e-15	0.8	0	-
G3V4AVU01BFZYZ|m.5992	f-box protein cpr30	143	1	2.39e-57	0.83	0	-
G3V4AVU01BG7WC|m.5629	4-alpha- chloroplastic amyloplastic	106	1	3.56e-08	0.55	0	-
G3V4AVU01BG8WL|m.6965	PREDICTED: uncharacterized protein LOC100818470 isoform X2	142	1	4.96e-62	0.9	0	-
G3V4AVU01BG9HY|m.7649	hypothetical protein PHAVU_002G162800g	152	1	4.34e-79	0.9	0	-
G3V4AVU01BGCJI|m.7387	---NA---	117	0			0	-
G3V4AVU01BGKMW|m.9141	PREDICTED: uncharacterized protein LOC101492664 isoform X2	104	1	2.6e-29	0.91	0	-
G3V4AVU01BGNHX|m.7985	---NA---	107	0			0	-
G3V4AVU01BGOGK|m.10244	---NA---	149	0			0	-
G3V4AVU01BGTTH|m.9689	PREDICTED: uncharacterized protein LOC102666377	108	1	1.6e-44	0.84	0	-
G3V4AVU01BGUIB|m.6452	---NA---	108	0			0	-
G3V4AVU01BGYP7|m.5658	unknown	101	1	1.79e-42	0.89	0	-
G3V4AVU01BH0LT|m.7813	hypothetical protein PHAVU_004G0100000g, partial	114	1	5.58e-21	0.63	0	-
G3V4AVU01BH1F2|m.8512	hypothetical protein LR48_Vigan01g254400	128	1	2.82e-16	0.57	0	-
G3V4AVU01BH3EK|m.9983	---NA---	104	0			0	-
G3V4AVU01BH54R|m.9405	---NA---	109	0			0	-
G3V4AVU01BH54R|m.9404	---NA---	127	0			0	-
G3V4AVU01BH5VU|m.10182	---NA---	111	0			0	-
G3V4AVU01BH7RE|m.7878	hypothetical protein PHAVU_005G085200g, partial	121	1	4.11e-52	1	0	-
G3V4AVU01BH87H|m.7681	hypothetical protein LR48_Vigan226s000900	126	1	3.13e-16	0.6	0	-
G3V4AVU01BH8WG|m.6256	protein ric1 homolog isoform x3	118	1	3.77e-56	0.96	0	-
G3V4AVU01BH91I|m.7720	hypothetical protein LR48_Vigan635s011800	100	1	2.35e-44	0.94	0	-
G3V4AVU01BHC3M|m.7854	like subfamily c member 7	148	1	6.04e-11	0.84	0	-
G3V4AVU01BHIG7|m.10010	hypothetical protein PHAVU_010G157200g	109	1	1.21e-31	0.77	0	-
G3V4AVU01BI6VU|m.8460	---NA---	110	0			0	-
G3V4AVU01BI9LR|m.7329	transcription factor emb1444-like	145	1	7.82e-42	0.97	0	-
G3V4AVU01BI9W6|m.6801	---NA---	127	0			0	-
G3V4AVU01BIA8Y|m.9638	hypothetical protein PHAVU_004G106500g	110	1	2.46e-29	0.71	0	-
G3V4AVU01BIEO4|m.7087	---NA---	118	0			0	-
G3V4AVU01BIGQO|m.5964	ubiquitin specific protease 12 isoform x4	109	1	2.39e-19	0.66	0	-
G3V4AVU01BIIDB|m.7189	tbcc domain-containing protein 1-like	125	1	2.39e-67	0.98	0	-
G3V4AVU01BIL2B|m.8024	probable glycerol-3-phosphate acyltransferase 8-like	112	1	4.67e-32	0.95	0	-
G3V4AVU01BIN0D|m.10248	---NA---	105	0			0	-
G3V4AVU01BIPV0|m.8010	hypothetical protein LR48_Vigan10g231600	111	1	4.51e-37	0.94	0	-
G3V4AVU01BIRIK|m.8627	hypothetical protein glysoja_006418	101	1	2.67e-44	0.86	0	-
G3V4AVU01BIT9B|m.6389	hypothetical protein PHAVU_003G270300g	107	1	1.82e-53	0.93	0	-
G3V4AVU01BIYNU|m.8427	PREDICTED: uncharacterized protein LOC100802228 isoform X1	104	1	1.26e-28	0.94	0	-
G3V4AVU01BJ08R|m.10052	pre-mrna-processing-splicing factor 8- partial	99	1	5.77e-43	0.85	0	-
G3V4AVU01BJ4KM|m.7856	---NA---	108	0			0	-
G3V4AVU01BJ4KM|m.7857	probable pectinesterase pectinesterase inhibitor 34-like	101	1	1.74e-48	0.89	0	-
G3V4AVU01BJ8IE|m.9902	serine threonine-protein kinase 38-like isoform x2	106	1	1.99e-06	0.76	0	-
G3V4AVU01BJ9PB|m.10080	probable carotenoid cleavage dioxygenase chloroplastic	105	1	1.37e-36	0.98	0	-
G3V4AVU01BJ9XF|m.6718	spx domain-containing membrane protein at4g22990-like isoform x3	118	1	9.25e-51	0.97	0	-
G3V4AVU01BJEHX|m.5950	protein time for coffee-like isoform x2	114	1	4.23e-29	0.94	0	-
G3V4AVU01BJGJY|m.7703	5 -nucleotidase domain-containing protein ddb_g0275467-like isoform x2	138	1	5.92e-59	0.88	0	-
G3V4AVU01BJHM7|m.6385	hypothetical protein LR48_Vigan09g028300	104	1	1.57e-23	0.83	0	-
G3V4AVU01BJQJU|m.7661	cleavage and polyadenylation specificity factor cpsf30-like isoform x1	103	1	3.36e-50	0.9	0	-
G3V4AVU01BJRTE|m.6815	hypothetical protein LR48_Vigan03g214400	122	1	1.4e-56	0.9	0	-
G3V4AVU01BJRTN|m.7248	uncharacterized gpi-anchored protein at4g28100-like	130	1	9.27e-27	0.71	0	-
G3V4AVU01BJTNJ|m.6698	rna demethylase alkbh5 isoform x2	174	1	2.17e-98	0.96	0	-
G3V4AVU01BJW1O|m.6727	hypothetical protein LR48_Vigan10g057900	108	1	4.05e-46	0.89	0	-
G3V4AVU01BJXA6|m.6941	acyl- -binding domain-containing protein 4-like	109	1	4.52e-45	0.97	0	-
G3V4AVU01BK4E7|m.9248	PREDICTED: uncharacterized protein LOC100801628	123	1	5.87e-24	0.65	0	-
G3V4AVU01BK73H|m.6205	hypothetical protein LR48_Vigan03g094600	133	1	3.75e-36	1	0	-
G3V4AVU01BK73R|m.6829	ninja-family protein mc410-like isoform x1	155	1	8.41e-46	0.78	0	-
G3V4AVU01BK7Q4|m.5855	PREDICTED: uncharacterized protein LOC100805441	112	1	4.73e-43	0.98	0	-
G3V4AVU01BKBHI|m.8610	flavone 3 -o-methyltransferase 1-like isoform x2	120	1	2.16e-51	0.82	0	-
G3V4AVU01BKBV2|m.9714	---NA---	101	0			0	-
G3V4AVU01BKBV2|m.9715	---NA---	100	0			0	-
G3V4AVU01BKF0P|m.8079	lim domain kinase 1-like	112	1	1.92e-11	0.61	0	-
G3V4AVU01BKIBC|m.6416	5 -nucleotidase domain-containing protein ddb_g0275467-like isoform x2	138	1	4.64e-81	0.96	0	-
G3V4AVU01BKMNI|m.5590	unknown	106	1	2.67e-11	0.69	0	-
G3V4AVU01BKMQI|m.8326	btb poz domain-containing protein at1g21780-like	112	1	4.67e-56	0.88	0	-
G3V4AVU01BKPLU|m.8362	hypothetical protein PHAVU_009G027200g	130	1	2.76e-67	0.93	0	-
G3V4AVU01BL241|m.7646	hypothetical protein LR48_Vigan09g038300	99	1	2.22e-58	0.97	0	-
G3V4AVU01BL26R|m.6434	hypothetical protein LR48_Vigan08g175700	128	1	3.2e-68	0.93	0	-
G3V4AVU01BL8OX|m.9530	---NA---	108	0			0	-
G3V4AVU01BLAID|m.7174	PREDICTED: uncharacterized protein LOC100811678 isoform X2	122	1	2.89e-24	0.68	0	-
G3V4AVU01BLCRE|m.9525	---NA---	101	0			0	-
G3V4AVU01BLD98|m.5859	hypothetical protein glysoja_030734, partial	114	1	1.04e-18	0.89	0	-
G3V4AVU01BLE92|m.7434	hypothetical protein LR48_Vigan04g211500	115	1	5.78e-23	0.84	0	-
G3V4AVU01BLEXS|m.9933	actin, partial	104	1	1.03e-42	1	0	-
G3V4AVU01BLG2J|m.6988	hypothetical protein LR48_Vigan01g263900	123	1	2.63e-43	0.9	0	-
G3V4AVU01BLGGE|m.8342	---NA---	105	0			0	-
G3V4AVU01BLIKH|m.8349	PREDICTED: uncharacterized protein LOC100782637	103	1	1.26e-30	0.78	0	-
G3V4AVU01BLSV1|m.8849	hypothetical protein PHAVU_009G135200g	112	1	3.48e-60	0.94	0	-
G3V4AVU01BLXQ0|m.8221	probable methyltransferase pmt5-like isoform x1	157	1	1.47e-78	0.87	0	-
G3V4AVU01BM2GB|m.9764	upf0481 protein at3g47200-like	124	1	1.25e-33	0.72	0	-
G3V4AVU01BM3NF|m.8189	hypothetical protein LR48_Vigan04g073600	118	1	2.44e-22	0.57	0	-
G3V4AVU01BM73V|m.8570	PREDICTED: uncharacterized protein LOC100818713 isoform X1	116	1	9.08e-53	0.83	0	-
G3V4AVU01BM7YW|m.6472	unknown	123	1	2.24e-43	0.78	0	-
G3V4AVU01BMEZG|m.7061	PREDICTED: uncharacterized protein LOC100804219 isoform X3	121	1	3.75e-31	0.98	0	-
G3V4AVU01BMF5V|m.8359	hypothetical protein LR48_Vigan02g228400	142	1	2.34e-91	0.98	0	-
G3V4AVU01BMPP5|m.8729	---NA---	147	0			0	-
G3V4AVU01BMQ3L|m.9604	hypothetical protein PHAVU_001G017600g	121	1	2.72e-48	0.81	0	-
G3V4AVU01BMR3X|m.7498	gdsl esterase lipase at4g10955-like	158	1	3.8e-77	0.89	0	-
G3V4AVU01BMSBU|m.9773	hypothetical protein glysoja_010936	101	1	3.81e-15	0.71	0	-
G3V4AVU01BMSWD|m.6997	hypothetical protein LR48_Vigan02g136600	117	1	1.69e-13	0.86	0	-
G3V4AVU01BMX8F|m.9867	PREDICTED: uncharacterized protein LOC100784945 isoform X2	124	1	4.03e-33	0.95	0	-
G3V4AVU01BN03G|m.7205	hypothetical protein LR48_Vigan66s000500	141	1	3.06e-57	0.95	0	-
G3V4AVU01BN0IO|m.5850	burp domain protein 2 precursor	167	1	7.45e-20	0.77	0	-
G3V4AVU01BN97J|m.5793	hypothetical protein LR48_Vigan11g153100	103	1	2.95e-45	0.95	0	-
G3V4AVU01BNEBT|m.8658	hypothetical protein LR48_Vigan01g318300	103	1	2.38e-61	0.98	0	-
G3V4AVU01BNFOG|m.9624	e3 ubiquitin-protein ligase upl6-like isoform x3	99	1	1.12e-54	0.97	0	-
G3V4AVU01BNGM4|m.6920	---NA---	104	0			0	-
G3V4AVU01BNMFH|m.7092	---NA---	102	0			0	-
G3V4AVU01BNQAK|m.7432	---NA---	105	0			0	-
G3V4AVU01BNQOG|m.5752	hypothetical protein LR48_Vigan01g175300	99	1	2.19e-18	0.66	0	-
G3V4AVU01BNRHF|m.8799	amsh-like ubiquitin thioesterase 3-like	102	1	8.12e-36	0.76	0	-
G3V4AVU01BNWBJ|m.9172	---NA---	106	0			0	-
G3V4AVU01BO6AB|m.10232	hypothetical protein LR48_Vigan07g229100	100	1	3.79e-40	0.81	0	-
G3V4AVU01BO7VD|m.6717	acyl- -binding domain-containing protein 4-like	112	1	3.44e-33	0.98	0	-
G3V4AVU01BOABK|m.5642	unknown	118	1	7.94e-66	0.95	0	-
G3V4AVU01BODUN|m.10165	hypothetical protein LR48_Vigan07g145000	103	1	1.59e-35	0.95	0	-
G3V4AVU01BOECA|m.10198	retinoblastoma-binding protein 5	100	1	1.2e-46	0.96	0	-
G3V4AVU01BOF8T|m.8196	---NA---	111	0			0	-
isotig15182|m.41042	---NA---	118	0			0	-
isotig15196|m.41047	---NA---	131	0			0	-
isotig15197|m.41049	PREDICTED: uncharacterized protein LOC100788238	131	1	2.28e-41	0.81	0	-
isotig15199|m.41050	hypothetical protein glysoja_008190	108	1	3.13e-39	0.79	0	-
isotig15200|m.41051	PREDICTED: uncharacterized protein LOC100811157	130	1	5.21e-70	0.89	0	-
isotig15201|m.41052	hypothetical protein LR48_Vigan10g012600	119	1	1.26e-70	0.91	0	-
isotig15202|m.41053	pmr5 cas1p gdsl sgnh-like acyl-esterase family protein	132	1	4.87e-49	0.88	0	-
isotig15210|m.41056	hypothetical protein EUGRSUZ_L00513	131	1	1.24e-88	0.99	0	-
isotig15213|m.41057	hypothetical protein LR48_Vigan01g012500	105	1	9.09e-63	0.98	0	-
isotig15222|m.41058	hypothetical protein LR48_Vigan02g248300	131	1	1.43e-85	0.99	0	-
isotig15224|m.41060	iron-sulfur cluster biosynthesis family partial	107	1	3.36e-61	0.98	0	-
isotig15235|m.41063	hypothetical protein LR48_Vigan01g094500	130	1	1.46e-64	0.95	0	-
isotig15239|m.41065	hypothetical protein PHAVU_004G141000g	99	1	4.97e-57	0.96	0	-
isotig15251|m.41074	hypothetical protein PHAVU_003G283100g	124	1	1.01e-44	0.92	0	-
isotig15252|m.41075	---NA---	100	0			0	-
isotig15255|m.41076	dr1-associated corepressor-like	129	1	1.18e-59	0.82	0	-
isotig15261|m.41078	hypothetical protein LR48_Vigan06g066400	130	1	9.96e-84	0.99	0	-
isotig15271|m.41084	transcriptional corepressor seuss	129	1	1.98e-43	0.96	0	-
isotig15274|m.41085	unknown	113	1	2.85e-53	0.84	0	-
isotig15280|m.41090	PREDICTED: uncharacterized protein LOC100807968 isoform X1	127	1	3.76e-85	0.98	0	-
isotig15283|m.41091	hypothetical protein LR48_Vigan09g034800	129	1	1.99e-31	0.78	0	-
isotig15299|m.41094	pentatricopeptide repeat-containing protein mitochondrial-like	127	1	9.69e-55	0.83	0	-
isotig15300|m.41095	tetratricopeptide repeat protein 27-like	128	1	1.07e-77	0.98	0	-
isotig15302|m.41096	dctp pyrophosphatase 1	109	1	2.36e-68	0.97	0	-
isotig15307|m.41098	hypothetical protein PHAVU_007G067900g	128	1	3.69e-49	0.76	0	-
isotig15311|m.41100	hypothetical protein LR48_Vigan01g094800	127	1	1.44e-71	0.97	0	-
isotig15313|m.41102	kda heat shock protein	127	1	4.69e-53	0.88	0	-
isotig15314|m.41103	hypothetical protein glysoja_005370	127	1	1.57e-77	0.98	0	-
isotig15319|m.41105	hypothetical protein LR48_Vigan09g119000	128	1	1.73e-83	0.99	0	-
isotig15324|m.41110	dentin sialophospho	127	1	4.65e-53	0.88	0	-
isotig15329|m.41111	transmembrane protein 53-like	111	1	1.24e-63	0.94	0	-
isotig15339|m.41115	small g protein signaling modulator 1-like isoform x6	127	1	8.75e-65	0.88	0	-
isotig15341|m.41116	---NA---	126	0			0	-
isotig15351|m.41118	hypothetical protein PHAVU_009G080600g	126	1	2.29e-53	0.85	0	-
isotig15354|m.41120	---NA---	125	0			0	-
isotig15354|m.41121	hypothetical protein LR48_Vigan03g129400	115	1	1.46e-40	0.83	0	-
isotig15359|m.41125	hypothetical protein LR48_Vigan107s004400	109	1	8.86e-61	0.97	0	-
isotig15365|m.41129	hypothetical protein glysoja_048475	125	1	1.35e-07	0.51	0	-
isotig15367|m.41131	uncharacterized aarf domain-containing protein kinase chloroplastic-like isoform x2	123	1	6.49e-75	0.99	0	-
isotig15370|m.41132	hypothetical protein MTR_7g056300	125	1	2.56e-06	0.48	0	-
isotig15370|m.41133	hypothetical protein PHAVU_003G238200g	125	1	5.72e-16	0.8	0	-
isotig15370|m.41134	---NA---	103	0			0	-
isotig15372|m.41135	hypothetical protein LR48_Vigan11g163500	124	1	4.44e-66	0.93	0	-
isotig15378|m.41137	hypothetical protein PHAVU_007G024800g	110	1	9.67e-33	0.97	0	-
isotig15399|m.41146	---NA---	123	0			0	-
isotig15410|m.41151	PREDICTED: uncharacterized protein LOC100782176 isoform X1	102	1	6.78e-63	0.98	0	-
isotig15410|m.41150	---NA---	112	0			0	-
isotig15451|m.41171	PREDICTED: uncharacterized protein LOC101267394	100	1	1.12e-42	0.92	0	-
isotig15453|m.41172	protein tify 10b-like	100	1	7.58e-44	0.84	0	-
isotig15456|m.41173	hypothetical protein LR48_Vigan04g017100	121	1	1.27e-71	0.98	0	-
isotig15460|m.41177	hypothetical protein LR48_Vigan05g170800	107	1	1.61e-62	0.95	0	-
isotig15465|m.41180	hypothetical protein LR48_Vigan09g181500	120	1	6.71e-75	0.98	0	-
isotig15468|m.41181	hypothetical protein PHAVU_007G173300g	120	1	1.13e-23	0.79	0	-
isotig15470|m.41182	50s ribosomal protein mitochondrial-like isoform x1	119	1	9.18e-57	0.88	0	-
isotig15471|m.41184	PREDICTED: uncharacterized protein LOC100807540 isoform X2	120	1	2.59e-28	0.74	0	-
isotig15475|m.41185	pentatricopeptide repeat-containing protein mitochondrial-like	119	1	9.35e-38	0.75	0	-
isotig15481|m.41186	delta-1-pyrroline-5-carboxylate dehydrogenase mitochondrial-like isoform x3	119	1	2.41e-46	0.95	0	-
isotig15483|m.41188	---NA---	115	0			0	-
isotig15484|m.41189	unknown	106	1	1.17e-06	0.46	0	-
isotig15502|m.41196	PREDICTED: uncharacterized protein LOC102666622	102	1	1.74e-34	0.8	0	-
isotig15503|m.41197	hypothetical protein glysoja_049475	118	1	1.15e-58	0.87	0	-
isotig15507|m.41200	---NA---	101	0			0	-
isotig15518|m.41206	pentatricopeptide repeat-containing protein at1g25360-like	117	1	6.53e-66	0.94	0	-
isotig15522|m.41209	hypothetical protein LR48_Vigan01g202500	115	1	2e-32	0.95	0	-
isotig15523|m.41210	golgi to er traffic protein 4 like	103	1	7.57e-59	0.97	0	-
isotig15524|m.41211	hypothetical protein LR48_Vigan08g194400	117	1	1.33e-67	0.95	0	-
isotig15528|m.41212	hypothetical protein PHAVU_007G121900g	115	1	4.1e-60	0.93	0	-
isotig15530|m.41214	ribonuclease h protein at1g65750-like	116	1	5.67e-27	0.65	0	-
isotig15534|m.41218	hypothetical protein glysoja_016025	115	1	1.27e-48	0.88	0	-
isotig15545|m.41220	uncharacterized protein LOC100797510	116	1	4.59e-64	0.93	0	-
isotig15565|m.41229	hypothetical protein LR48_Vigan03g270100	115	1	6.79e-60	0.9	0	-
isotig15576|m.41233	hypothetical protein PHAVU_007G087400g	99	1	4.33e-57	0.93	0	-
isotig15587|m.41238	PREDICTED: uncharacterized protein LOC100803295 isoform X1	112	1	1.15e-65	0.98	0	-
isotig15593|m.41241	vacuolar fusion protein mon1 like a	104	1	1.82e-63	0.98	0	-
isotig15595|m.41242	uncharacterized protein LOC100787055	113	1	7.98e-28	0.74	0	-
isotig15602|m.41244	PREDICTED: uncharacterized protein LOC100306564 isoform X1	100	1	1.05e-46	0.96	0	-
isotig15605|m.41245	tubby-like f-box protein 8-like isoform x1	112	1	3.09e-72	1	0	-
isotig15611|m.41247	ap2-like ethylene-responsive transcription factor ant-like	112	1	8.52e-57	0.89	0	-
isotig15613|m.41248	hypothetical protein LR48_Vigan07g039300	112	1	3.47e-69	0.95	0	-
isotig15615|m.41249	transcriptional corepressor leunig-like isoform 2	112	1	4.11e-14	0.97	0	-
isotig15616|m.41250	f-box lrr-repeat protein 4-like isoform x1	111	1	2.82e-28	0.89	0	-
isotig15617|m.41251	hypothetical protein LR48_Vigan03g160300	111	1	9.88e-58	0.94	0	-
isotig15647|m.41263	hypothetical protein LR48_Vigan01g200200	104	1	4.83e-53	0.94	0	-
isotig15656|m.41267	f-box kelch-repeat protein at1g22040-like isoform x1	109	1	1.97e-66	0.98	0	-
isotig15660|m.41270	uncharacterized protein LOC100796135	109	1	5.47e-56	0.91	0	-
isotig15667|m.41275	hypothetical protein LR48_Vigan205s004500	108	1	2.9e-45	0.85	0	-
isotig15670|m.41276	---NA---	108	0			0	-
isotig15677|m.41280	PREDICTED: uncharacterized protein At4g22758-like isoform X1	108	1	3.35e-43	0.89	0	-
isotig15691|m.41284	axoneme-associated protein mst101 -like isoform x1	106	1	2.65e-19	0.88	0	-
isotig15693|m.41286	hypothetical protein LR48_Vigan04g211200	107	1	6.67e-62	0.99	0	-
isotig15701|m.41290	hypothetical protein LR48_Vigan10g101300	106	1	1.79e-61	0.97	0	-
isotig15702|m.41291	hypothetical protein glysoja_005700	104	1	7.46e-57	0.93	0	-
isotig15709|m.41292	polygalacturonase-1 non-catalytic subunit beta-like	105	1	7.33e-48	0.9	0	-
isotig15715|m.41294	---NA---	103	0			0	-
isotig15729|m.41299	f-box only protein 6	103	1	1.08e-51	0.83	0	-
isotig15737|m.41305	PREDICTED: uncharacterized protein LOC100813218 isoform X2	101	1	3.43e-40	0.88	0	-
isotig15738|m.41306	cbl-interacting serine threonine-protein kinase 8-like isoform x2	101	1	3.88e-62	0.99	0	-
isotig15745|m.41308	potassium transporter 7-like isoform x2	102	1	4.48e-59	0.96	0	-
isotig15752|m.41310	unknown	100	1	9.8e-37	0.88	0	-
isotig15766|m.41313	hypothetical protein glysoja_045846	99	1	3.05e-32	0.92	0	-
isotig15775|m.41314	ankyrin repeat-containing protein at2g01680-like	99	1	6.52e-58	0.98	0	-
isotig15776|m.41315	hypothetical protein PHAVU_008G231500g	99	1	3.49e-63	1	0	-
G3V4AVU01C75RS|m.9475	hypothetical protein LR48_Vigan05g143400	111	1	1.15e-10	0.55	0	-
G3V4AVU01C771T|m.10247	---NA---	105	0			0	-
G3V4AVU01C77J7|m.8459	---NA---	110	0			0	-
G3V4AVU01C79U7|m.5568	hypothetical protein LR48_Vigan11g135100	129	1	2.83e-54	0.81	0	-
G3V4AVU01C7BVC|m.7906	resistance partial	116	1	3.53e-40	0.78	0	-
G3V4AVU01C7DVN|m.8425	valine--trna mitochondrial-like isoform x1	107	1	2.83e-41	0.88	0	-
G3V4AVU01C7FEY|m.8290	---NA---	138	0			0	-
G3V4AVU01C7IFE|m.9636	PREDICTED: uncharacterized protein LOC101496891	107	1	1.68e-54	0.94	0	-
G3V4AVU01C7KU1|m.5695	unknown	127	1	2.43e-43	0.79	0	-
G3V4AVU01C7LSA|m.6582	PREDICTED: uncharacterized protein LOC100809755	107	1	4.14e-41	0.93	0	-
G3V4AVU01C7PIP|m.8555	cell division cycle 5-like protein	99	1	1.72e-37	0.84	0	-
G3V4AVU01C7PSJ|m.6600	actin, partial	115	1	1.32e-42	1	0	-
G3V4AVU01C7QHS|m.7952	caffeoylshikimate esterase-like	105	1	6.38e-62	0.95	0	-
G3V4AVU01C7QLG|m.6649	---NA---	106	0			0	-
G3V4AVU01C7QOG|m.8723	---NA---	126	0			0	-
G3V4AVU01C7TPX|m.6909	hypothetical protein PHAVU_007G178600g	130	1	4.33e-75	0.95	0	-
G3V4AVU01C7UQS|m.5993	---NA---	103	0			0	-
G3V4AVU01C7VKD|m.9665	---NA---	116	0			0	-
G3V4AVU01C7VQZ|m.8203	interactor of constitutive active rops chloroplastic	100	1	3.58e-24	0.92	0	-
G3V4AVU01C7WJ3|m.8530	prostaglandin e synthase 2-like	106	1	1.43e-15	1	0	-
G3V4AVU01C7WKM|m.5825	hypothetical protein LR48_Vigan123s001900	99	1	1.04e-47	0.88	0	-
G3V4AVU01C80C5|m.6151	hypothetical protein glysoja_014079	127	1	2.16e-42	0.73	0	-
G3V4AVU01C80NM|m.8289	hypothetical protein LR48_Vigan04g128200	139	1	1.94e-67	0.89	0	-
G3V4AVU01C83QZ|m.9759	hsp19 class partial	115	1	1.53e-30	0.91	0	-
G3V4AVU01C84BW|m.8510	probably inactive leucine-rich repeat receptor-like protein kinase at3g28040-like	116	1	4.64e-52	0.82	0	-
G3V4AVU01C8BX8|m.7187	hypothetical protein LR48_Vigan07g203200	171	1	2.17e-85	0.87	0	-
G3V4AVU01C8JTL|m.7629	ap-5 complex subunit beta-1-like	100	1	1.51e-28	0.92	0	-
G3V4AVU01C8MMC|m.7806	hypothetical protein PHAVU_001G090600g	138	1	5.48e-32	0.66	0	-
G3V4AVU01C8MMC|m.7807	hypothetical protein LR48_Vigan05g067200	106	1	4.71e-12	0.85	0	-
G3V4AVU01C8NU2|m.6088	PREDICTED: uncharacterized protein LOC100789935 isoform X1	115	1	3.25e-22	0.72	0	-
G3V4AVU01C8SBO|m.8524	hypothetical protein LR48_Vigan04g243400	133	1	9.49e-73	0.93	0	-
G3V4AVU01C8T1U|m.9883	exosome complex component rrp42-like	121	1	1.58e-33	0.92	0	-
G3V4AVU01C8V0U|m.7327	coronatine-insensitive 1	110	1	6.37e-27	0.81	0	-
G3V4AVU01C92J7|m.6174	hypothetical protein	121	1	5.13e-65	0.97	0	-
G3V4AVU01C9JPI|m.6154	---NA---	100	0			0	-
G3V4AVU01C9OXC|m.9057	PREDICTED: uncharacterized protein LOC100818172 isoform X1	132	1	6.64e-49	0.93	0	-
G3V4AVU01C9SCK|m.6948	---NA---	153	0			0	-
G3V4AVU01C9TB8|m.8005	---NA---	118	0			0	-
G3V4AVU01C9TL9|m.6863	hypothetical protein LR48_Vigan03g047900	102	1	2.1e-25	0.88	0	-
G3V4AVU01C9YYN|m.9310	---NA---	100	0			0	-
G3V4AVU01CA1J5|m.6809	---NA---	106	0			0	-
G3V4AVU01CA2QD|m.8394	---NA---	101	0			0	-
G3V4AVU01CA8SF|m.5680	hypothetical protein LR48_Vigan04g089300	127	1	2.21e-74	0.96	0	-
G3V4AVU01CAAGQ|m.7505	---NA---	129	0			0	-
G3V4AVU01CADUY|m.9732	PREDICTED: uncharacterized protein LOC100812214	149	1	1.25e-24	0.6	0	-
G3V4AVU01CAF1A|m.8752	PREDICTED: uncharacterized protein At5g41620-like	131	1	5.3e-61	1	0	-
G3V4AVU01CAF5C|m.8962	---NA---	100	0			0	-
G3V4AVU01CAF5C|m.8961	hypothetical protein glysoja_041805	105	1	4.13e-43	0.85	0	-
G3V4AVU01CAFCQ|m.6158	unknown	106	1	1.64e-11	0.62	0	-
G3V4AVU01CAIW1|m.9712	---NA---	103	0			0	-
G3V4AVU01CAJ1D|m.7619	PREDICTED: uncharacterized protein LOC100801654	144	1	5.34e-84	0.97	0	-
G3V4AVU01CAKOI|m.9986	rho gdp-dissociation inhibitor 1- partial	103	1	1.54e-52	0.96	0	-
G3V4AVU01CAL07|m.6864	---NA---	144	0			0	-
G3V4AVU01CAN83|m.6382	elongator complex protein 2-like	119	1	1.19e-33	0.94	0	-
G3V4AVU01CAQZL|m.8143	two pore calcium channel protein 1	142	1	2.34e-62	0.87	0	-
G3V4AVU01CASMU|m.6429	protein tify 4b-like isoform x2	101	1	5.88e-12	0.77	0	-
G3V4AVU01CAU64|m.9532	---NA---	104	0			0	-
G3V4AVU01CB2P3|m.6341	hypothetical protein LR48_Vigan09g018200	111	1	6.64e-36	0.77	0	-
G3V4AVU01CB42H|m.7003	hypothetical protein LR48_Vigan727s000200	129	1	1.5e-44	0.88	0	-
G3V4AVU01CB58N|m.9268	filament-like plant protein 5	103	1	3.37e-43	0.94	0	-
G3V4AVU01CB84N|m.7028	pentatricopeptide repeat-containing protein at1g11290-like	148	1	1.34e-65	0.85	0	-
G3V4AVU01CB940|m.7048	pgr5-like protein chloroplastic-like	122	1	4.48e-48	0.83	0	-
G3V4AVU01CBD6J|m.8345	ribosome production factor 2 homolog	133	1	6.86e-23	0.81	0	-
G3V4AVU01CBD9D|m.6780	fasciclin-like arabinogalactan protein 10	117	1	1.58e-21	0.78	0	-
G3V4AVU01CBGBO|m.6190	hypothetical protein glysoja_029984	122	1	4.67e-24	0.98	0	-
G3V4AVU01CBIX1|m.9304	---NA---	118	0			0	-
G3V4AVU01CBUKL|m.10048	---NA---	102	0			0	-
G3V4AVU01CC807|m.9412	hypothetical protein LR48_Vigan07g074800	118	1	1.78e-54	0.97	0	-
G3V4AVU01CCIUN|m.8000	PREDICTED: uncharacterized protein LOC100818167 isoform X1	148	1	4.76e-65	0.87	0	-
G3V4AVU01CCNPH|m.9538	---NA---	117	0			0	-
G3V4AVU01CCOVO|m.9344	---NA---	134	0			0	-
G3V4AVU01CCOY4|m.8173	uncharacterized protein LOC100776353	102	1	5.54e-57	0.95	0	-
G3V4AVU01CCSHE|m.7472	hypothetical protein LR48_Vigan04g107400	102	1	1.17e-58	0.95	0	-
G3V4AVU01CCZB6|m.9407	hypothetical protein PHAVU_007G130800g	119	1	3.8e-46	0.78	0	-
G3V4AVU01CD0J2|m.5871	wd repeat-containing protein 26-like	129	1	4.96e-58	0.97	0	-
G3V4AVU01CD3LB|m.9569	---NA---	108	0			0	-
G3V4AVU01CD4GA|m.9803	hypothetical protein LR48_Vigan02g171700	111	1	3.79e-69	1	0	-
G3V4AVU01CD4M3|m.9748	---NA---	100	0			0	-
G3V4AVU01CDA3F|m.6261	hypothetical protein glysoja_013458	123	1	3.02e-30	0.81	0	-
G3V4AVU01CDC67|m.6680	tetratricopeptide repeat protein 38-like isoform x1	136	1	2.27e-53	0.93	0	-
G3V4AVU01CDCMT|m.7334	PREDICTED: uncharacterized protein LOC100783150 isoform X2	104	1	1.34e-46	0.93	0	-
G3V4AVU01CDD5J|m.8684	pentatricopeptide repeat-containing mitochondrial	123	1	1.12e-48	0.9	0	-
G3V4AVU01CDGME|m.9325	hypothetical protein PHAVU_007G194200g	169	1	4.48e-65	0.89	0	-
G3V4AVU01CDIDL|m.7332	hypothetical protein PHAVU_002G326200g	111	1	6.73e-48	0.96	0	-
G3V4AVU01CDL1S|m.7587	hypothetical protein PHAVU_005G165800g	111	1	6.89e-18	0.87	0	-
G3V4AVU01CDLJP|m.10238	---NA---	102	0			0	-
G3V4AVU01CDMCK|m.9929	---NA---	101	0			0	-
G3V4AVU01CDU4N|m.7385	acyl- -binding domain-containing protein 4-like	105	1	1.47e-33	0.98	0	-
G3V4AVU01CDWO6|m.7851	---NA---	117	0			0	-
G3V4AVU01CDXFM|m.6120	protein ralf-like 24-like	131	1	3.16e-45	0.83	0	-
G3V4AVU01CE1ZL|m.10053	protein nlp7-like	101	1	1.3e-14	0.82	0	-
G3V4AVU01CE2LA|m.9411	unknown	132	1	1.43e-64	1	0	-
G3V4AVU01CE589|m.5898	actin, partial	109	1	1.03e-42	1	0	-
G3V4AVU01CE5N2|m.8313	unknown	111	1	7e-14	0.78	0	-
G3V4AVU01CE8E4|m.7766	unnamed protein product	153	1	2.69e-20	1	0	-
G3V4AVU01CEA70|m.7895	---NA---	122	0			0	-
G3V4AVU01CEBFK|m.6270	hypothetical protein LR48_Vigan187s003300	113	1	5.39e-31	0.78	0	-
G3V4AVU01CEDMI|m.7104	unknown	122	1	4.91e-70	0.96	0	-
G3V4AVU01CEL87|m.6121	---NA---	120	0			0	-
G3V4AVU01CEOM8|m.7749	---NA---	117	0			0	-
G3V4AVU01CES8M|m.6265	hypothetical protein glysoja_000606	130	1	6.34e-48	0.78	0	-
G3V4AVU01CETD3|m.6380	polyol transporter 5	103	1	8.76e-14	0.74	0	-
G3V4AVU01CEUJM|m.8050	hypothetical protein Csa_2G055570	116	1	3.32e-16	0.97	0	-
G3V4AVU01CEYQ6|m.8564	btb poz and math domain-containing protein 4-like	104	1	6.38e-57	0.94	0	-
G3V4AVU01CEZU1|m.5914	transcriptional regulator atrx-like isoform x3	99	1	2.6e-48	0.96	0	-
G3V4AVU01CF2F1|m.7673	---NA---	114	0			0	-
G3V4AVU01CF5XL|m.6851	---NA---	100	0			0	-
G3V4AVU01CF65B|m.8136	membrane-anchored ubiquitin-fold protein 3	110	1	1.25e-39	0.71	0	-
G3V4AVU01CF6JA|m.8583	hypothetical protein LR48_Vigan07g127500	128	1	2.37e-42	0.79	0	-
G3V4AVU01CF72E|m.9035	---NA---	130	0			0	-
G3V4AVU01CFN7E|m.6767	PREDICTED: uncharacterized protein LOC100788608 isoform X1	124	1	7.06e-28	0.86	0	-
G3V4AVU01CFOHG|m.9373	PREDICTED: uncharacterized protein LOC100795196	142	1	8.84e-53	0.88	0	-
G3V4AVU01CFRHE|m.6693	hypothetical protein PHAVU_010G033500g	110	1	3.1e-18	0.76	0	-
G3V4AVU01CFRU7|m.5935	---NA---	139	0			0	-
G3V4AVU01CFRYY|m.9174	act domain-containing protein acr4 isoform x3	119	1	3.59e-51	0.96	0	-
G3V4AVU01CFT9C|m.9609	transcriptional regulator atrx homolog isoform x1	108	1	1.43e-33	0.79	0	-
G3V4AVU01CFWXD|m.6408	---NA---	104	0			0	-
G3V4AVU01CFX0C|m.6307	hypothetical protein PHAVU_003G085600g	110	1	3.49e-21	0.83	0	-
G3V4AVU01CFYKA|m.6711	hypothetical protein glysoja_008943	133	1	1.58e-37	0.9	0	-
G3V4AVU01CG0UL|m.8551	hypothetical protein glysoja_037322	126	1	4.51e-46	0.96	0	-
G3V4AVU01CG1M4|m.7862	la-related protein 1b-like	129	1	5.99e-24	0.71	0	-
G3V4AVU01CGI9I|m.9517	PREDICTED: paladin-like	132	1	2.12e-59	0.97	0	-
G3V4AVU01CGJM6|m.5809	f-box ankyrin repeat protein skip35	101	1	3.82e-52	1	0	-
G3V4AVU01CGL74|m.10158	leucine-rich repeat-containing protein ddb_g0290503-like isoform x3	118	1	3.96e-25	0.78	0	-
G3V4AVU01CGLEG|m.8716	---NA---	105	0			0	-
G3V4AVU01CGMYW|m.6179	---NA---	106	0			0	-
G3V4AVU01CGQ26|m.6362	hypothetical protein PHAVU_002G293500g	107	1	2.27e-45	0.85	0	-
G3V4AVU01CGSJ2|m.7444	---NA---	131	0			0	-
G3V4AVU01CGTAC|m.9669	PREDICTED: uncharacterized protein LOC100781915 isoform X1	112	1	1.75e-45	0.95	0	-
G3V4AVU01CGZLA|m.6870	4-alpha- chloroplastic amyloplastic	106	1	3.56e-08	0.55	0	-
G3V4AVU01CH3C8|m.7422	---NA---	127	0			0	-
G3V4AVU01CH3XR|m.7762	aryl-alcohol dehydrogenase -like isoform x1	162	1	5.52e-81	0.9	0	-
G3V4AVU01CH8EL|m.7905	serine threonine-protein phosphatase bsl1	115	1	4.45e-64	0.95	0	-
G3V4AVU01CH9QG|m.6696	hypothetical protein PHAVU_011G0363001g, partial	136	1	7.59e-25	0.72	0	-
G3V4AVU01CHGE2|m.8934	---NA---	111	0			0	-
G3V4AVU01CHIIF|m.7594	pleiotropic drug resistance protein 1-like	142	1	5.21e-45	0.72	0	-
G3V4AVU01CHLDM|m.8086	hypothetical protein LR48_Vigan205s003000	118	1	4.52e-56	0.91	0	-
G3V4AVU01CHMRE|m.8444	PREDICTED: uncharacterized protein LOC100818172 isoform X2	156	1	2.14e-47	0.74	0	-
G3V4AVU01CHPWT|m.7323	heat shock factor protein hsf24	123	1	2.08e-20	0.83	0	-
G3V4AVU01CHPWT|m.7324	---NA---	120	0			0	-
G3V4AVU01CHQ6B|m.6813	pentatricopeptide repeat-containing protein chloroplastic-like isoform x3	129	1	7.56e-72	0.91	0	-
G3V4AVU01CHR8W|m.9420	---NA---	107	0			0	-
G3V4AVU01CHRJS|m.9790	partner of y14 and mago-like isoform x1	114	1	1.72e-26	0.79	0	-
G3V4AVU01CHRXX|m.7109	ddrgk domain-containing protein 1-like	124	1	1.03e-31	0.9	0	-
G3V4AVU01CHTQB|m.7259	---NA---	112	0			0	-
G3V4AVU01CHTQB|m.7260	hypothetical protein LR48_Vigan02g195400	105	1	2.03e-18	0.82	0	-
G3V4AVU01CHYD9|m.6574	PREDICTED: uncharacterized protein LOC100784644	136	1	5.09e-38	0.67	0	-
G3V4AVU01CHYKR|m.6418	hypothetical protein PHAVU_001G006800g	168	1	1.15e-47	0.87	0	-
G3V4AVU01CI1UP|m.8354	hypothetical protein LR48_Vigan03g043300	104	1	8.79e-33	0.85	0	-
G3V4AVU01CI1Z0|m.7372	hypothetical protein LR48_Vigan01g258000	101	1	5.66e-17	0.91	0	-
G3V4AVU01CI2O6|m.9033	f-box protein	116	1	1.29e-46	0.83	0	-
G3V4AVU01CI4AT|m.5644	---NA---	131	0			0	-
G3V4AVU01CI5WM|m.7924	hypothetical protein LR48_Vigan03g233000	131	1	2.9e-51	0.94	0	-
G3V4AVU01CI7JC|m.7935	hypothetical protein PHAVU_002G277400g	171	1	5.27e-100	0.92	0	-
G3V4AVU01CIJ7G|m.6248	---NA---	116	0			0	-
G3V4AVU01CIL64|m.7038	hypothetical protein LR48_Vigan03g226500	100	1	2.21e-25	0.85	0	-
G3V4AVU01CIO0F|m.7009	---NA---	120	0			0	-
G3V4AVU01CJ0P7|m.8182	at-rich interactive domain-containing protein 5-like isoform x3	132	1	1.4e-50	0.83	0	-
G3V4AVU01CJ2A5|m.7244	nuclear pore complex protein nup155	99	1	3.24e-37	0.97	0	-
G3V4AVU01CJ2J1|m.8052	PREDICTED: uncharacterized protein LOC100806707 isoform X2	103	1	5.25e-27	0.72	0	-
G3V4AVU01CJ2M7|m.9347	---NA---	111	0			0	-
G3V4AVU01CJ3EQ|m.9734	hypothetical protein LR48_Vigan02g167400	150	1	2.29e-52	0.7	0	-
G3V4AVU01CJ4WA|m.9967	hypothetical protein LR48_Vigan284s000200	109	1	1.83e-27	0.73	0	-
G3V4AVU01CJ99L|m.9587	---NA---	100	0			0	-
G3V4AVU01CJBCN|m.8360	---NA---	120	0			0	-
G3V4AVU01CJH6G|m.8056	hypothetical protein PHAVU_002G011800g	127	1	1.25e-38	0.88	0	-
G3V4AVU01CJJOE|m.8254	e3 ubiquitin-protein ligase rnf13-like	111	1	7.72e-29	0.95	0	-
G3V4AVU01CJMLU|m.7653	e3 ubiquitin-protein ligase lin-like isoform x4	141	1	1.48e-60	0.81	0	-
G3V4AVU01CJOSQ|m.6290	hypothetical protein LR48_Vigan11g083600	124	1	1.59e-30	0.76	0	-
G3V4AVU01CJRT2|m.9753	hypothetical protein PHAVU_011G175400g	121	1	9.89e-35	0.67	0	-
G3V4AVU01CJSAQ|m.9181	PREDICTED: uncharacterized protein LOC100797540	108	1	1.16e-60	0.93	0	-
G3V4AVU01CJWLM|m.9851	---NA---	110	0			0	-
G3V4AVU01CJX9N|m.5849	extra-large guanine nucleotide-binding protein 3-like isoform x2	132	1	3.28e-61	0.91	0	-
G3V4AVU01CK11A|m.9612	protein dehydration-induced 19 like 5	123	1	3.43e-40	0.94	0	-
G3V4AVU01CKBQ9|m.5768	nucleoredoxin 3	111	1	1.5e-34	0.91	0	-
G3V4AVU01CKHJF|m.6700	PREDICTED: patatin-16-like	127	1	4.28e-13	0.92	0	-
G3V4AVU01CKIC8|m.9718	PREDICTED: uncharacterized protein LOC100810094	166	1	5.7e-75	0.96	0	-
G3V4AVU01CKJRP|m.6484	starch synthase chloroplastic amyloplastic	103	1	3.28e-27	0.92	0	-
G3V4AVU01CKMB8|m.8283	web family protein at1g12150-like	115	1	4.68e-54	0.91	0	-
G3V4AVU01CKRBL|m.8281	hypothetical protein PHAVU_008G098600g	120	1	3.8e-60	0.86	0	-
G3V4AVU01CKTCL|m.6062	hypothetical protein PHAVU_005G120800g	109	1	1.72e-28	0.86	0	-
G3V4AVU01CKYAM|m.10225	hypothetical protein PRUPE_ppb014020mg	142	1	2.5e-15	0.77	0	-
G3V4AVU01CKYCB|m.7379	PREDICTED: uncharacterized protein LOC100804499 isoform X1	134	1	6.7e-28	0.95	0	-
G3V4AVU01CKZX0|m.6713	hypothetical protein LR48_Vigan03g223100	123	1	1.8e-39	0.87	0	-
G3V4AVU01CL1YD|m.6904	hypothetical protein LR48_Vigan721s000400	107	1	8.14e-31	0.85	0	-
G3V4AVU01CL7BI|m.9563	oxidation resistance protein 1-like	123	1	1.73e-50	0.94	0	-
G3V4AVU01CL7G0|m.6043	---NA---	100	0			0	-
G3V4AVU01CLDOI|m.7233	---NA---	108	0			0	-
G3V4AVU01CLEXM|m.9384	PREDICTED: uncharacterized protein LOC100814684	111	1	1.26e-54	0.9	0	-
G3V4AVU01CLJW5|m.9203	cbl-interacting serine threonine-protein kinase 25-like	134	1	2.18e-21	0.56	0	-
G3V4AVU01CLNTF|m.8190	nitric oxide synthase	148	1	7.79e-16	0.64	0	-
G3V4AVU01CLOXK|m.7592	hypothetical protein PHAVU_011G130300g	108	1	2.4e-46	0.92	0	-
G3V4AVU01CLT4T|m.9374	unnamed protein product	158	1	6.78e-19	0.85	0	-
G3V4AVU01CLWN1|m.5770	trihelix transcription factor gtl1-like	139	1	2.05e-60	0.91	0	-
G3V4AVU01CMC2D|m.9531	hypothetical protein LR48_Vigan01g253900	101	1	2.08e-51	0.93	0	-
G3V4AVU01CME7J|m.9834	---NA---	135	0			0	-
G3V4AVU01CME81|m.9076	xyloglucan galactosyltransferase katamari1 homolog	118	1	9.78e-52	0.92	0	-
G3V4AVU01CMFUH|m.7743	wd repeat and hmg-box dna-binding protein 1-like isoform x2	120	1	3.24e-57	0.87	0	-
G3V4AVU01CMGTT|m.7810	hypothetical protein PHAVU_008G258800g	107	1	1.94e-27	0.95	0	-
G3V4AVU01CMR43|m.7272	---NA---	100	0			0	-
G3V4AVU01CMUKR|m.9186	hypothetical protein LR48_Vigan511s000400	101	1	9.59e-46	0.89	0	-
G3V4AVU01CMVDJ|m.9079	hypothetical protein LR48_Vigan09g027000	118	1	1.44e-24	0.69	0	-
G3V4AVU01CMWQD|m.5991	ribosome biogenesis protein wdr12 like	121	1	9.15e-44	0.9	0	-
G3V4AVU01CN2LA|m.9286	---NA---	100	0			0	-
G3V4AVU01CN4QK|m.8195	hypothetical protein LR48_Vigan10g187700	123	1	1.07e-44	0.95	0	-
G3V4AVU01CN5EZ|m.8823	plastidic glucose transporter 4-like	103	1	1.09e-07	0.82	0	-
G3V4AVU01CN99Z|m.9217	uncharacterized protein LOC100306667	104	1	7.65e-20	0.88	0	-
G3V4AVU01CNBH7|m.8617	---NA---	110	0			0	-
G3V4AVU01CNF9U|m.9361	---NA---	119	0			0	-
G3V4AVU01CNGLK|m.7091	ribosomal rna processing protein 1 homolog	111	1	1.74e-20	0.87	0	-
G3V4AVU01CNU8P|m.9562	cobw domain-containing protein 1-like	130	1	1.97e-65	0.9	0	-
G3V4AVU01CO5LW|m.7098	hypothetical protein LR48_Vigan01g294000	129	1	1.05e-58	0.83	0	-
G3V4AVU01CO5LW|m.7099	---NA---	117	0			0	-
G3V4AVU01COAY6|m.7409	---NA---	101	0			0	-
G3V4AVU01COAY6|m.7408	Hypothetical protein glysoja_009898	170	1	7.46e-64	0.95	0	-
G3V4AVU01COL3M|m.10211	hypothetical protein PHAVU_005G069300g	134	1	4.58e-47	0.96	0	-
G3V4AVU01COOEM|m.8516	transmembrane protein 184c-like	146	1	1.17e-48	0.83	0	-
G3V4AVU01COQEV|m.8087	PREDICTED: uncharacterized protein DDB_G0280205-like isoform X2	105	1	1.06e-19	0.7	0	-
G3V4AVU01COUDM|m.7499	hypothetical protein LR48_Vigan03g293300	127	1	7.16e-29	0.68	0	-
G3V4AVU01COUV3|m.5827	---NA---	107	0			0	-
G3V4AVU01COWFN|m.9337	hypothetical protein LR48_Vigan401s000800	105	1	1.08e-29	0.87	0	-
G3V4AVU01COYD6|m.6219	---NA---	120	0			0	-
G3V4AVU01CP13J|m.7310	hypothetical protein LR48_Vigan04g054800	113	1	6.56e-66	0.96	0	-
G3V4AVU01CP4JG|m.10123	---NA---	103	0			0	-
G3V4AVU01CP5H9|m.7901	---NA---	139	0			0	-
G3V4AVU01CPIEZ|m.6073	protein ethylene insensitive 3	163	1	1.23e-48	0.84	0	-
G3V4AVU01CPJAV|m.5718	hypothetical protein PHAVU_007G155800g	106	1	2.73e-15	0.91	0	-
G3V4AVU01CPKT3|m.9462	uncharacterized gpi-anchored protein at4g28100-like	104	1	2.96e-20	0.97	0	-
G3V4AVU01CPOB6|m.5739	pentatricopeptide repeat-containing protein at1g74750-like	128	1	1e-39	0.9	0	-
G3V4AVU01CPSSR|m.7296	---NA---	114	0			0	-
G3V4AVU01CQ368|m.9284	hypothetical protein glysoja_007934	177	1	1.37e-15	0.61	0	-
G3V4AVU01CQ3IL|m.9877	---NA---	121	0			0	-
G3V4AVU01CQARE|m.8041	---NA---	101	0			0	-
G3V4AVU01CQAUY|m.8146	pentatricopeptide repeat-containing protein at2g17140-like isoform x1	107	1	1.65e-38	0.79	0	-
G3V4AVU01CQB09|m.7063	hypothetical protein LR48_Vigan08g163500	112	1	1.07e-62	0.96	0	-
G3V4AVU01CQBJK|m.6573	hypothetical protein LR48_Vigan02g274400	114	1	1.29e-53	0.93	0	-
G3V4AVU01CQC2J|m.7301	regulator of nonsense transcripts upf3-like isoform x3	123	1	1.47e-40	0.93	0	-
G3V4AVU01CQJ6R|m.9340	---NA---	104	0			0	-
G3V4AVU01CQK88|m.7616	---NA---	110	0			0	-
G3V4AVU01CQO4K|m.8438	---NA---	116	0			0	-
G3V4AVU01CQQ8X|m.10285	---NA---	106	0			0	-
G3V4AVU01CQTPM|m.7000	hypothetical protein glysoja_001265, partial	125	1	4.7e-70	0.97	0	-
G3V4AVU01CQVOC|m.7545	glutamate receptor isoform x2	104	1	1.67e-54	0.95	0	-
G3V4AVU01CQWFI|m.6791	hypothetical protein LR48_Vigan123s001100	108	1	6.04e-28	0.83	0	-
G3V4AVU01CQXQ7|m.6736	like subfamily c member 7	164	1	3.47e-36	0.9	0	-
G3V4AVU01CR1AJ|m.10169	---NA---	108	0			0	-
G3V4AVU01CR5CN|m.5649	---NA---	106	0			0	-
G3V4AVU01CR6GB|m.5843	chlorophyll a-b binding protein of lhcii type 1-like	133	1	5.17e-19	0.71	0	-
G3V4AVU01CR6ZG|m.5512	glutamate--glyoxylate aminotransferase 2-like isoform x2	109	1	2.24e-33	0.98	0	-
G3V4AVU01CRHSP|m.8778	---NA---	111	0			0	-
G3V4AVU01CRIWT|m.7610	chitinase-like isoform x1	117	1	5.26e-54	0.93	0	-
G3V4AVU01CRMTX|m.5941	ethylene-overproduction protein 1-like	117	1	8.35e-62	0.93	0	-
G3V4AVU01CRR24|m.9133	---NA---	107	0			0	-
G3V4AVU01CRUSZ|m.6282	hypothetical protein PHAVU_008G235700g	112	1	2.95e-21	0.81	0	-
G3V4AVU01CRWD9|m.9953	pra1 family protein f4-like	101	1	1.12e-30	0.87	0	-
G3V4AVU01CRWJK|m.8301	---NA---	111	0			0	-
G3V4AVU01CRWYR|m.8797	pentatricopeptide repeat-containing protein at3g62890-like	115	1	8.84e-57	0.95	0	-
G3V4AVU01CRZV2|m.8105	---NA---	124	0			0	-
G3V4AVU01CS0AT|m.7006	caffeic acid 3-o-methyltransferase-like isoform x1	142	1	1.36e-56	0.78	0	-
G3V4AVU01CS0TJ|m.7795	heat shock 70 kda protein 17	107	1	7.78e-53	1	0	-
G3V4AVU01CS4WR|m.6545	hypothetical protein PHAVU_003G238900g	117	1	4.5e-62	0.93	0	-
G3V4AVU01CSFSM|m.9948	---NA---	133	0			0	-
G3V4AVU01CSHH4|m.9766	btb poz domain-containing protein at5g41330-like	126	1	1e-16	0.62	0	-
G3V4AVU01CSHYG|m.10217	---NA---	129	0			0	-
G3V4AVU01CSM7N|m.6822	---NA---	101	0			0	-
G3V4AVU01CSN4F|m.6515	---NA---	161	0			0	-
G3V4AVU01CSN4F|m.6516	hypothetical protein LR48_Vigan01g095600	145	1	1.4e-06	0.8	0	-
G3V4AVU01CSOKP|m.5742	uncharacterized protein LOC100785795	106	1	2.61e-34	0.96	0	-
G3V4AVU01CSUOW|m.7561	---NA---	169	0			0	-
G3V4AVU01CSW36|m.5595	hypothetical protein LR48_Vigan03g296000	138	1	6.88e-54	0.9	0	-
G3V4AVU01CSY03|m.9888	hypothetical protein LR48_Vigan11g112800	105	1	1.09e-56	0.95	0	-
G3V4AVU01CSZ2X|m.9539	tetratricopeptide repeat protein 33	110	1	4.39e-45	0.78	0	-
G3V4AVU01CT076|m.7315	---NA---	101	0			0	-
G3V4AVU01CT27L|m.7973	---NA---	104	0			0	-
G3V4AVU01CT4X3|m.8701	probable carboxylesterase 12	135	1	5.52e-12	0.9	0	-
G3V4AVU01CT9FD|m.7275	hypothetical protein glysoja_004691	118	1	1.71e-20	0.83	0	-
G3V4AVU01CTEIG|m.8340	---NA---	134	0			0	-
G3V4AVU01CTEIG|m.8341	---NA---	101	0			0	-
G3V4AVU01CTF6Z|m.7215	auxin response factor 17-like isoform x4	111	1	2.15e-51	0.98	0	-
G3V4AVU01CTG4F|m.6295	hypothetical protein LR48_Vigan02g013600	107	1	3.15e-37	0.98	0	-
G3V4AVU01CTLZS|m.7541	hypothetical protein LR48_Vigan05g197400	121	1	2.35e-25	0.66	0	-
G3V4AVU01CTNDU|m.6852	---NA---	107	0			0	-
G3V4AVU01CTQL0|m.7349	cell division control protein 2 homolog c-like isoform x2	111	1	7.52e-11	0.84	0	-
G3V4AVU01CTV3Z|m.6688	hypothetical protein LR48_Vigan06g109500, partial	107	1	3.87e-38	0.75	0	-
G3V4AVU01CTVKT|m.7613	---NA---	125	0			0	-
G3V4AVU01CTXEH|m.6522	duf21 domain-containing protein at1g47330-like	118	1	1.48e-63	0.93	0	-
G3V4AVU01CTZ7V|m.7106	gdp-l-galactose phosphorylase 1	119	1	3.85e-13	0.75	0	-
G3V4AVU01CUAL5|m.6658	---NA---	106	0			0	-
G3V4AVU01CUFY7|m.5701	hypothetical protein LR48_Vigan04g081900	144	1	4.12e-17	0.76	0	-
G3V4AVU01CUHUE|m.7708	ethylene insensitive 3-like 3 protein	115	1	1.97e-47	0.83	0	-
G3V4AVU01CUO2L|m.7992	hypothetical protein PHAVU_008G080100g	119	1	2.17e-62	0.95	0	-
G3V4AVU01CURMT|m.8099	wd repeat-containing protein 44-like isoform x4	122	1	1.21e-18	0.91	0	-
G3V4AVU01CUS17|m.7030	PREDICTED: uncharacterized protein LOC100775370 isoform X5	139	1	1.12e-37	0.74	0	-
G3V4AVU01CUTL9|m.6010	66 kda stress	114	1	2.33e-32	0.76	0	-
G3V4AVU01CUXRW|m.7955	PREDICTED: uncharacterized protein LOC100816218 isoform X2	112	1	1.75e-47	0.82	0	-
G3V4AVU01CUYBF|m.6022	hypothetical protein LR48_Vigan04g188100	154	1	8.43e-42	0.92	0	-
G3V4AVU01CV04P|m.5515	protein time for coffee-like isoform x2	111	1	1.05e-36	0.94	0	-
G3V4AVU01CV6W1|m.9349	hypothetical protein LR48_Vigan02g154900	117	1	4.52e-44	0.85	0	-
G3V4AVU01CV7J0|m.8114	hypothetical protein LR48_Vigan02g111800	101	1	2.25e-15	0.72	0	-
G3V4AVU01CV7VC|m.6952	tho complex subunit 2-like isoform x2	119	1	1.31e-52	0.86	0	-
G3V4AVU01CVA31|m.5819	---NA---	114	0			0	-
G3V4AVU01CVB1X|m.9878	hypothetical protein PHAVU_002G132400g	101	1	4.22e-40	0.97	0	-
G3V4AVU01CVF7Y|m.9342	---NA---	119	0			0	-
G3V4AVU01CVGQZ|m.6847	hypothetical protein PHAVU_002G034200g	119	1	1.92e-21	0.66	0	-
G3V4AVU01CVH52|m.8328	hypothetical protein PHAVU_007G180600g	112	1	9.25e-56	0.93	0	-
G3V4AVU01CVIGS|m.8287	---NA---	100	0			0	-
G3V4AVU01CVY1L|m.7459	hypothetical protein L484_003806	139	1	6.47e-57	0.95	0	-
G3V4AVU01CW1GF|m.7893	---NA---	117	0			0	-
G3V4AVU01CW32T|m.8449	ribosomal rna processing protein 1 homolog b-like isoform x2	118	1	5.35e-26	0.81	0	-
G3V4AVU01CW32T|m.8448	---NA---	119	0			0	-
G3V4AVU01CW4PR|m.5651	eukaryotic translation initiation factor 5b-like isoform x2	107	1	1.91e-19	0.79	0	-
G3V4AVU01CW7WQ|m.8514	hypothetical protein LR48_Vigan03g048100	104	1	5.81e-48	0.94	0	-
G3V4AVU01CW8E4|m.8866	hypothetical protein LR48_Vigan09g188200	125	1	3.15e-60	0.99	0	-
G3V4AVU01CW9IQ|m.9904	hypothetical protein LR48_Vigan07g064700	129	1	4.12e-29	0.73	0	-
G3V4AVU01CWC0C|m.7652	acyl- -binding domain-containing protein 4-like	105	1	1.47e-33	0.98	0	-
G3V4AVU01CWIYS|m.8074	unknown	116	1	1.8e-32	0.69	0	-
G3V4AVU01CWKX2|m.8436	---NA---	116	0			0	-
G3V4AVU01CWNRU|m.8084	pentatricopeptide repeat-containing protein at1g08070-like isoform x1	102	1	4.37e-15	0.78	0	-
G3V4AVU01CWVBZ|m.6548	hypothetical protein PHAVU_001G184000g	124	1	5.46e-35	0.75	0	-
G3V4AVU01CWXHV|m.7384	hypothetical protein PHAVU_009G228400g	105	1	1.27e-53	0.91	0	-
G3V4AVU01CX7RM|m.9819	---NA---	100	0			0	-
G3V4AVU01CXAGF|m.9236	valine--trna mitochondrial-like isoform x1	126	1	5.47e-51	0.84	0	-
G3V4AVU01CXB0B|m.6440	web family chloroplastic	125	1	7.4e-29	0.93	0	-
G3V4AVU01CXDJD|m.6570	translational activator gcn1	101	1	1.24e-27	1	0	-
G3V4AVU01CXI69|m.8771	hypothetical protein LR48_Vigan05g054300	113	1	2.79e-49	0.81	0	-
G3V4AVU01CXIJ1|m.7484	PREDICTED: uncharacterized protein LOC100778037	171	1	6.46e-56	0.79	0	-
G3V4AVU01CXLTW|m.9796	hypothetical protein LR48_Vigan284s000900	121	1	3.74e-55	0.89	0	-
G3V4AVU01CXVZ9|m.8261	---NA---	102	0			0	-
G3V4AVU01CY2A5|m.9283	---NA---	134	0			0	-
G3V4AVU01CY4JI|m.8151	protein photoperiod-independent early flowering 1 isoform x4	103	1	4.22e-46	0.95	0	-
G3V4AVU01CY4UU|m.7436	---NA---	127	0			0	-
G3V4AVU01CY57A|m.6615	hypothetical protein PHAVU_009G157400g	102	1	5.76e-45	0.95	0	-
G3V4AVU01CY9TW|m.8185	probable protein s-acyltransferase 19-like isoform x3	128	1	6.65e-42	0.85	0	-
G3V4AVU01CYEGI|m.6011	---NA---	123	0			0	-
G3V4AVU01CYEXN|m.6156	tripartite motif-containing protein 26-like	102	1	1.18e-20	0.86	0	-
G3V4AVU01CYGM9|m.9434	---NA---	100	0			0	-
G3V4AVU01CYMXU|m.6135	hypothetical protein PHAVU_002G115300g	144	1	2.34e-27	0.87	0	-
G3V4AVU01CYY1S|m.7769	temperature-induced lipocalin-1	124	1	7.3e-65	0.86	0	-
G3V4AVU01CYY9M|m.7207	PREDICTED: uncharacterized protein LOC100800812 isoform X6	141	1	9.74e-54	0.73	0	-
G3V4AVU01CZ2XU|m.6869	PREDICTED: uncharacterized protein LOC102666418 isoform X1	144	1	1.38e-66	0.88	0	-
G3V4AVU01CZ3ZG|m.8246	PREDICTED: uncharacterized protein LOC103486955	131	1	1.24e-18	0.61	0	-
G3V4AVU01CZ5BU|m.7013	hypothetical protein PHAVU_009G193100g	113	1	1.23e-58	0.92	0	-
G3V4AVU01CZ70W|m.9936	udp-glucuronic acid decarboxylase 2	117	1	2.97e-29	0.7	0	-
G3V4AVU01CZ8BQ|m.7375	Os12g0104733	112	1	4.59e-17	0.72	0	-
G3V4AVU01CZA4P|m.5913	---NA---	103	0			0	-
G3V4AVU01CZCA5|m.8914	hypothetical protein PHAVU_007G052200g	102	1	9.31e-18	0.61	0	-
G3V4AVU01CZCJS|m.7530	PREDICTED: uncharacterized protein LOC100780103	140	1	2.42e-37	0.8	0	-
G3V4AVU01CZKS3|m.6954	---NA---	121	0			0	-
G3V4AVU01CZL6E|m.6806	hypothetical protein PHAVU_003G258700g	108	1	8.74e-23	0.89	0	-
G3V4AVU01CZLZB|m.7563	zinc finger ccch domain-containing protein 13-like isoform x8	144	1	1.01e-46	0.88	0	-
G3V4AVU01CZRWY|m.6371	hypothetical protein PHAVU_009G012500g	105	1	1.16e-51	0.95	0	-
G3V4AVU01CZT3I|m.9640	---NA---	102	0			0	-
G3V4AVU01CZTJR|m.6311	---NA---	110	0			0	-
G3V4AVU01CZVX5|m.5836	pentatricopeptide repeat-containing protein at1g62910-like isoform x1	104	1	1.38e-34	0.91	0	-
G3V4AVU01CZX1Z|m.5575	PREDICTED: uncharacterized protein LOC100788957 isoform X2	118	1	3.41e-40	0.96	0	-
G3V4AVU01D06W7|m.9383	acyl- -binding domain-containing protein 4-like	104	1	8.56e-28	0.98	0	-
G3V4AVU01D0AUN|m.9631	hypothetical protein F383_00738	102	1	3.47e-06	0.56	0	-
G3V4AVU01D0BV2|m.9375	---NA---	123	0			0	-
G3V4AVU01D0E95|m.9285	---NA---	175	0			0	-
G3V4AVU01D0G29|m.6751	fructose-bisphosphate cytoplasmic isozyme-like	146	1	7.52e-30	0.98	0	-
G3V4AVU01D0G29|m.6753	---NA---	101	0			0	-
G3V4AVU01D0ISN|m.9421	homeobox-leucine zipper protein hat4	152	1	1.74e-27	0.85	0	-
G3V4AVU01D0MOR|m.9327	PREDICTED: uncharacterized protein LOC102670335	103	1	7.66e-09	0.67	0	-
G3V4AVU01D0OCB|m.6828	---NA---	126	0			0	-
G3V4AVU01D0Q5I|m.7650	pentatricopeptide repeat-containing protein at1g11290-like	142	1	1.46e-65	0.85	0	-
G3V4AVU01D0RR8|m.8571	---NA---	123	0			0	-
G3V4AVU01D0SWZ|m.6720	protein yls7-like	100	1	2.2e-56	0.97	0	-
G3V4AVU01D0T1I|m.7132	probable ion channel sym8-like isoform x1	164	1	2.85e-53	0.92	0	-
G3V4AVU01D0V2P|m.7506	senescence-associated carboxylesterase 101- partial	122	1	7.83e-30	0.78	0	-
G3V4AVU01D10IL|m.8049	hypothetical protein LR48_Vigan04g131000	131	1	3.12e-67	0.96	0	-
G3V4AVU01D10OE|m.9778	hypothetical protein LR48_Vigan03g074600	116	1	9.2e-22	0.98	0	-
G3V4AVU01D11LJ|m.5732	hypothetical protein LR48_Vigan02g053100	109	1	1.77e-24	0.89	0	-
G3V4AVU01D1329|m.10079	PREDICTED: uncharacterized protein LOC100790693	131	1	4.14e-68	0.97	0	-
G3V4AVU01D1494|m.5542	hypothetical protein LR48_Vigan04g066400	101	1	3.86e-59	0.97	0	-
G3V4AVU01D14GN|m.8495	unknown	134	1	6.39e-07	0.67	0	-
G3V4AVU01D196K|m.8268	plastid division protein chloroplastic-like	135	1	1.84e-68	0.88	0	-
G3V4AVU01D1BG0|m.5881	hypothetical protein LR48_Vigan04g066400	134	1	1.39e-52	0.96	0	-
G3V4AVU01D1FJI|m.7178	hypothetical protein PHAVU_010G098100g	112	1	7.98e-59	0.94	0	-
G3V4AVU01D1FKH|m.6130	---NA---	108	0			0	-
G3V4AVU01D1FPM|m.8130	PREDICTED: uncharacterized protein LOC100811665	109	1	6.29e-50	0.89	0	-
G3V4AVU01D1FZF|m.10024	hypothetical protein PHAVU_007G218900g	122	1	3.9e-25	0.85	0	-
G3V4AVU01D1IEG|m.7926	PREDICTED: uncharacterized protein LOC100782358	123	1	9.15e-44	0.82	0	-
G3V4AVU01D1LW1|m.6630	alg-2 interacting protein x-like	116	1	8.43e-70	1	0	-
G3V4AVU01D1NBX|m.7245	Hypothetical protein glysoja_023375	134	1	5.39e-44	0.93	0	-
G3V4AVU01D1NF4|m.9164	---NA---	142	0			0	-
G3V4AVU01D1XG4|m.7581	hypothetical protein LR48_Vigan02g121800	127	1	1.23e-29	0.73	0	-
G3V4AVU01D20ZW|m.6511	hypothetical protein LR48_Vigan08g017200	156	1	4.34e-40	0.74	0	-
G3V4AVU01D23SW|m.6198	hypothetical protein LR48_Vigan02g013600	152	1	2.7e-73	0.83	0	-
G3V4AVU01D28OU|m.7023	hypothetical protein LR48_Vigan02g274400	107	1	6.54e-53	0.89	0	-
G3V4AVU01D28QB|m.9506	nucleoporin nup188 homolog isoform x1	102	1	1.08e-42	0.94	0	-
G3V4AVU01D29KX|m.5919	---NA---	101	0			0	-
G3V4AVU01D2AP1|m.7733	transcriptional adapter ada2-like isoform x4	116	1	4.4e-69	0.93	0	-
G3V4AVU01D2BC7|m.9493	hypothetical protein LR48_Vigan01g016000	99	1	1.55e-34	0.8	0	-
G3V4AVU01D2DHZ|m.8972	hypothetical protein glysoja_044586, partial	123	1	4.9e-19	0.73	0	-
G3V4AVU01D2DZZ|m.7751	hypothetical protein glysoja_034995	113	1	3e-38	0.85	0	-
G3V4AVU01D2EO2|m.9198	---NA---	133	0			0	-
G3V4AVU01D2EO2|m.9199	---NA---	133	0			0	-
G3V4AVU01D2JRG|m.10108	PREDICTED: uncharacterized protein LOC100819841	113	1	2.4e-39	0.95	0	-
G3V4AVU01D2LOP|m.9253	fanconi anemia group j isoform x4	114	1	1.46e-18	0.65	0	-
G3V4AVU01D2O91|m.7397	hypothetical protein LR48_Vigan818s002400	126	1	3.33e-50	0.88	0	-
G3V4AVU01D2Q2Q|m.7211	---NA---	128	0			0	-
G3V4AVU01D2Q76|m.8126	---NA---	101	0			0	-
G3V4AVU01D2RJM|m.7823	golgin candidate 2	107	1	6.93e-26	0.86	0	-
G3V4AVU01D2TLS|m.9482	---NA---	106	0			0	-
G3V4AVU01D2W4X|m.7088	hypothetical protein LR48_Vigan07g157100	107	1	1.96e-44	0.85	0	-
G3V4AVU01D30IQ|m.10067	dentin sialophospho	113	1	1.55e-19	0.63	0	-
G3V4AVU01D36NC|m.6947	hypothetical protein PHAVU_002G293500g	159	1	2.06e-44	0.89	0	-
G3V4AVU01D38W9|m.7256	hypothetical protein PHAVU_005G086500g	141	1	3.87e-31	0.78	0	-
G3V4AVU01D3AR2|m.8324	hypothetical protein LR48_Vigan06g137400	137	1	1.28e-33	0.88	0	-
G3V4AVU01D3C7H|m.5604	chromosome transmission fidelity protein 18 like	106	1	2.23e-28	0.95	0	-
G3V4AVU01D3CVR|m.7753	hypothetical protein LR48_Vigan641s002800	131	1	2.36e-06	0.6	0	-
G3V4AVU01D3CVR|m.7752	---NA---	168	0			0	-
G3V4AVU01D3I42|m.7721	hypothetical protein LR48_Vigan09g133100	113	1	3.71e-57	0.88	0	-
G3V4AVU01D3ILP|m.6743	---NA---	108	0			0	-
G3V4AVU01D3L8Q|m.10241	---NA---	171	0			0	-
G3V4AVU01D3WWI|m.9554	phosphatidate phosphatase lpin2-like protein	123	1	5.32e-56	0.9	0	-
G3V4AVU01D3YZ7|m.8497	lob domain-containing protein 6-like isoform x1	157	1	1.56e-31	0.73	0	-
G3V4AVU01D3YZZ|m.5612	---NA---	100	0			0	-
G3V4AVU01D3YZZ|m.5613	pra1 family protein f2-like isoform x1	99	1	3.14e-35	0.89	0	-
G3V4AVU01D481C|m.7300	---NA---	142	0			0	-
G3V4AVU01D4AUA|m.6361	beach domain-containing protein lvsc	117	1	2e-29	0.65	0	-
G3V4AVU01D4CZB|m.7354	hypothetical protein PHAVU_001G200600g	122	1	1.68e-56	0.82	0	-
G3V4AVU01D4CZB|m.7353	---NA---	170	0			0	-
G3V4AVU01D4E5O|m.8645	---NA---	101	0			0	-
G3V4AVU01D4EJZ|m.8374	dead-box atp-dependent rna helicase 56-like isoform x2	135	1	7.24e-45	0.97	0	-
G3V4AVU01D4F37|m.5543	hypothetical protein LR48_Vigan08g215800	129	1	8.11e-32	0.95	0	-
G3V4AVU01D4IEG|m.6320	hypothetical protein PHAVU_009G169100g	101	1	4.11e-24	1	0	-
G3V4AVU01D4MYV|m.9710	autophagy-related protein 9-like	111	1	9.16e-29	0.94	0	-
G3V4AVU01D4S6L|m.7167	hypothetical protein LR48_Vigan11g148300	128	1	2.43e-73	0.97	0	-
G3V4AVU01D4WGN|m.9097	PREDICTED: uncharacterized protein LOC100796604 isoform X2	168	1	1.01e-79	0.99	0	-
G3V4AVU01D50S0|m.8803	btb poz and math domain-containing protein 3-like isoform x2	105	1	1.19e-54	0.85	0	-
G3V4AVU01D548L|m.8920	hypothetical protein LR48_Vigan09g106200	137	1	6.94e-58	0.92	0	-
G3V4AVU01D55WK|m.9849	---NA---	102	0			0	-
G3V4AVU01D55WK|m.9848	unknown	111	1	7.2e-18	0.79	0	-
G3V4AVU01D55WK|m.9847	hypothetical protein PHAVU_003G273400g	166	1	2.86e-24	1	0	-
G3V4AVU01D56RR|m.7181	sieve element occlusion p	149	1	1.5e-77	0.93	0	-
G3V4AVU01D58UK|m.5821	hypothetical protein PHAVU_001G197900g	159	1	2.88e-87	0.91	0	-
G3V4AVU01D5BZX|m.9998	---NA---	115	0			0	-
G3V4AVU01D5D9B|m.8647	alpha-amylase chloroplastic-like	142	1	7.18e-48	0.8	0	-
G3V4AVU01D5GI3|m.7874	Neurochondrin	106	1	6.64e-55	0.94	0	-
G3V4AVU01D5MZ0|m.9452	hypothetical protein LR48_Vigan03g154700	146	1	7.05e-55	0.82	0	-
G3V4AVU01D5Q8B|m.6795	hypothetical protein LR48_Vigan02g193200	117	1	8.41e-30	0.86	0	-
G3V4AVU01D5QQL|m.6927	unnamed protein product	111	1	7.65e-11	0.92	0	-
G3V4AVU01D5TR8|m.5704	hypothetical protein LR48_Vigan10g221800	134	1	1.91e-46	0.94	0	-
G3V4AVU01D5U6A|m.9426	hypothetical protein LR48_Vigan07g169100	126	1	4.98e-67	1	0	-
G3V4AVU01D5WX5|m.8115	hypothetical protein PHAVU_007G240300g	112	1	7.16e-19	0.68	0	-
G3V4AVU01D61EJ|m.5901	PREDICTED: uncharacterized protein LOC100782358	116	1	1.06e-33	0.88	0	-
G3V4AVU01D61KA|m.7624	nadph:adrenodoxin mitochondrial-like isoform x2	106	1	1.21e-58	0.91	0	-
G3V4AVU01D6414|m.7732	hypothetical protein LR48_Vigan01g302600	100	1	9.53e-33	0.83	0	-
G3V4AVU01D6751|m.7547	catalase	119	1	5.05e-78	0.98	0	-
G3V4AVU01D68T6|m.7482	wd and tetratricopeptide repeats protein 1	136	1	1.05e-77	0.93	0	-
G3V4AVU01D6C3T|m.6667	cell wall protein awa1-like	152	1	1.81e-56	0.8	0	-
G3V4AVU01D6D08|m.9856	plectin-like isoform x1	100	1	2.03e-52	0.95	0	-
G3V4AVU01D6DMQ|m.5955	beach domain-containing protein lvsc	117	1	2e-29	0.65	0	-
G3V4AVU01D6DTD|m.9119	hypothetical protein LR48_Vigan2581s000100	110	1	4.13e-59	0.96	0	-
G3V4AVU01D6E8W|m.9667	hypothetical protein LR48_Vigan07g155100	133	1	1.3e-38	0.88	0	-
G3V4AVU01D6GKZ|m.7717	hypothetical protein PHAVU_008G231100g	123	1	6.79e-75	0.98	0	-
G3V4AVU01D6I2U|m.6704	---NA---	111	0			0	-
G3V4AVU01D6INC|m.9227	hypothetical protein LR48_Vigan03g048800	100	1	1.13e-30	0.75	0	-
G3V4AVU01D6J4I|m.6834	---NA---	117	0			0	-
G3V4AVU01D6J4I|m.6833	---NA---	158	0			0	-
G3V4AVU01D6M44|m.8209	hypothetical protein LR48_Vigan01g147400	156	1	3.54e-21	0.78	0	-
G3V4AVU01D6NFO|m.6469	serine protease chloroplastic-like	145	1	3.76e-50	0.96	0	-
G3V4AVU01D6OX8|m.8744	PREDICTED: uncharacterized protein LOC100788781 isoform X2	119	1	5.63e-21	0.79	0	-
G3V4AVU01D6PZY|m.10155	---NA---	115	0			0	-
G3V4AVU01D6RNB|m.7487	PREDICTED: uncharacterized protein LOC100785535	121	1	3.42e-69	0.92	0	-
G3V4AVU01D6RRY|m.5616	protein photoperiod-independent early flowering 1-like isoform x2	102	1	3.84e-48	0.91	0	-
G3V4AVU01D6SDU|m.6497	pra1 family protein f3-like isoform x3	167	1	3.67e-52	0.85	0	-
G3V4AVU01D6SID|m.10049	hypothetical protein LR48_Vigan07g219900	134	1	2.79e-33	0.83	0	-
G3V4AVU01D76AF|m.6837	hypothetical protein LR48_Vigan08g158300	108	1	2.75e-55	1	0	-
G3V4AVU01D77T0|m.6634	hypothetical protein PHAVU_007G177600g	173	1	1.19e-48	0.76	0	-
G3V4AVU01D7843|m.6071	programmed cell death protein 7	122	1	3.46e-17	0.73	0	-
G3V4AVU01D78CE|m.10114	---NA---	105	0			0	-
G3V4AVU01D7O6A|m.7302	translational activator gcn1	101	1	7.04e-39	0.88	0	-
G3V4AVU01D7Q0J|m.7318	beach domain-containing protein lvsa-like	146	1	2.46e-74	0.9	0	-
G3V4AVU01D7RT2|m.8391	PREDICTED: uncharacterized protein LOC100780103	144	1	7.05e-41	0.8	0	-
G3V4AVU01D7UJQ|m.6435	---NA---	132	0			0	-
G3V4AVU01D7VRP|m.10156	probable cyclic nucleotide-gated ion channel chloroplastic isoform x4	119	1	1.57e-63	0.92	0	-
G3V4AVU01D7WZ7|m.5584	kda class ii heat shock protein	100	1	1.15e-18	0.86	0	-
G3V4AVU01D7XJM|m.7120	hypothetical protein glysoja_040572	118	1	8.3e-46	0.91	0	-
G3V4AVU01D8A4D|m.7341	---NA---	124	0			0	-
G3V4AVU01D8A4D|m.7342	---NA---	124	0			0	-
G3V4AVU01D8HGN|m.6301	hypothetical protein LR48_Vigan05g182000	118	1	1.78e-68	0.91	0	-
G3V4AVU01D8P42|m.8703	hypothetical protein PHAVU_001G062700g	115	1	2.55e-63	0.92	0	-
G3V4AVU01D8PXC|m.10040	---NA---	100	0			0	-
G3V4AVU01D8Q3J|m.9266	---NA---	119	0			0	-
G3V4AVU01D8SQ3|m.9807	mitochondrial fission protein elm1	124	1	7.72e-66	0.9	0	-
G3V4AVU01D92HK|m.6980	mediator of rna polymerase ii transcription subunit 15a-like isoform x3	113	1	9.77e-27	0.88	0	-
G3V4AVU01D92LN|m.6983	pentatricopeptide repeat-containing protein at5g03800-like	108	1	5.24e-42	0.88	0	-
G3V4AVU01D95QT|m.6808	hypothetical protein PHAVU_002G263600g	123	1	2.49e-47	0.92	0	-
G3V4AVU01D95ZA|m.6643	---NA---	108	0			0	-
G3V4AVU01D973U|m.6557	f-box kelch-repeat protein at5g43190-like	133	1	9.13e-53	0.92	0	-
G3V4AVU01D98BX|m.5823	10-deacetylbaccatin iii 10-o-acetyltransferase-like	103	1	1.84e-21	0.71	0	-
G3V4AVU01D9FJK|m.7957	hypothetical protein PHAVU_001G221600g	127	1	6.04e-53	0.84	0	-
G3V4AVU01D9HFA|m.8048	---NA---	117	0			0	-
G3V4AVU01D9LZL|m.6496	hypothetical protein LR48_Vigan01g037000	123	1	1.43e-33	0.93	0	-
G3V4AVU01D9VEV|m.9548	hypothetical protein LR48_Vigan10g119500	140	1	4.92e-23	0.59	0	-
G3V4AVU01D9ZLJ|m.6887	---NA---	125	0			0	-
G3V4AVU01DA1KP|m.8859	hypothetical protein glysoja_012211	119	1	4.99e-57	0.85	0	-
G3V4AVU01DA5K7|m.6981	exocyst complex component sec5a-like isoform x2	101	1	4.2e-55	0.97	0	-
G3V4AVU01DA7T8|m.7347	cell wall protein awa1-like isoform x2	123	1	2.97e-48	0.9	0	-
G3V4AVU01DA9VD|m.7968	PREDICTED: uncharacterized protein LOC100806232 isoform X1	102	1	3.77e-53	0.95	0	-
G3V4AVU01DAECA|m.6639	hypothetical protein PHAVU_003G202800g	115	1	2e-58	0.86	0	-
G3V4AVU01DAJ6V|m.6537	ring-h2 finger protein atl2-like	143	1	1.53e-47	0.78	0	-
G3V4AVU01DAJD4|m.10261	wd repeat-containing protein 5-like	110	1	2.16e-53	0.85	0	-
G3V4AVU01DAL31|m.6668	probable serine threonine-protein kinase at4g35230-like isoform x2	133	1	1.19e-32	0.96	0	-
G3V4AVU01DAPO2|m.6896	web family chloroplastic	113	1	1.11e-18	0.88	0	-
G3V4AVU01DAQ6Z|m.10267	---NA---	101	0			0	-
G3V4AVU01DARPN|m.6092	hypothetical protein LR48_Vigan03g255700	130	1	2e-74	1	0	-
G3V4AVU01DAY6B|m.8966	---NA---	107	0			0	-
G3V4AVU01DB922|m.10229	PREDICTED: uncharacterized protein LOC100801628	126	1	5.91e-21	0.78	0	-
G3V4AVU01DBA2K|m.7473	---NA---	130	0			0	-
G3V4AVU01DBGC4|m.7067	---NA---	100	0			0	-
G3V4AVU01DBGDE|m.5706	hypothetical protein LR48_Vigan07g181800	112	1	3.42e-34	0.93	0	-
G3V4AVU01DBKIH|m.9810	xyloglucan galactosyltransferase katamari1 homolog	118	1	5.16e-34	0.91	0	-
G3V4AVU01DBKM5|m.6459	hypothetical protein LR48_Vigan09g042300	127	1	1.7e-74	0.94	0	-
G3V4AVU01DBOYZ|m.5503	probable phosphoinositide phosphatase sac9	102	1	5.48e-14	1	0	-
G3V4AVU01DBSCW|m.9247	hypothetical protein glysoja_018723	106	1	7.22e-53	0.9	0	-
G3V4AVU01DCA7M|m.7463	kinesin-like calmodulin-binding isoform x2	146	1	1.73e-82	0.97	0	-
G3V4AVU01DCL31|m.5767	---NA---	100	0			0	-
G3V4AVU01DCNM5|m.8975	hypothetical protein glysoja_020521	133	1	1.07e-60	0.84	0	-
G3V4AVU01DCSA6|m.9730	hypothetical protein LR48_Vigan08g112400	105	1	1.17e-58	1	0	-
G3V4AVU01DCSY6|m.7155	hypothetical protein LR48_Vigan02g275300	112	1	4.75e-54	0.95	0	-
G3V4AVU01DCTGR|m.9590	---NA---	105	0			0	-
G3V4AVU01DCTJU|m.6272	hypothetical protein LR48_Vigan02g182800	114	1	2.48e-24	0.67	0	-
G3V4AVU01DCTRT|m.5516	hypothetical protein PHAVU_001G112100g	110	1	4.56e-26	0.87	0	-
G3V4AVU01DCX66|m.5945	hypothetical protein LR48_Vigan04g033500	138	1	6.38e-28	0.72	0	-
G3V4AVU01DD00O|m.6144	---NA---	131	0			0	-
G3V4AVU01DD0YF|m.7243	---NA---	103	0			0	-
G3V4AVU01DD3R3|m.10117	---NA---	129	0			0	-
G3V4AVU01DD4XG|m.7828	eto1-like protein 1	144	1	1.75e-68	0.83	0	-
G3V4AVU01DDEE7|m.8722	hypothetical protein LR48_Vigan11g057300	119	1	9.83e-47	0.86	0	-
G3V4AVU01DDFZ2|m.7866	hypothetical protein PHAVU_005G095800g	100	1	3.32e-56	0.96	0	-
G3V4AVU01DDGJ9|m.8452	hypothetical protein LR48_Vigan03g025600	126	1	6.06e-25	0.66	0	-
G3V4AVU01DDLUO|m.8486	f-box protein skip22	105	1	3.5e-13	0.88	0	-
G3V4AVU01DDVDA|m.10256	---NA---	101	0			0	-
G3V4AVU01DDWHO|m.7805	pentatricopeptide repeat-containing protein chloroplastic-like isoform x1	107	1	6.13e-48	0.85	0	-
G3V4AVU01DDX7J|m.8361	hypothetical protein PHAVU_007G206100g	110	1	7.03e-28	0.81	0	-
G3V4AVU01DDX8O|m.6218	dna ligase 1-like isoform x3	146	1	7.88e-71	0.95	0	-
G3V4AVU01DDZ5Z|m.9163	hypothetical protein LR48_Vigan03g153900	110	1	1.32e-47	0.84	0	-
G3V4AVU01DE2I6|m.8988	hypothetical protein LR48_Vigan03g253400	113	1	1.18e-21	0.9	0	-
G3V4AVU01DE4OC|m.7978	---NA---	110	0			0	-
G3V4AVU01DE567|m.10281	hypothetical protein glysoja_047594	110	1	1.25e-41	0.93	0	-
G3V4AVU01DE5A8|m.8252	---NA---	154	0			0	-
G3V4AVU01DEA9Y|m.9876	hypothetical protein glysoja_045460	118	1	6.1e-20	0.95	0	-
G3V4AVU01DEF97|m.9648	---NA---	107	0			0	-
G3V4AVU01DEFOG|m.6722	---NA---	101	0			0	-
G3V4AVU01DEI4W|m.5909	actin, partial	115	1	4.03e-42	1	0	-
G3V4AVU01DEIKJ|m.9012	elongator complex protein 2-like	112	1	2.89e-45	0.81	0	-
G3V4AVU01DEM3V|m.9595	---NA---	123	0			0	-
G3V4AVU01DENCQ|m.8602	---NA---	114	0			0	-
G3V4AVU01DEP2U|m.6741	---NA---	121	0			0	-
G3V4AVU01DEREF|m.6323	f-box protein skip2-like isoform x1	102	1	1.01e-51	0.96	0	-
G3V4AVU01DES3H|m.5895	hypothetical protein PHAVU_006G094200g	121	1	4.39e-30	0.9	0	-
G3V4AVU01DEY89|m.9201	probable anion transporter chloroplastic	108	1	3.03e-16	0.72	0	-
G3V4AVU01DEZRL|m.8550	cdt1-like protein chloroplastic	99	1	1.84e-29	0.75	0	-
G3V4AVU01DF0UT|m.6160	proteoglycan 4-like	103	1	5.75e-53	0.91	0	-
G3V4AVU01DF2TH|m.8605	hypothetical protein LR48_Vigan10g267200	167	1	7e-74	0.9	0	-
G3V4AVU01DF9UY|m.8940	---NA---	113	0			0	-
G3V4AVU01DFATE|m.10269	hypothetical protein LR48_Vigan04g073600	124	1	2.81e-44	0.82	0	-
G3V4AVU01DFK86|m.9835	5 -nucleotidase domain-containing protein ddb_g0275467-like isoform x2	115	1	5.92e-39	0.91	0	-
G3V4AVU01DFOC6|m.6756	PREDICTED: uncharacterized protein LOC100806105 isoform X1	149	1	8.26e-82	0.93	0	-
G3V4AVU01DFOGO|m.5788	---NA---	116	0			0	-
G3V4AVU01DFROA|m.6447	ribosome biogenesis protein bms1 homolog isoform x2	111	1	1.57e-34	0.82	0	-
G3V4AVU01DFV7C|m.6925	---NA---	114	0			0	-
G3V4AVU01DFVCN|m.6597	---NA---	105	0			0	-
G3V4AVU01DG2BX|m.6056	---NA---	111	0			0	-
G3V4AVU01DG33F|m.6550	---NA---	108	0			0	-
G3V4AVU01DG5BL|m.9692	hypothetical protein LR48_Vigan09g016300	132	1	1.33e-62	0.92	0	-
G3V4AVU01DG7GU|m.6069	hypothetical protein LR48_Vigan04g074300	112	1	2e-53	0.98	0	-
G3V4AVU01DGEB1|m.8936	PREDICTED: uncharacterized protein LOC102660776	115	1	6.04e-27	0.93	0	-
G3V4AVU01DGI1R|m.9322	uncharacterized aaa domain-containing isoform x1	132	1	1.66e-70	0.93	0	-
G3V4AVU01DGM45|m.8464	acetyltransferase at1g77540	101	1	1.43e-19	0.68	0	-
G3V4AVU01DGNFS|m.8219	---NA---	102	0			0	-
G3V4AVU01DGNUQ|m.7891	---NA---	101	0			0	-
G3V4AVU01DGS6E|m.5902	hypothetical protein PHAVU_001G112100g	111	1	4.77e-25	0.85	0	-
G3V4AVU01DGTMM|m.7331	large proline-rich protein bag6-like isoform x1	114	1	7.74e-44	0.97	0	-
G3V4AVU01DGVK1|m.9704	---NA---	104	0			0	-
G3V4AVU01DGWQF|m.7236	nuclear matrix constituent protein 1-like isoform x1	142	1	2.3e-56	0.9	0	-
G3V4AVU01DGYP0|m.6620	hypothetical protein PHAVU_007G216500g	121	1	4.24e-51	0.95	0	-
G3V4AVU01DGZ5J|m.8111	---NA---	111	0			0	-
G3V4AVU01DH8PP|m.9774	f-box lrr-repeat protein 4	141	1	1.74e-64	0.83	0	-
G3V4AVU01DHBC6|m.8758	---NA---	107	0			0	-
G3V4AVU01DHBC6|m.8759	---NA---	103	0			0	-
G3V4AVU01DHHBB|m.8300	hypothetical protein LR48_Vigan10g099900	123	1	6.57e-36	0.76	0	-
G3V4AVU01DHHJ7|m.8393	---NA---	109	0			0	-
G3V4AVU01DHR7W|m.8687	PREDICTED: uncharacterized protein LOC100817763 isoform X2	104	1	2.72e-31	0.76	0	-
G3V4AVU01DHTX8|m.6931	---NA---	179	0			0	-
G3V4AVU01DI25Z|m.6116	hypothetical protein glysoja_049330	114	1	7.99e-33	0.82	0	-
G3V4AVU01DI3WX|m.8927	beach domain-containing protein lvsa-like	99	1	1.99e-50	0.92	0	-
G3V4AVU01DI4D5|m.10012	hypothetical protein LR48_Vigan01g255300	126	1	8.71e-64	0.98	0	-
G3V4AVU01DI7SF|m.8004	14-3-3-like protein d	137	1	1.59e-37	0.92	0	-
G3V4AVU01DI9BY|m.7176	hypothetical protein LR48_Vigan627s008300, partial	107	1	3.2e-33	1	0	-
G3V4AVU01DIE43|m.7670	uhrf1-binding protein 1-like	135	1	2.47e-44	0.81	0	-
G3V4AVU01DIEUL|m.6494	protein embryonic flower 1-like isoform x1	108	1	4.88e-53	0.93	0	-
G3V4AVU01DIGOK|m.7845	low quality protein: probable indole-3-acetic acid-amido synthetase	122	1	2.35e-44	0.78	0	-
G3V4AVU01DIGP2|m.7945	hypothetical protein LR48_Vigan845s005200	111	1	5.49e-14	0.73	0	-
G3V4AVU01DIIB8|m.6984	hypothetical protein LR48_Vigan09g138500	108	1	4.7e-33	0.93	0	-
G3V4AVU01DIJC8|m.9542	pentatricopeptide repeat-containing protein mitochondrial-like isoform 2	119	1	3.25e-34	0.69	0	-
G3V4AVU01DIJL3|m.8612	low quality protein: udp-glycosyltransferase 85a4-like	129	1	3.26e-34	0.74	0	-
G3V4AVU01DILCZ|m.7286	atp synthase protein i	129	1	1.3e-40	0.96	0	-
G3V4AVU01DILMX|m.7774	hypothetical protein LR48_Vigan03g202200	129	1	1.51e-40	0.87	0	-
G3V4AVU01DIOKE|m.8891	---NA---	112	0			0	-
G3V4AVU01DIWGA|m.9220	---NA---	99	0			0	-
G3V4AVU01DIWHZ|m.8167	PREDICTED: uncharacterized protein LOC100793152	109	1	1.32e-47	0.95	0	-
G3V4AVU01DIWVS|m.9496	magnesium transporter nipa2-like isoform x2	99	1	3.19e-31	1	0	-
G3V4AVU01DJ1X5|m.9861	hypothetical protein LR48_Vigan02g250000	121	1	2.88e-14	0.72	0	-
G3V4AVU01DJ57M|m.6826	hypothetical protein LR48_Vigan08g215300	117	1	1.31e-13	0.77	0	-
G3V4AVU01DJ57M|m.6827	---NA---	108	0			0	-
G3V4AVU01DJ5D1|m.10188	hypothetical protein LR48_Vigan01g238500	125	1	4.03e-22	0.61	0	-
G3V4AVU01DJ8AB|m.7775	protein transparent testa 12-like	143	1	1.05e-44	0.81	0	-
G3V4AVU01DJE9M|m.9616	hypothetical protein PHAVU_006G211600g	132	1	4.13e-71	0.98	0	-
G3V4AVU01DJK8H|m.7217	PREDICTED: uncharacterized protein LOC100796013 isoform X8	129	1	9.72e-23	0.94	0	-
G3V4AVU01DJLCG|m.7665	probable alpha-mannosidase i mns4	108	1	1.03e-64	0.94	0	-
G3V4AVU01DJPZ4|m.9600	hypothetical protein LR48_Vigan03g204200	112	1	4.85e-35	0.9	0	-
G3V4AVU01DJROY|m.8748	unknown	110	1	7.56e-56	0.9	0	-
G3V4AVU01DJSGT|m.5565	---NA---	124	0			0	-
G3V4AVU01DJWYX|m.8129	hypothetical protein glysoja_004025	100	1	4.9e-15	0.77	0	-
G3V4AVU01DJZZ8|m.6407	hypothetical protein LR48_Vigan08g184800	118	1	2.23e-64	0.98	0	-
G3V4AVU01DK0CD|m.6199	---NA---	118	0			0	-
G3V4AVU01DK141|m.8841	f-box-like wd repeat-containing protein tbl1xr1-like isoform x3	112	1	1.69e-63	0.96	0	-
G3V4AVU01DK6MM|m.5594	---NA---	105	0			0	-
G3V4AVU01DKBJX|m.6025	pentatricopeptide repeat-containing protein	105	1	3.82e-47	0.9	0	-
G3V4AVU01DKG73|m.6373	hypothetical protein LR48_Vigan04g056900	124	1	8.63e-26	0.93	0	-
G3V4AVU01DKN6J|m.5741	hypothetical protein PHAVU_001G220300g	114	1	4.19e-39	0.96	0	-
G3V4AVU01DKNC2|m.6109	hypothetical protein PHAVU_011G163000g	100	1	1.32e-34	0.74	0	-
G3V4AVU01DKSGX|m.7127	hypothetical protein LR48_Vigan07g019200	108	1	1.52e-50	0.97	0	-
G3V4AVU01DL36F|m.6943	PREDICTED: uncharacterized protein LOC105138979 isoform X3	143	1	3.84e-33	0.87	0	-
G3V4AVU01DLAO6|m.9099	---NA---	136	0			0	-
G3V4AVU01DLB2Q|m.6661	---NA---	128	0			0	-
G3V4AVU01DLC64|m.7446	beta-carotene isomerase chloroplastic-like isoform x3	101	1	1.15e-26	0.85	0	-
G3V4AVU01DLEAM|m.7747	histidinol chloroplastic-like isoform x3	146	1	2.1e-11	0.79	0	-
G3V4AVU01DLJ42|m.7716	hypothetical protein PHAVU_006G016700g	103	1	2.68e-21	0.92	0	-
G3V4AVU01DLL2A|m.6083	ankyrin repeat-containing protein at3g12360-like	117	1	2.11e-37	0.81	0	-
G3V4AVU01DLN7P|m.8774	probable rna-dependent rna polymerase 5	118	1	6.75e-43	0.85	0	-
G3V4AVU01DLQIT|m.9234	---NA---	136	0			0	-
G3V4AVU01DLSV6|m.9115	---NA---	144	0			0	-
G3V4AVU01DLT0L|m.8230	hypothetical protein LR48_Vigan05g183100	141	1	6.06e-80	0.96	0	-
G3V4AVU01DM0LD|m.5523	PREDICTED: uncharacterized protein LOC100306130 isoform X1	144	1	4.45e-39	0.81	0	-
G3V4AVU01DM0T9|m.6992	---NA---	124	0			0	-
G3V4AVU01DM5Q7|m.8930	btb poz domain-containing protein pob1-like	165	1	4.09e-51	0.94	0	-
G3V4AVU01DM5UW|m.6422	hypothetical protein PHAVU_007G164900g	116	1	3.14e-66	0.91	0	-
G3V4AVU01DMA27|m.5822	protein yls7	115	1	5.86e-71	1	0	-
G3V4AVU01DMAI9|m.6467	---NA---	100	0			0	-
G3V4AVU01DMB15|m.9535	mitogen-activated protein kinase 19-like isoform x2	124	1	3.85e-70	0.94	0	-
G3V4AVU01DMH4X|m.6012	protein tify 10a	143	1	9.09e-53	0.88	0	-
G3V4AVU01DMHH5|m.5696	hypothetical protein LR48_Vigan01g003900	130	1	4.19e-59	0.9	0	-
G3V4AVU01DMJHX|m.6850	---NA---	111	0			0	-
G3V4AVU01DMJHX|m.6849	b2 protein	139	1	9.59e-39	0.72	0	-
G3V4AVU01DMPQJ|m.10175	hypothetical protein PHAVU_002G145400g	103	1	5.39e-11	0.7	0	-
G3V4AVU01DMRWX|m.9901	hypothetical protein LR48_Vigan03g162400	110	1	3.59e-49	0.91	0	-
G3V4AVU01DMVZ3|m.6089	oxysterol-binding protein 1d-like isoform x1	148	1	2.46e-19	0.54	0	-
G3V4AVU01DN3GL|m.6587	hypothetical protein LR48_Vigan07g145000	118	1	3.2e-54	0.96	0	-
G3V4AVU01DN3HO|m.5719	probable serine threonine-protein kinase mps1-like isoform x3	163	1	7.87e-88	0.9	0	-
G3V4AVU01DN99D|m.6150	PREDICTED: uncharacterized protein LOC100305688	118	1	3.53e-42	0.92	0	-
G3V4AVU01DNA09|m.7452	hypothetical protein LR48_Vigan04g014700	133	1	3.9e-68	0.94	0	-
G3V4AVU01DNEW5|m.7549	hypothetical protein LR48_Vigan04g035700	126	1	6.65e-44	0.97	0	-
G3V4AVU01DNF7T|m.5645	---NA---	101	0			0	-
G3V4AVU01DNGC5|m.6936	like subfamily c member 7	141	1	1.3e-41	0.92	0	-
G3V4AVU01DNHFE|m.6041	rhodanese-like domain-containing protein chloroplastic-like isoform x3	118	1	1.47e-32	0.89	0	-
G3V4AVU01DNKJ6|m.9820	---NA---	100	0			0	-
G3V4AVU01DNLM7|m.8825	vacuolar cation proton exchanger 3- partial	118	1	1.94e-17	0.91	0	-
G3V4AVU01DNOAA|m.8272	pyruvate dehydrogenase e1 component subunit alpha- chloroplastic	117	1	1.48e-17	0.6	0	-
G3V4AVU01DNTNY|m.9370	probable galactinol--sucrose galactosyltransferase 2-like	131	1	1.06e-69	0.87	0	-
G3V4AVU01DNWAF|m.9682	hypothetical protein LR48_Vigan08g132700	105	1	4.91e-44	0.9	0	-
G3V4AVU01DNWEY|m.5782	hypothetical protein glysoja_019040	106	1	7.99e-23	0.92	0	-
G3V4AVU01DNZDG|m.6659	---NA---	124	0			0	-
G3V4AVU01DOAMJ|m.5887	---NA---	104	0			0	-
G3V4AVU01DOCRJ|m.10170	ap-2 complex subunit alpha-1-like isoform x2	100	1	6.63e-48	0.97	0	-
G3V4AVU01DOE4C|m.8019	transmembrane emp24 domain-containing protein p24delta3-like	167	1	8.06e-42	0.65	0	-
G3V4AVU01DOH3T|m.8217	hypothetical protein LR48_Vigan01g166300	120	1	2.26e-61	0.96	0	-
G3V4AVU01DOI27|m.7517	---NA---	111	0			0	-
G3V4AVU01DOK5K|m.5607	---NA---	99	0			0	-
G3V4AVU01DOTZW|m.8754	hypothetical protein LR48_Vigan102s011300	110	1	2.31e-16	0.73	0	-
G3V4AVU01DP3TT|m.7298	hypothetical protein glysoja_012143	102	1	2.37e-12	0.63	0	-
G3V4AVU01DP53J|m.8168	coiled-coil domain-containing protein 73-like	124	1	1.09e-31	0.98	0	-
G3V4AVU01DP5CJ|m.9995	---NA---	117	0			0	-
G3V4AVU01DP6J5|m.9225	PREDICTED: uncharacterized protein LOC104896216	107	1	7.36e-24	0.72	0	-
G3V4AVU01DP6ZQ|m.6687	hypothetical protein glysoja_028464	138	1	2.03e-84	1	0	-
G3V4AVU01DP9AT|m.5530	protein ric1 like	103	1	2.08e-52	0.96	0	-
G3V4AVU01DPBAK|m.6029	hypothetical protein PHAVU_008G220700g	130	1	3.67e-75	0.97	0	-
G3V4AVU01DPD8B|m.8293	---NA---	149	0			0	-
G3V4AVU01DPEED|m.8609	hypothetical protein LR48_Vigan03g056600	115	1	3.45e-55	0.9	0	-
G3V4AVU01DPGNC|m.6045	hypothetical protein LR48_Vigan04g225000	161	1	2.85e-62	0.81	0	-
G3V4AVU01DPL0Q|m.5939	translational activator gcn1-like	112	1	3.34e-66	0.99	0	-
G3V4AVU01DPLPQ|m.10008	myosin heavy chain kinase b-like	123	1	9.7e-32	0.84	0	-
G3V4AVU01DPONV|m.6619	f-box fbd lrr-repeat protein at1g13570-like	100	1	4.14e-55	0.96	0	-
G3V4AVU01DPSON|m.8489	hypothetical protein LR48_Vigan01g276900	127	1	3.6e-35	0.83	0	-
G3V4AVU01DPW2P|m.7975	hypothetical protein LR48_Vigan07g126700	105	1	3.76e-64	0.97	0	-
G3V4AVU01DPWZ0|m.6625	---NA---	134	0			0	-
G3V4AVU01DPX5V|m.8608	---NA---	102	0			0	-
G3V4AVU01DQ2VH|m.6838	---NA---	101	0			0	-
G3V4AVU01DQ3PK|m.8348	hypothetical protein PHAVU_005G086500g	141	1	2.59e-31	0.78	0	-
G3V4AVU01DQ5EF|m.7242	---NA---	106	0			0	-
G3V4AVU01DQAKO|m.8698	protein ric1 like	131	1	1.18e-57	0.97	0	-
G3V4AVU01DQF5A|m.9645	pentatricopeptide repeat-containing protein mitochondrial-like	127	1	1.68e-35	0.8	0	-
G3V4AVU01DQF6M|m.9896	btb poz domain-containing protein	106	1	2.42e-19	0.84	0	-
G3V4AVU01DQF6M|m.9897	---NA---	106	0			0	-
G3V4AVU01DQNZ4|m.9832	k1b-like partial	127	1	8.96e-35	0.89	0	-
G3V4AVU01DQORO|m.6769	hypothetical protein PHAVU_003G231700g	101	1	1.11e-21	0.75	0	-
G3V4AVU01DQSY1|m.10083	Dymeclin	112	1	2.89e-45	0.84	0	-
G3V4AVU01DQTII|m.7172	hypothetical protein LR48_Vigan553s003100	105	1	3.83e-12	0.75	0	-
G3V4AVU01DQTPT|m.9397	probable protein phosphatase 2c 59 isoform x2	118	1	1.06e-23	0.89	0	-
G3V4AVU01DQVKL|m.9422	unknown	109	1	7.37e-28	0.71	0	-
G3V4AVU01DR1L5|m.9233	hypothetical protein LR48_Vigan01g037000	120	1	3.53e-59	0.98	0	-
G3V4AVU01DR5KY|m.6224	probable lrr receptor-like serine threonine-protein kinase at1g12460	108	1	1.89e-38	0.98	0	-
G3V4AVU01DR5P1|m.8416	salicylic acid-binding protein 2-like	114	1	2.4e-65	0.93	0	-
G3V4AVU01DRC71|m.8904	unknown	145	1	1.56e-84	0.99	0	-
G3V4AVU01DRHGB|m.8178	pentatricopeptide repeat-containing protein at4g21065-like	100	1	2.23e-33	0.82	0	-
G3V4AVU01DRM4X|m.8329	pentatricopeptide repeat-containing mitochondrial	155	1	1.6e-81	0.91	0	-
G3V4AVU01DROG2|m.10253	---NA---	108	0			0	-
G3V4AVU01DRQEC|m.9037	---NA---	136	0			0	-
G3V4AVU01DRS1Y|m.9121	hypothetical protein LR48_Vigan06g062400	104	1	1.24e-58	0.99	0	-
G3V4AVU01DRSRG|m.9573	---NA---	119	0			0	-
G3V4AVU01DRYDJ|m.9308	---NA---	110	0			0	-
G3V4AVU01DS26V|m.8228	guanylate-binding protein 4-like isoform x2	105	1	2e-29	0.98	0	-
G3V4AVU01DS3I3|m.8967	atp synthase cf0 subunit iv	135	1	5.93e-31	0.96	0	-
G3V4AVU01DS7KQ|m.7129	hypothetical protein LR48_Vigan05g157000	170	1	1.78e-77	0.92	0	-
G3V4AVU01DS83N|m.5878	hypothetical protein LR48_Vigan07g081100	100	1	3.58e-22	0.91	0	-
G3V4AVU01DSAVJ|m.7947	hypothetical protein LR48_Vigan06g147300	112	1	6.03e-38	0.88	0	-
G3V4AVU01DSBMG|m.9014	bifunctional nuclease 2-like isoform x2	140	1	1.39e-41	0.92	0	-
G3V4AVU01DSED7|m.7429	hypothetical protein PHAVU_001G184000g	153	1	5.98e-49	0.95	0	-
G3V4AVU01DSGSE|m.8244	---NA---	115	0			0	-
G3V4AVU01DSQ53|m.7540	---NA---	126	0			0	-
G3V4AVU01DSQDZ|m.6594	protein kiaa0664-like protein	143	1	1.5e-61	0.84	0	-
G3V4AVU01DSYAQ|m.7389	cop9 signalosome complex subunit 4 -like protein	115	1	6.96e-64	0.99	0	-
G3V4AVU01DT1RA|m.6197	ultraviolet-b receptor uvr8-like	127	1	8.49e-62	0.92	0	-
G3V4AVU01DT2HQ|m.7435	rna demethylase alkbh5 isoform x2	155	1	7.1e-99	0.98	0	-
G3V4AVU01DT7PZ|m.7827	unknown	120	1	4.88e-32	1	0	-
G3V4AVU01DT85S|m.10191	---NA---	128	0			0	-
G3V4AVU01DTAO4|m.10162	chaperone protein chloroplastic	128	1	4.48e-27	0.66	0	-
G3V4AVU01DTBOU|m.8523	---NA---	111	0			0	-
G3V4AVU01DTKLM|m.6319	y element atp-dependent helicase yel077c-like	101	1	9.11e-12	0.51	0	-
G3V4AVU01DTMDT|m.9973	bzip transcription factor bzip107	104	1	2.12e-56	0.96	0	-
G3V4AVU01DTMUE|m.9329	hypothetical protein LR48_Vigan01g254400	155	1	9.87e-33	0.7	0	-
G3V4AVU01DTPYL|m.7961	breast carcinoma-amplified sequence 3 like	117	1	2.89e-51	0.92	0	-
G3V4AVU01DTVCV|m.8147	---NA---	117	0			0	-
G3V4AVU01DTY5U|m.5815	PREDICTED: uncharacterized protein LOC100796344	105	1	5.9e-65	1	0	-
G3V4AVU01DTZ69|m.7846	---NA---	127	0			0	-
G3V4AVU01DU06W|m.7578	---NA---	159	0			0	-
G3V4AVU01DU0AU|m.5882	ninja-family protein mc410-like isoform x1	127	1	3.34e-43	0.79	0	-
G3V4AVU01DU0X0|m.6402	---NA---	147	0			0	-
G3V4AVU01DU4KX|m.9579	---NA---	102	0			0	-
G3V4AVU01DU5FA|m.7481	hypothetical protein LR48_Vigan03g160700	110	1	1.05e-28	0.95	0	-
G3V4AVU01DU6LJ|m.8085	---NA---	104	0			0	-
G3V4AVU01DUAZM|m.5833	hypothetical protein LR48_Vigan02g066100	133	1	2.47e-29	0.77	0	-
G3V4AVU01DUCI3|m.9188	poly -specific ribonuclease parn-like isoform x3	99	1	1.79e-40	0.85	0	-
G3V4AVU01DUPRA|m.10046	hypothetical protein LR48_Vigan818s004200	132	1	6.93e-28	0.92	0	-
G3V4AVU01DUS0J|m.9840	---NA---	120	0			0	-
G3V4AVU01DUTKU|m.6267	---NA---	116	0			0	-
G3V4AVU01DUW6C|m.7867	hypothetical protein SOVF_099870 isoform B	123	1	1.53e-37	0.86	0	-
G3V4AVU01DUXOA|m.9187	autophagy-related protein 9	106	1	1.2e-27	0.96	0	-
G3V4AVU01DUZTM|m.7990	hypothetical protein LR48_Vigan01g127200	100	1	2.27e-16	0.93	0	-
G3V4AVU01DV5E4|m.7076	regulator of ribonuclease-like protein 3	104	1	5.51e-22	0.89	0	-
G3V4AVU01DV6XP|m.8053	---NA---	101	0			0	-
G3V4AVU01DV828|m.6424	hypothetical protein LR48_Vigan438s000100	101	1	7.02e-34	0.97	0	-
G3V4AVU01DVKAC|m.6222	hypothetical protein LR48_Vigan08g175700	131	1	6.72e-68	0.95	0	-
G3V4AVU01DVKOI|m.5551	hypothetical protein LR48_Vigan01g225600	118	1	1.3e-57	0.93	0	-
G3V4AVU01DVMHI|m.7258	hypothetical protein LR48_Vigan03g242600	112	1	5.32e-21	0.67	0	-
G3V4AVU01DVNKJ|m.9311	hypothetical protein glysoja_040780	123	1	9.07e-68	0.97	0	-
G3V4AVU01DVP80|m.9034	mitochondrial-processing peptidase subunit alpha-like	117	1	5.46e-36	0.98	0	-
G3V4AVU01DVQEU|m.9606	transcription factor emb1444-like	118	1	1.18e-61	1	0	-
G3V4AVU01DVQRD|m.8784	hypothetical protein glysoja_001973	144	1	1.79e-48	1	0	-
G3V4AVU01DVTN9|m.8667	germ cell-less 1	104	1	1.16e-52	0.9	0	-
G3V4AVU01DVVBY|m.6209	hypothetical protein LR48_Vigan01g129600	130	1	3.66e-39	0.8	0	-
G3V4AVU01DVWM7|m.7214	hypothetical protein LR48_Vigan477s001300	130	1	2.3e-34	0.94	0	-
G3V4AVU01DVXZ7|m.7396	---NA---	106	0			0	-
G3V4AVU01DW136|m.7351	---NA---	104	0			0	-
G3V4AVU01DW1NU|m.8576	---NA---	112	0			0	-
G3V4AVU01DW1ZA|m.8353	ankyrin repeat-containing protein	118	1	4.63e-50	0.7	0	-
G3V4AVU01DWHF7|m.5998	cold-regulated protein	111	1	1.02e-15	0.82	0	-
G3V4AVU01DWKQ3|m.8747	hypothetical protein LR48_Vigan05g216800	107	1	2.47e-52	0.9	0	-
G3V4AVU01DWME9|m.6485	hypothetical protein PHAVU_009G256600g	168	1	5.14e-29	0.65	0	-
G3V4AVU01DWN3Z|m.8051	auxin response factor 19-like isoform x3	128	1	2.46e-28	0.82	0	-
G3V4AVU01DWZTJ|m.9088	---NA---	109	0			0	-
G3V4AVU01DWZUY|m.8734	---NA---	111	0			0	-
G3V4AVU01DX1DP|m.8819	hypothetical protein LR48_Vigan05g195300	132	1	1.88e-60	0.89	0	-
G3V4AVU01DX42F|m.10236	---NA---	101	0			0	-
G3V4AVU01DX42F|m.10235	hypothetical protein LR48_Vigan10g036200	106	1	8.46e-10	0.97	0	-
G3V4AVU01DXA1M|m.6054	---NA---	129	0			0	-
G3V4AVU01DXAOE|m.5916	rna polymerase ii c-terminal domain phosphatase-like 3	132	1	6.08e-57	0.83	0	-
G3V4AVU01DXEU0|m.6097	---NA---	115	0			0	-
G3V4AVU01DXFTF|m.9925	myosin heavy chain kinase b-like	148	1	5.5e-13	0.56	0	-
G3V4AVU01DXGWA|m.9006	PREDICTED: uncharacterized protein LOC100800812 isoform X6	116	1	7.56e-27	0.85	0	-
G3V4AVU01DXNTR|m.6225	hypothetical protein LR48_Vigan50s001100	167	1	5.46e-92	0.94	0	-
G3V4AVU01DXOLK|m.7449	hypothetical protein LR48_Vigan66s000500	122	1	1.41e-34	0.98	0	-
G3V4AVU01DXOPV|m.7355	hydroxyacyl-thioester dehydratase type mitochondrial-like	117	1	1.96e-36	0.93	0	-
G3V4AVU01DXQ8T|m.8694	PREDICTED: uncharacterized protein LOC100800748 isoform X1	130	1	8.06e-57	0.83	0	-
G3V4AVU01DXTW7|m.7184	PREDICTED: uncharacterized protein LOC100792516 isoform X2	143	1	1.46e-59	0.86	0	-
G3V4AVU01DY05A|m.7144	hypothetical protein LR48_Vigan07g206700	166	1	5.98e-33	0.75	0	-
G3V4AVU01DY05A|m.7146	hypothetical protein LR48_Vigan07g206700	108	1	8.93e-12	0.91	0	-
G3V4AVU01DY05A|m.7145	---NA---	112	0			0	-
G3V4AVU01DY2QJ|m.8800	trafficking protein particle complex subunit 9-like	128	1	2.04e-76	0.97	0	-
G3V4AVU01DY2U6|m.8152	hypothetical protein LR48_Vigan11g002800	123	1	9.62e-43	0.98	0	-
G3V4AVU01DY41B|m.10209	---NA---	116	0			0	-
G3V4AVU01DY43H|m.5602	protein ralf-like 24-like	131	1	8.26e-47	0.83	0	-
G3V4AVU01DYABA|m.9451	hypothetical protein LR48_Vigan02g271000	127	1	2.57e-30	0.96	0	-
G3V4AVU01DYB4S|m.5500	hypothetical protein LR48_Vigan01g124200	117	1	1.31e-42	0.94	0	-
G3V4AVU01DYFV0|m.5486	ubiquitin-conjugating enzyme e2 5b-like isoform x1	100	1	4.32e-38	0.92	0	-
G3V4AVU01DYL0N|m.6173	hypothetical protein PHAVU_003G094100g	157	1	6.77e-27	0.89	0	-
G3V4AVU01DYMWU|m.9811	alpha-amylase chloroplastic-like	148	1	1.23e-28	0.66	0	-
G3V4AVU01DYQSL|m.7175	hypothetical protein glysoja_015677	106	1	7.14e-46	0.95	0	-
G3V4AVU01DYSVS|m.8855	hypothetical protein LR48_Vigan03g238600	113	1	2.48e-65	0.94	0	-
G3V4AVU01DYYO5|m.6152	hypothetical protein LR48_Vigan06g143200	147	1	1.25e-51	0.95	0	-
G3V4AVU01DZ8FQ|m.5504	nucleoredoxin 3	110	1	1.31e-34	0.91	0	-
G3V4AVU01DZEFJ|m.6317	pentatricopeptide repeat-containing protein mitochondrial-like	137	1	2.02e-43	0.84	0	-
G3V4AVU01DZG7G|m.6845	hypothetical protein LR48_Vigan09g275100	110	1	3.4e-61	0.98	0	-
G3V4AVU01DZIAW|m.9030	uncharacterized protein LOC100785574 precursor	123	1	2.62e-27	0.86	0	-
G3V4AVU01DZIAW|m.9031	---NA---	123	0			0	-
G3V4AVU01DZRSY|m.8389	---NA---	115	0			0	-
G3V4AVU01DZZ4X|m.9044	---NA---	104	0			0	-
G3V4AVU01E08RR|m.8625	hypothetical protein LR48_Vigan04g010100	107	1	3.19e-38	0.98	0	-
G3V4AVU01E0C12|m.10161	hypothetical protein LR48_Vigan588s000100	131	1	2.62e-74	0.98	0	-
G3V4AVU01E0GAB|m.9906	---NA---	105	0			0	-
G3V4AVU01E0JZB|m.10214	unknown	129	1	3.64e-31	0.98	0	-
G3V4AVU01E0MWR|m.9488	PREDICTED: uncharacterized protein LOC100791208 isoform X1	117	1	1.42e-38	0.89	0	-
G3V4AVU01E0PMC|m.6355	hypothetical protein LR48_Vigan11g071800	100	1	5.39e-27	1	0	-
G3V4AVU01E0Y5Z|m.7500	PREDICTED: uncharacterized protein LOC100798019 isoform X1	102	1	3.22e-18	0.77	0	-
G3V4AVU01E0Z7I|m.5999	classical arabinogalactan protein 26-like	147	1	1.43e-13	0.83	0	-
G3V4AVU01E0ZBS|m.9843	---NA---	123	0			0	-
G3V4AVU01E1FDW|m.9032	hypothetical protein LR48_Vigan02g276500	120	1	6.46e-57	0.96	0	-
G3V4AVU01E1KOO|m.8191	---NA---	106	0			0	-
G3V4AVU01E1R2P|m.7989	---NA---	111	0			0	-
G3V4AVU01E2QGZ|m.7527	hypothetical protein PHAVU_001G135800g	141	1	4.01e-12	0.73	0	-
G3V4AVU01E2S8F|m.9551	pentatricopeptide repeat-containing mitochondrial	115	1	2.59e-58	0.93	0	-
G3V4AVU01E31T0|m.7183	---NA---	113	0			0	-
G3V4AVU01E34J3|m.7630	---NA---	111	0			0	-
G3V4AVU01E34J3|m.7631	---NA---	106	0			0	-
G3V4AVU01EA44Y|m.7103	regulation of nuclear pre-mrna domain-containing protein 1b	112	1	1.24e-44	0.91	0	-
G3V4AVU01EA62M|m.7800	hypothetical protein PHAVU_001G050600g	99	1	5.17e-29	0.82	0	-
G3V4AVU01EAF2J|m.5936	PREDICTED: uncharacterized protein LOC100786119 isoform X2	134	1	4.06e-63	0.86	0	-
G3V4AVU01EAHDO|m.6595	serine threonine-protein phosphatase bsl1-like isoform x2	115	1	2.94e-61	0.98	0	-
G3V4AVU01EAHOZ|m.6765	---NA---	103	0			0	-
G3V4AVU01EAHVS|m.6674	protein quirky	106	1	6.69e-26	0.91	0	-
G3V4AVU01EALI5|m.5674	serine protease chloroplastic-like	148	1	1.8e-50	0.96	0	-
G3V4AVU01EALM0|m.6291	tubby-like f-box protein 7-like	161	1	2.66e-101	0.99	0	-
G3V4AVU01EAP9S|m.7998	hypothetical protein glysoja_027754	120	1	1.53e-63	0.93	0	-
G3V4AVU01EAT5Z|m.6723	uncharacterized wd repeat-containing	153	1	2.06e-52	0.7	0	-
G3V4AVU01EAW1T|m.5755	fasciclin-like arabinogalactan protein	102	1	5.02e-21	0.87	0	-
G3V4AVU01EAWT9|m.9917	---NA---	102	0			0	-
G3V4AVU01EAZ8R|m.7027	PREDICTED: uncharacterized protein At3g06530-like isoform X2	158	1	6.73e-76	0.87	0	-
G3V4AVU01EB1BF|m.6606	hypothetical protein PHAVU_006G138200g	106	1	1.1e-59	0.96	0	-
G3V4AVU01EB4VO|m.10060	hypothetical protein LR48_Vigan05g080200	101	1	1.04e-54	0.97	0	-
G3V4AVU01EBDSA|m.6052	---NA---	106	0			0	-
G3V4AVU01EBJ13|m.5643	protein frigida-like protein	104	1	3.99e-51	0.95	0	-
G3V4AVU01EBJRN|m.6768	hypothetical protein LR48_Vigan07g258900	156	1	2.93e-75	0.97	0	-
G3V4AVU01EBMN2|m.8943	scarecrow-like protein 8-like	100	1	7.83e-25	0.86	0	-
G3V4AVU01EBPZ9|m.7269	hypothetical protein LR48_Vigan03g182400	135	1	3.31e-25	0.68	0	-
G3V4AVU01EBQPG|m.10224	nadh-dependent glutamate synthase	113	1	3.83e-43	0.97	0	-
G3V4AVU01EBTAN|m.8983	PREDICTED: uncharacterized protein LOC100796509 isoform X2	128	1	1.79e-35	0.97	0	-
G3V4AVU01EBTXJ|m.9899	---NA---	101	0			0	-
G3V4AVU01EBV94|m.6266	myb-like protein x-like	153	1	2.15e-22	0.83	0	-
G3V4AVU01EBVKK|m.9552	---NA---	99	0			0	-
G3V4AVU01EBVWO|m.9709	---NA---	120	0			0	-
G3V4AVU01EC0UI|m.5894	rna polymerase ii transcription partial	160	1	7.95e-63	0.98	0	-
G3V4AVU01EC2AS|m.7475	interactor of constitutive active rops 3	126	1	1.08e-22	0.91	0	-
G3V4AVU01EC7GY|m.9259	protein tify 6b-like isoform x7	121	1	2.65e-45	0.87	0	-
G3V4AVU01EC7KI|m.6652	hypothetical protein LR48_Vigan04g107400	102	1	1.17e-58	0.95	0	-
G3V4AVU01ECDOR|m.6140	pentatricopeptide repeat-containing protein mitochondrial-like	150	1	9.3e-48	0.96	0	-
G3V4AVU01ECE0G|m.9514	uncharacterized protein LOC100811916	131	1	2.21e-46	1	0	-
G3V4AVU01ECEIB|m.9477	lycopene epsilon chloroplastic-like isoform x2	153	1	2.26e-70	0.97	0	-
G3V4AVU01ECFP8|m.5559	hypothetical protein LR48_Vigan11g083100	134	1	6.59e-31	0.72	0	-
G3V4AVU01ECGRV|m.7227	PREDICTED: uncharacterized protein LOC100813218 isoform X2	162	1	4.46e-54	0.81	0	-
G3V4AVU01ECHCV|m.7890	---NA---	139	0			0	-
G3V4AVU01ECHLA|m.8704	hypothetical protein LR48_Vigan06g072400	171	1	7.94e-70	0.92	0	-
G3V4AVU01ECLE2|m.7311	---NA---	120	0			0	-
G3V4AVU01ECN6F|m.6442	hypothetical protein PHAVU_008G220700g	122	1	5.83e-72	1	0	-
G3V4AVU01ECR8V|m.8260	PREDICTED: uncharacterized protein LOC100810300 isoform X4	134	1	8.31e-11	0.53	0	-
G3V4AVU01ECRB2|m.7094	hypothetical protein glysoja_028053	104	1	5.76e-11	0.64	0	-
G3V4AVU01ECT5G|m.8806	---NA---	125	0			0	-
G3V4AVU01ECXY9|m.5772	hypothetical protein LR48_Vigan03g242600	112	1	5.32e-21	0.67	0	-
G3V4AVU01ECXYO|m.5961	PREDICTED: uncharacterized protein LOC100782168	125	1	8.2e-46	0.92	0	-
G3V4AVU01ED3V2|m.8040	hypothetical protein PHAVU_002G034200g	109	1	8.36e-60	0.95	0	-
G3V4AVU01ED6KC|m.8403	hypothetical protein PHAVU_007G045300g	101	1	7.89e-31	0.88	0	-
G3V4AVU01EDK2J|m.6525	---NA---	119	0			0	-
G3V4AVU01EDKUV|m.8850	protein iq-domain 14-like isoform x1	125	1	1.13e-25	0.74	0	-
G3V4AVU01EDM0E|m.6299	PREDICTED: uncharacterized protein LOC100792961 isoform X1	104	1	2.82e-50	0.92	0	-
G3V4AVU01EDN40|m.8580	PREDICTED: uncharacterized protein LOC100786119 isoform X2	129	1	1.34e-66	0.92	0	-
G3V4AVU01EDP8A|m.7257	hypothetical protein LR48_Vigan09g130900	146	1	2.57e-34	0.75	0	-
G3V4AVU01EDQU1|m.8660	hypothetical protein PHAVU_007G245600g	126	1	8.29e-51	0.96	0	-
G3V4AVU01EDS6J|m.10268	uhrf1-binding protein 1-like	105	1	6.16e-50	0.94	0	-
G3V4AVU01EDSKA|m.8592	---NA---	100	0			0	-
G3V4AVU01EDSN7|m.6037	hypothetical protein PHAVU_001G190400g	125	1	2.69e-33	0.72	0	-
G3V4AVU01EDSSF|m.10137	PREDICTED: uncharacterized protein DDB_G0271670-like isoform X1	135	1	2.42e-16	0.81	0	-
G3V4AVU01EDV34|m.8312	lysm domain-containing gpi-anchored protein 2-like isoform x1	138	1	1.34e-73	0.91	0	-
G3V4AVU01EDVCU|m.6432	PREDICTED: uncharacterized protein LOC100806711	133	1	3.41e-73	0.92	0	-
G3V4AVU01EDVRM|m.6176	titin-like isoform x5	139	1	8.45e-16	0.75	0	-
G3V4AVU01EE5KT|m.9946	oligopeptide transporter 7-like isoform x2	149	1	1.96e-42	0.76	0	-
G3V4AVU01EE8US|m.6064	---NA---	122	0			0	-
G3V4AVU01EED42|m.8661	---NA---	109	0			0	-
G3V4AVU01EEIBJ|m.5566	PREDICTED: uncharacterized protein LOC100788957 isoform X2	118	1	3.41e-40	0.96	0	-
G3V4AVU01EERN9|m.6529	hypothetical protein LR48_Vigan01g139000	139	1	7.62e-72	0.94	0	-
G3V4AVU01EETY4|m.9239	hypothetical protein LR48_Vigan01g195800	104	1	3.52e-35	0.84	0	-
G3V4AVU01EETY4|m.9240	---NA---	104	0			0	-
G3V4AVU01EEU66|m.6912	neutral ceramidase-like	111	1	9.18e-58	0.93	0	-
G3V4AVU01EEUNN|m.6321	Os03g0213100, partial	142	1	3.01e-23	0.97	0	-
G3V4AVU01EEVRY|m.6212	PREDICTED: uncharacterized protein LOC100816702 isoform X2	148	1	1.39e-86	0.97	0	-
G3V4AVU01EEXJX|m.9696	hypothetical protein PHAVU_006G195200g	105	1	2.18e-40	0.9	0	-
G3V4AVU01EEXJX|m.9695	---NA---	113	0			0	-
G3V4AVU01EEXM9|m.7756	---NA---	109	0			0	-
G3V4AVU01EEY0H|m.8740	hypothetical protein LR48_Vigan01g255300	127	1	6.35e-64	0.98	0	-
G3V4AVU01EEYEO|m.6970	hypothetical protein PHAVU_008G067700g	116	1	2.19e-60	0.93	0	-
G3V4AVU01EF599|m.8454	hypothetical protein PHAVU_007G178600g	133	1	1.65e-77	0.95	0	-
G3V4AVU01EF5KS|m.6308	hypothetical protein glysoja_001265, partial	124	1	9.51e-71	0.98	0	-
G3V4AVU01EFB0F|m.9578	---NA---	126	0			0	-
G3V4AVU01EFH2N|m.6773	PREDICTED: uncharacterized protein LOC100782358	119	1	1.3e-43	0.82	0	-
G3V4AVU01EFHOY|m.9428	hypothetical protein PHAVU_010G049900g	102	1	5.19e-44	0.87	0	-
G3V4AVU01EFJ07|m.9394	PREDICTED: uncharacterized protein LOC102670552	104	1	1.83e-32	0.8	0	-
G3V4AVU01EFJAT|m.9545	---NA---	114	0			0	-
G3V4AVU01EFKXW|m.7458	unknown	111	1	4.45e-71	0.97	0	-
G3V4AVU01EFN2G|m.9229	---NA---	100	0			0	-
G3V4AVU01EFN2G|m.9228	hypothetical protein LR48_Vigan11g149000	119	1	2.13e-32	0.95	0	-
G3V4AVU01EFNA2|m.7963	---NA---	120	0			0	-
G3V4AVU01EFQJG|m.8063	hypothetical protein LR48_Vigan641s003700	134	1	1.4e-81	0.98	0	-
G3V4AVU01EFR0G|m.7045	probable histone-lysine n-methyltransferase atxr3-like isoform x1	115	1	7.29e-22	0.68	0	-
G3V4AVU01EFWM4|m.5885	hypothetical protein PHAVU_001G128300g	145	1	1.93e-59	0.87	0	-
G3V4AVU01EFWZ9|m.8857	PREDICTED: uncharacterized protein LOC101491645 isoform X4	109	1	5.43e-38	0.79	0	-
G3V4AVU01EG3DW|m.8621	---NA---	102	0			0	-
G3V4AVU01EG3JG|m.7388	hypothetical protein PHAVU_002G313500g	167	1	1.45e-14	0.78	0	-
G3V4AVU01EG42D|m.9362	hypothetical protein LR48_Vigan02g001900	184	1	3.86e-55	0.79	0	-
G3V4AVU01EGFE6|m.6486	hypothetical protein PHAVU_002G084700g	129	1	1.36e-58	0.83	0	-
G3V4AVU01EGFXG|m.9275	low quality protein: dna-binding protein rhl1	113	1	5.55e-38	0.79	0	-
G3V4AVU01EGG2W|m.6370	protein photoperiod-independent early flowering 1-like isoform x2	115	1	1.83e-69	1	0	-
G3V4AVU01EGJ90|m.6785	hypothetical protein LR48_Vigan01g163200	125	1	7.51e-23	1	0	-
G3V4AVU01EGLHB|m.7617	malate partial	136	1	6.3e-72	0.92	0	-
G3V4AVU01EGO15|m.9232	---NA---	105	0			0	-
G3V4AVU01EGR6X|m.6449	---NA---	108	0			0	-
G3V4AVU01EGX85|m.8531	hypothetical protein glysoja_029984	130	1	5.03e-82	0.96	0	-
G3V4AVU01EGZPV|m.5784	hypothetical protein LR48_Vigan02g203500	99	1	8.02e-23	0.89	0	-
G3V4AVU01EH0H9|m.9911	hypothetical protein PHAVU_006G211600g	132	1	9.04e-73	0.99	0	-
G3V4AVU01EH1QJ|m.5747	unknown	111	1	2.02e-21	0.87	0	-
G3V4AVU01EH2EI|m.10089	hypothetical protein LR48_Vigan07g041700	164	1	1.11e-14	0.77	0	-
G3V4AVU01EH6LB|m.6162	hypothetical protein glysoja_016353	104	1	7.34e-21	0.8	0	-
G3V4AVU01EH6LS|m.8229	unknown	126	1	7.39e-53	0.81	0	-
G3V4AVU01EHB5S|m.8847	---NA---	112	0			0	-
G3V4AVU01EHBKZ|m.6289	hypothetical protein LR48_Vigan09g097700	120	1	5.23e-42	0.8	0	-
G3V4AVU01EHFGH|m.8437	aldehyde dehydrogenase family 2 member c4-like	146	1	1.98e-90	0.94	0	-
G3V4AVU01EHHZ2|m.7849	pentatricopeptide repeat-containing mitochondrial	112	1	1.04e-59	0.93	0	-
G3V4AVU01EHI6K|m.10228	---NA---	101	0			0	-
G3V4AVU01EHI6K|m.10227	pollen-specific leucine-rich repeat extensin-like protein 1-like	120	1	1.85e-24	0.74	0	-
G3V4AVU01EHKH2|m.6375	hypothetical protein Csa_2G076015	139	1	9.86e-54	0.95	0	-
G3V4AVU01EHMA6|m.6968	beta-d-xylosidase 1-like	118	1	4.23e-67	1	0	-
G3V4AVU01EHSXV|m.8915	PREDICTED: uncharacterized protein LOC100799794 isoform X4	114	1	1.45e-46	0.9	0	-
G3V4AVU01EHTYK|m.9961	---NA---	120	0			0	-
G3V4AVU01EI3I9|m.8241	fas-associated factor 2-b	107	1	1.14e-52	0.86	0	-
G3V4AVU01EIKWM|m.8276	radical s-adenosyl methionine domain-containing protein mitochondrial	124	1	7.88e-50	0.88	0	-
G3V4AVU01EIOLO|m.10231	protein frigida	102	1	3.6e-24	0.98	0	-
G3V4AVU01EIRNQ|m.9165	pentatricopeptide repeat-containing mitochondrial	124	1	1.25e-53	0.98	0	-
G3V4AVU01EIWBL|m.9806	hypothetical protein LR48_Vigan02g089400	121	1	1.71e-19	0.63	0	-
G3V4AVU01EJ73P|m.6706	fkbp12-interacting protein of 37 kda-like isoform x2	107	1	3.19e-12	1	0	-
G3V4AVU01EJ8JD|m.9319	e3 ubiquitin-protein ligase herc2-like	123	1	2.91e-43	0.73	0	-
G3V4AVU01EJ8ZH|m.9017	glucan endo- -beta-glucosidase 2-like isoform x2	128	1	7.09e-85	0.96	0	-
G3V4AVU01EJBS7|m.5580	f-box ankyrin repeat protein skip35	101	1	3.82e-52	1	0	-
G3V4AVU01EJCK2|m.9086	protein iq-domain 32	120	1	8.73e-47	0.96	0	-
G3V4AVU01EJFY4|m.7835	hypothetical protein PHAVU_010G115100g	144	1	5.06e-79	0.94	0	-
G3V4AVU01EJLPJ|m.7726	hypothetical protein LR48_Vigan10g163300	120	1	1.13e-58	0.86	0	-
G3V4AVU01EJM9T|m.8278	PREDICTED: tetraspanin-19	104	1	8.33e-19	0.97	0	-
G3V4AVU01EJO2M|m.8619	hypothetical protein PHAVU_007G240000g	149	1	1.82e-97	1	0	-
G3V4AVU01EJOZB|m.6450	btb poz domain-containing protein	136	1	4.14e-71	0.9	0	-
G3V4AVU01EJQH1|m.8980	hypothetical protein LR48_Vigan03g166600	158	1	1.51e-53	0.77	0	-
G3V4AVU01EJS0F|m.9480	---NA---	101	0			0	-
G3V4AVU01EJT4M|m.6465	hypothetical protein PHAVU_007G1052001g, partial	114	1	2.61e-11	0.91	0	-
G3V4AVU01EJVGP|m.6099	mcm2-related protein	117	1	1.12e-27	0.98	0	-
G3V4AVU01EJWJB|m.9497	---NA---	115	0			0	-
G3V4AVU01EK22D|m.7476	hypothetical protein LR48_Vigan07g221200	123	1	5.82e-49	0.93	0	-
G3V4AVU01EK26T|m.7229	PREDICTED: nephrocystin-3-like	99	1	2.2e-52	0.98	0	-
G3V4AVU01EK3MK|m.6842	enolase-phosphatase e1-like isoform x3	121	1	2.04e-38	0.91	0	-
G3V4AVU01EK75F|m.7773	hypothetical protein LR48_Vigan02g108200	123	1	2.06e-54	0.94	0	-
G3V4AVU01EK8ZK|m.6242	gamma-tubulin complex component 6-like	153	1	7.29e-98	0.98	0	-
G3V4AVU01EKB58|m.6143	PREDICTED: uncharacterized protein LOC100790847	115	1	6.62e-59	0.89	0	-
G3V4AVU01EKDBF|m.6113	hypothetical protein LR48_Vigan02g004700	111	1	3.83e-60	0.95	0	-
G3V4AVU01EKLRL|m.8712	hypothetical protein EUGRSUZ_C00776	128	1	1.58e-09	0.55	0	-
G3V4AVU01EKLRL|m.8714	hypothetical protein LR48_Vigan07g136100	122	1	1.22e-60	0.91	0	-
G3V4AVU01EKP1L|m.5943	PREDICTED: uncharacterized protein LOC100800379 isoform X1	106	1	6.54e-20	0.78	0	-
G3V4AVU01EKRGB|m.7047	hypothetical protein LR48_Vigan09g038300	116	1	6.33e-60	0.99	0	-
G3V4AVU01EKRI4|m.9432	---NA---	124	0			0	-
G3V4AVU01EKRI4|m.9433	---NA---	108	0			0	-
G3V4AVU01EKTTI|m.6263	---NA---	126	0			0	-
G3V4AVU01EKWOV|m.8528	PREDICTED: uncharacterized protein LOC100806439 isoform X1	101	1	4.84e-53	0.96	0	-
G3V4AVU01ELC1I|m.5622	---NA---	106	0			0	-
G3V4AVU01ELDPE|m.5489	uncharacterized protein LOC100527524	107	1	7.47e-30	0.8	0	-
G3V4AVU01ELFEJ|m.9546	---NA---	167	0			0	-
G3V4AVU01ELFEJ|m.9547	hypothetical protein PHAVU_003G052000g	154	1	1.63e-74	0.89	0	-
G3V4AVU01ELFZ5|m.8060	unknown	112	1	2.3e-55	0.92	0	-
G3V4AVU01ELGTJ|m.10003	hypothetical protein POPTR_0009s07990g	119	1	3.16e-67	0.97	0	-
G3V4AVU01ELIXL|m.9751	nad kinase chloroplastic-like isoform x2	110	1	4.54e-39	0.81	0	-
G3V4AVU01ELJWL|m.6095	---NA---	114	0			0	-
G3V4AVU01ELL3B|m.7693	protein executer chloroplastic-like isoform x1	156	1	1.17e-41	0.68	0	-
G3V4AVU01ELQCK|m.9048	web family chloroplastic	100	1	2.84e-28	0.85	0	-
G3V4AVU01ELQTI|m.5722	PREDICTED: uncharacterized protein LOC100786318	113	1	2.05e-31	0.79	0	-
G3V4AVU01ELTB9|m.8582	---NA---	112	0			0	-
G3V4AVU01ELTB9|m.8581	---NA---	114	0			0	-
G3V4AVU01ELYP2|m.6114	hypothetical protein LR48_Vigan01g191500	109	1	5.43e-33	0.95	0	-
G3V4AVU01EM0KC|m.5532	f-box ankyrin repeat protein skip35	101	1	3.82e-52	1	0	-
G3V4AVU01EM28L|m.6677	hypothetical protein PHAVU_008G006100g	160	1	6.72e-68	0.92	0	-
G3V4AVU01EM7VP|m.6844	hypothetical protein LR48_Vigan04g107400	102	1	1.17e-58	0.95	0	-
G3V4AVU01EM8M7|m.7785	hypothetical protein LR48_Vigan05g068300	101	1	8.39e-32	1	0	-
G3V4AVU01EM8X6|m.9140	---NA---	148	0			0	-
G3V4AVU01EMFTR|m.5513	probable sugar phosphate phosphate translocator at3g17430	116	1	6.69e-54	0.84	0	-
G3V4AVU01EMHOA|m.5758	---NA---	117	0			0	-
G3V4AVU01EMN1L|m.6814	PREDICTED: uncharacterized protein LOC100782358	103	1	1.01e-31	0.76	0	-
G3V4AVU01EMPAT|m.9159	PREDICTED: uncharacterized protein LOC100812984 isoform X3	141	1	1.57e-61	0.87	0	-
G3V4AVU01EMQJ1|m.9197	abc transporter b family member 4-like isoform x3	118	1	2.87e-57	0.96	0	-
G3V4AVU01EMQW3|m.8343	hypothetical protein LR48_Vigan123s001900	102	1	2.74e-37	0.89	0	-
G3V4AVU01EMRFA|m.5716	---NA---	111	0			0	-
G3V4AVU01EN8GO|m.5921	---NA---	117	0			0	-
G3V4AVU01EN9Z3|m.10068	---NA---	108	0			0	-
G3V4AVU01ENBO8|m.7580	hypothetical protein LR48_Vigan08g012700	99	1	4.55e-54	1	0	-
G3V4AVU01END1K|m.8830	---NA---	145	0			0	-
G3V4AVU01ENDQ2|m.5890	hypothetical protein PHAVU_011G018200g	129	1	1.84e-61	0.87	0	-
G3V4AVU01ENFZ1|m.9403	---NA---	123	0			0	-
G3V4AVU01ENNDW|m.5615	hypothetical protein LR48_Vigan03g074900	109	1	1.19e-31	0.87	0	-
G3V4AVU01ENNQB|m.9642	---NA---	144	0			0	-
G3V4AVU01ENTJ4|m.7780	---NA---	103	0			0	-
G3V4AVU01ENWOK|m.8842	---NA---	103	0			0	-
G3V4AVU01ENX15|m.6907	---NA---	104	0			0	-
G3V4AVU01EO0ST|m.7122	hypothetical protein PHAVU_008G053100g	154	1	5.16e-66	0.85	0	-
G3V4AVU01EO371|m.7537	cdt1-like protein chloroplastic	135	1	2.46e-28	0.66	0	-
G3V4AVU01EOB73|m.6436	---NA---	100	0			0	-
G3V4AVU01EOCA6|m.8733	---NA---	108	0			0	-
G3V4AVU01EOCEG|m.6241	coiled-coil domain-containing protein 97-like	107	1	2.08e-61	0.96	0	-
G3V4AVU01EOCL3|m.8445	---NA---	136	0			0	-
G3V4AVU01EOJ9R|m.10197	hypothetical protein LR48_Vigan09g269300	105	1	2.48e-19	0.87	0	-
G3V4AVU01EOP4F|m.9994	btb poz and math domain-containing protein 3-like isoform x1	99	1	2.88e-21	0.97	0	-
G3V4AVU01EOTFH|m.8650	chd3-type chromatin-remodeling factor pickle isoform x2	133	1	1.89e-57	1	0	-
G3V4AVU01EOTIH|m.5553	pentatricopeptide repeat-containing protein mitochondrial-like	112	1	1.2e-32	0.89	0	-
G3V4AVU01EOZCQ|m.8417	---NA---	102	0			0	-
G3V4AVU01EP0HE|m.9128	hypothetical protein LR48_Vigan05g105900	110	1	7.5e-09	0.7	0	-
G3V4AVU01EP244|m.9113	---NA---	112	0			0	-
G3V4AVU01EP6DB|m.6312	PREDICTED: uncharacterized protein LOC100817763 isoform X2	140	1	3.09e-46	0.71	0	-
G3V4AVU01EPFB8|m.7534	hypothetical protein LR48_Vigan05g039500	124	1	1.09e-63	0.99	0	-
G3V4AVU01EPFG2|m.9066	---NA---	103	0			0	-
G3V4AVU01EPLI3|m.9490	PREDICTED: nephrocystin-3-like	183	1	2.29e-62	0.94	0	-
G3V4AVU01EPNP8|m.8586	---NA---	146	0			0	-
G3V4AVU01EPP6D|m.7125	PREDICTED: uncharacterized protein LOC100499896 isoform X1	137	1	1.84e-39	0.84	0	-
G3V4AVU01EPQSQ|m.9156	hypothetical protein LR48_Vigan07g276000	107	1	1.92e-08	0.71	0	-
G3V4AVU01EPR22|m.5917	glutamate--glyoxylate aminotransferase 2-like	109	1	6.27e-37	0.97	0	-
G3V4AVU01EPRXZ|m.8809	disease resistance rpp13-like protein 1-like	156	1	1.1e-82	0.92	0	-
G3V4AVU01EPYO1|m.5862	hypothetical protein LR48_Vigan09g185000	107	1	3.84e-21	0.71	0	-
G3V4AVU01EQ2GX|m.9826	hypothetical protein LR48_Vigan01g330400	124	1	1.18e-61	0.85	0	-
G3V4AVU01EQ3K6|m.10054	hypothetical protein LR48_Vigan05g029900	137	1	2.77e-52	0.95	0	-
G3V4AVU01EQ5M2|m.7639	uncharacterized protein LOC100791765	164	1	7.93e-72	0.96	0	-
G3V4AVU01EQ6PU|m.9951	---NA---	109	0			0	-
G3V4AVU01EQA1V|m.8613	Putative esterase	103	1	1.56e-38	0.75	0	-
G3V4AVU01EQCMR|m.6077	f-box ankyrin repeat protein skip35	101	1	3.82e-52	1	0	-
G3V4AVU01EQDH8|m.9441	hypothetical protein LR48_Vigan11g124500	129	1	1.03e-32	0.95	0	-
G3V4AVU01EQJ7U|m.9780	hypothetical protein LR48_Vigan102s008200	107	1	1.94e-21	0.97	0	-
G3V4AVU01EQPEV|m.9315	hypothetical protein LR48_Vigan04g043800	151	1	4.39e-70	0.92	0	-
G3V4AVU01EQW8I|m.8689	---NA---	102	0			0	-
G3V4AVU01EQW94|m.8568	hypothetical protein glysoja_030473	104	1	2.31e-52	0.89	0	-
G3V4AVU01EQZ66|m.5646	calcium uniporter mitochondrial	115	1	1.52e-23	0.84	0	-
G3V4AVU01ER2BV|m.7280	hypothetical protein LR48_Vigan02g021800	114	1	4.18e-63	0.94	0	-
G3V4AVU01ER327|m.6180	probable serine threonine-protein kinase at5g41260 isoform x2	106	1	4.76e-49	0.98	0	-
G3V4AVU01ER6ML|m.8379	f-box fbd lrr-repeat protein at1g78750-like isoform x3	135	1	5.7e-50	0.97	0	-
G3V4AVU01ER94T|m.8034	---NA---	105	0			0	-
G3V4AVU01ER94T|m.8033	---NA---	119	0			0	-
G3V4AVU01ERA4M|m.5824	---NA---	111	0			0	-
G3V4AVU01ERFUH|m.7078	hypothetical protein PHAVU_002G041000g	126	1	5.12e-69	0.92	0	-
G3V4AVU01ERLLG|m.7928	hypothetical protein PHAVU_006G107000g	124	1	2.74e-70	0.98	0	-
G3V4AVU01ERLYR|m.6599	---NA---	111	0			0	-
G3V4AVU01ERLYR|m.6598	hypothetical protein glysoja_037711, partial	147	1	2.8e-45	0.86	0	-
G3V4AVU01ERPB2|m.6147	PREDICTED: uncharacterized protein LOC100804887 isoform X6	115	1	8.34e-56	0.94	0	-
G3V4AVU01ERT42|m.8059	---NA---	144	0			0	-
G3V4AVU01ERT5L|m.7029	hypothetical protein glysoja_026048	137	1	7.86e-65	0.99	0	-
G3V4AVU01ERTWX|m.9500	---NA---	101	0			0	-
G3V4AVU01ERXDL|m.5540	---NA---	118	0			0	-
G3V4AVU01ERXKY|m.9294	hypothetical protein LR48_Vigan03g014000	108	1	1.21e-61	0.98	0	-
G3V4AVU01ES3I5|m.6028	chromatin assembly factor 1 subunit fas2-like isoform x1	138	1	1.73e-55	0.96	0	-
G3V4AVU01ES6I2|m.6517	PREDICTED: uncharacterized protein LOC100809294	150	1	1.72e-11	0.85	0	-
G3V4AVU01ESKLZ|m.7080	---NA---	109	0			0	-
G3V4AVU01ESKO1|m.8867	calcium-dependent protein kinase isoform	130	1	1.58e-58	0.81	0	-
G3V4AVU01ESKRY|m.8893	predicted protein	116	1	3.82e-15	0.57	0	-
G3V4AVU01ESMP2|m.9553	hypothetical protein LR48_Vigan01g011700	101	1	4.74e-50	0.91	0	-
G3V4AVU01ESNYQ|m.7820	hypothetical protein LR48_Vigan03g108100	102	1	4.82e-27	0.81	0	-
G3V4AVU01EST8U|m.9343	importin subunit alpha-2-like isoformx2	106	1	5.92e-53	0.95	0	-
G3V4AVU01ESV5B|m.7190	uncharacterized protein LOC100798127	123	1	2.85e-79	0.98	0	-
G3V4AVU01ESWB4|m.8622	hypothetical protein LR48_Vigan05g159900	114	1	3.22e-45	0.98	0	-
G3V4AVU01ET06Q|m.9632	hypothetical protein LR48_Vigan10g152100	118	1	7.25e-51	0.86	0	-
G3V4AVU01ET1FV|m.7035	---NA---	112	0			0	-
G3V4AVU01ET2X0|m.8604	---NA---	102	0			0	-
G3V4AVU01ET5I4|m.6932	hypothetical protein LR48_Vigan05g047100	171	1	4.8e-10	0.97	0	-
G3V4AVU01ET5RK|m.5740	---NA---	118	0			0	-
G3V4AVU01ETGTK|m.9059	---NA---	99	0			0	-
G3V4AVU01ETGZK|m.5632	hypothetical protein LR48_Vigan02g215600	100	1	2.98e-27	0.8	0	-
G3V4AVU01ETIB3|m.6783	sun domain-containing ossification factor-like	102	1	7.1e-51	0.91	0	-
G3V4AVU01ETL2X|m.8543	hypothetical protein LR48_Vigan03g179000	151	1	2.04e-22	0.92	0	-
G3V4AVU01ETN90|m.7188	---NA---	107	0			0	-
G3V4AVU01ETP1W|m.9900	---NA---	129	0			0	-
G3V4AVU01ETVD6|m.8110	hypothetical protein LR48_Vigan07g033900	102	1	4.85e-61	0.98	0	-
G3V4AVU01ETVY2|m.9401	---NA---	100	0			0	-
G3V4AVU01ETY21|m.9314	hypothetical protein LR48_Vigan10g154900	121	1	4.2e-64	0.93	0	-
G3V4AVU01EU4SD|m.8755	---NA---	117	0			0	-
G3V4AVU01EUBWL|m.8565	---NA---	126	0			0	-
G3V4AVU01EUEM3|m.7312	oligopeptide transporter 7-like	141	1	1.92e-68	0.86	0	-
G3V4AVU01EUGRM|m.8668	pra1 family protein d	111	1	1.39e-22	0.81	0	-
G3V4AVU01EUWWC|m.9742	unknown	101	1	1.69e-59	0.94	0	-
G3V4AVU01EUXIJ|m.9974	---NA---	102	0			0	-
G3V4AVU01EV2QS|m.6840	pentatricopeptide repeat-containing protein at5g50990-like	109	1	2.96e-36	0.94	0	-
G3V4AVU01EV5KN|m.6995	pentatricopeptide repeat-containing protein at3g49710-like	114	1	1.2e-16	0.72	0	-
G3V4AVU01EV9KH|m.6644	PREDICTED: uncharacterized protein LOC100810300 isoform X4	100	1	2.72e-52	0.91	0	-
G3V4AVU01EVDVJ|m.8127	hypothetical protein LR48_Vigan05g044800	138	1	3.47e-35	0.87	0	-
G3V4AVU01EVEE1|m.8404	PREDICTED: uncharacterized protein LOC100782306	147	1	1.36e-60	0.87	0	-
G3V4AVU01EVEGN|m.6961	hypothetical protein PHAVU_009G1804000g, partial	133	1	5.3e-30	0.75	0	-
G3V4AVU01EVSFI|m.5944	hypothetical protein LR48_Vigan181s002400	116	1	7.08e-16	0.67	0	-
G3V4AVU01EVVA4|m.6325	---NA---	101	0			0	-
G3V4AVU01EW3YM|m.10287	udp-glucuronic acid decarboxylase 2-like	136	1	4.63e-52	0.73	0	-
G3V4AVU01EW6YT|m.7709	hypothetical protein LR48_Vigan10g036200	103	1	5.01e-10	0.97	0	-
G3V4AVU01EW7W0|m.9992	hypothetical protein PHAVU_002G090200g	100	1	1.85e-59	0.98	0	-
G3V4AVU01EW8OF|m.7746	dna mismatch repair protein msh2-like isoform x1	114	1	1.02e-26	0.93	0	-
G3V4AVU01EWB19|m.6549	---NA---	116	0			0	-
G3V4AVU01EWH7Z|m.6605	transmembrane and tpr repeat-containing protein 1-like	150	1	6.03e-27	0.66	0	-
G3V4AVU01EWKQ1|m.5745	---NA---	103	0			0	-
G3V4AVU01EWLJE|m.8282	PREDICTED: uncharacterized protein LOC100794157	138	1	7.52e-12	0.76	0	-
G3V4AVU01EWMR4|m.8046	---NA---	106	0			0	-
G3V4AVU01EWOUB|m.7358	hypothetical protein LR48_Vigan08g145900	99	1	1.55e-28	0.64	0	-
G3V4AVU01EWQUT|m.10194	hypothetical protein PHAVU_009G0371000g, partial	102	1	4.22e-40	0.95	0	-
G3V4AVU01EWRC3|m.9615	hypothetical protein LR48_Vigan02g230800	105	1	1.19e-49	0.92	0	-
G3V4AVU01EWS54|m.9928	---NA---	145	0			0	-
G3V4AVU01EWUC7|m.6633	protein mei2-like 4-like	150	1	1.96e-91	0.95	0	-
G3V4AVU01EWUE6|m.7461	PREDICTED: uncharacterized protein ycf49-like isoform X1	176	1	3.26e-46	0.68	0	-
G3V4AVU01EWUE6|m.7462	---NA---	122	0			0	-
G3V4AVU01EX2L5|m.7084	glucan endo- -beta-glucosidase 7-like isoform x1	162	1	4.94e-29	0.96	0	-
G3V4AVU01EX2L5|m.7085	---NA---	125	0			0	-
G3V4AVU01EX3WZ|m.6260	hypothetical protein glysoja_036229	104	1	4.85e-29	0.95	0	-
G3V4AVU01EX4J8|m.8538	---NA---	121	0			0	-
G3V4AVU01EX5K0|m.9653	small subunit processome component 20 like	103	1	1.67e-28	0.82	0	-
G3V4AVU01EXAFA|m.6684	protein sco1 like mitochondrial	123	1	1.59e-34	0.79	0	-
G3V4AVU01EXCXF|m.7390	casein kinase ii subunit alpha isoform x1	128	1	1.08e-28	0.74	0	-
G3V4AVU01EXELG|m.10055	PREDICTED: uncharacterized protein LOC100781587 isoform X1	109	1	3.93e-53	0.95	0	-
G3V4AVU01EXLRY|m.9602	xyloglucan galactosyltransferase katamari1 homolog	118	1	4.66e-32	0.95	0	-
G3V4AVU01EXOB4|m.8264	anoctamin-like protein at1g73020-like isoform x3	112	1	4.24e-46	0.91	0	-
G3V4AVU01EXORM|m.7799	hypothetical protein LR48_Vigan04g221400	107	1	2.08e-47	0.9	0	-
G3V4AVU01EXQIY|m.8788	phragmoplast orienting kinesin 2	139	1	1.64e-75	0.96	0	-
G3V4AVU01EXSZ3|m.8323	---NA---	106	0			0	-
G3V4AVU01EXUFL|m.6921	ankyrin repeat-containing protein	123	1	4.5e-50	0.94	0	-
G3V4AVU01EXUFL|m.6922	---NA---	106	0			0	-
G3V4AVU01EXWQJ|m.8382	---NA---	125	0			0	-
G3V4AVU01EXWQJ|m.8381	glutamate receptor -like	126	1	1e-34	1	0	-
G3V4AVU01EY4DE|m.7879	PREDICTED: uncharacterized protein LOC102665859 isoform X1	146	1	5.07e-37	0.7	0	-
G3V4AVU01EY4ZY|m.9884	---NA---	151	0			0	-
G3V4AVU01EY65D|m.7241	hypothetical protein PHAVU_002G003200g	112	1	1.12e-28	0.8	0	-
G3V4AVU01EY79E|m.5571	---NA---	101	0			0	-
G3V4AVU01EY7H1|m.10177	nucleolar protein 56-like	122	1	3.89e-28	0.96	0	-
G3V4AVU01EYCI8|m.8481	PREDICTED: uncharacterized protein LOC102661975	109	1	3.88e-11	0.77	0	-
G3V4AVU01EYLUB|m.5829	---NA---	145	0			0	-
G3V4AVU01EYMEI|m.9510	hypothetical protein LR48_Vigan07g282700	107	1	1.66e-41	1	0	-
G3V4AVU01EYMYL|m.7725	PREDICTED: uncharacterized protein LOC100813188 isoform X1	105	1	4.81e-55	0.94	0	-
G3V4AVU01EYOQA|m.9338	---NA---	101	0			0	-
G3V4AVU01EYPBX|m.10237	hypothetical protein LR48_Vigan08g147200	117	1	2.68e-39	0.85	0	-
G3V4AVU01EYPP1|m.9260	---NA---	153	0			0	-
G3V4AVU01EZ71K|m.8144	hypothetical protein LR48_Vigan01g042700	150	1	2.9e-22	0.89	0	-
G3V4AVU01EZ7PZ|m.5794	hypothetical protein glysoja_047408	130	1	1.24e-47	0.99	0	-
G3V4AVU01EZCBW|m.8273	hypothetical protein PHAVU_009G098700g	113	1	4.53e-29	0.71	0	-
G3V4AVU01EZK4D|m.9169	hypothetical protein LR48_Vigan03g185500	115	1	3.51e-40	0.94	0	-
G3V4AVU01EZN74|m.9817	hypothetical protein PHAVU_009G090400g	155	1	7.28e-52	0.73	0	-
G3V4AVU01EZQDB|m.6924	hypothetical protein PHAVU_007G249900g	141	1	7.4e-32	0.81	0	-
G3V4AVU01EZUYM|m.7142	hypothetical protein LR48_Vigan03g201800	130	1	2.65e-53	0.92	0	-
G3V4AVU01EZYRS|m.6755	pentatricopeptide repeat-containing protein	118	1	1.04e-20	0.59	0	-
G3V4AVU02F01T0|m.1620	hypothetical protein LR48_Vigan04g037200	119	1	1.47e-20	0.91	0	-
G3V4AVU02F03EX|m.4483	microtubule-associated protein tortifolia1	135	1	1.99e-40	0.8	0	-
G3V4AVU02F0857|m.4920	hypothetical protein LR48_Vigan317s001600	158	1	6.82e-78	0.94	0	-
G3V4AVU02F08AB|m.787	---NA---	154	0			0	-
G3V4AVU02F09CE|m.3080	hypothetical protein LR48_Vigan216s000700	135	1	5.01e-66	0.9	0	-
G3V4AVU02F0A65|m.4905	PREDICTED: uncharacterized protein LOC100792516 isoform X2	126	1	2.32e-32	0.73	0	-
G3V4AVU02F0AFA|m.3007	glutamate synthase	148	1	1.55e-83	0.95	0	-
G3V4AVU02F0D2S|m.1973	hypothetical protein PHAVU_003G161900g	119	1	2.81e-46	0.8	0	-
G3V4AVU02F0F34|m.2955	hypothetical protein LR48_Vigan10g121200	103	1	4.09e-59	0.96	0	-
G3V4AVU02F0FTZ|m.2539	tmv resistance protein n-like isoform x2	132	1	3.04e-55	0.82	0	-
G3V4AVU02F0G5U|m.5261	hypothetical protein LR48_Vigan01g115100	114	1	2.35e-60	0.99	0	-
G3V4AVU02F0O5T|m.4574	probable acyl-activating enzyme peroxisomal-like isoform x2	105	1	7.73e-38	0.76	0	-
G3V4AVU02F0TF0|m.3028	hypothetical protein LR48_Vigan04g214300	135	1	2.15e-59	0.82	0	-
G3V4AVU02F1006|m.3738	---NA---	124	0			0	-
G3V4AVU02F10L4|m.2975	hypothetical protein LR48_Vigan06g133700	143	1	4.41e-81	0.93	0	-
G3V4AVU02F117H|m.2562	hypothetical protein PHAVU_007G040000g	105	1	3.49e-41	0.93	0	-
G3V4AVU02F139T|m.1820	chromo domain-containing protein lhp1-like isoform x1	114	1	6.86e-22	0.8	0	-
G3V4AVU02F17IG|m.3236	---NA---	145	0			0	-
G3V4AVU02F1BBW|m.4265	PREDICTED: uncharacterized protein LOC100811735	156	1	2.2e-85	0.9	0	-
G3V4AVU02F1H8Y|m.2	---NA---	101	0			0	-
G3V4AVU02F1KO9|m.2918	---NA---	101	0			0	-
G3V4AVU02F1R21|m.2622	hypothetical protein CISIN_1g0000721mg, partial	111	1	2.07e-68	1	0	-
G3V4AVU02F1SBU|m.2212	---NA---	112	0			0	-
G3V4AVU02F1UFS|m.2825	---NA---	103	0			0	-
G3V4AVU02F1UFS|m.2826	hypothetical protein LR48_Vigan07g022300	100	1	1.92e-50	0.92	0	-
G3V4AVU02F1UIJ|m.3638	hypothetical protein LR48_Vigan635s000800	118	1	1.9e-68	0.96	0	-
G3V4AVU02F1Y8V|m.1442	thaumatin-like protein 1-like isoform x2	133	1	1.76e-11	0.51	0	-
G3V4AVU02F23OB|m.5185	hypothetical protein PHAVU_002G213200g	133	1	6.02e-37	0.74	0	-
G3V4AVU02F25MR|m.2957	---NA---	128	0			0	-
G3V4AVU02F2A5C|m.3722	pentatricopeptide repeat-containing protein	158	1	1.44e-70	0.94	0	-
G3V4AVU02F2C6C|m.4050	---NA---	109	0			0	-
G3V4AVU02F2DJ6|m.3949	hypothetical protein glysoja_003395	137	1	5.7e-17	0.58	0	-
G3V4AVU02F2DOM|m.585	PREDICTED: uncharacterized protein LOC100803389	111	1	6.58e-12	0.56	0	-
G3V4AVU02F2F1T|m.1540	---NA---	101	0			0	-
G3V4AVU02F2HJY|m.3144	PREDICTED: uncharacterized protein LOC100807100 isoformX2	107	1	4.93e-65	0.95	0	-
G3V4AVU02F2J08|m.4943	hypothetical protein glysoja_030194	141	1	8.73e-41	0.93	0	-
G3V4AVU02F2JIF|m.3211	nuclear pore complex protein nup160-like isoform x2	171	1	4.45e-65	0.91	0	-
G3V4AVU02F2N6F|m.3322	integrator complex subunit 3 homolog isoform 1	112	1	4.5e-44	0.8	0	-
G3V4AVU02F2Q28|m.1272	---NA---	116	0			0	-
G3V4AVU02F2QTJ|m.956	phosphoinositide phospholipase c 2-like	139	1	1.55e-34	0.72	0	-
G3V4AVU02F2V2K|m.243	PREDICTED: uncharacterized protein LOC101514881 isoform X1	129	1	6.71e-52	0.9	0	-
G3V4AVU02F2XUQ|m.497	hypothetical protein LR48_Vigan02g073300	140	1	1.23e-70	0.9	0	-
G3V4AVU02F31RL|m.1383	hypothetical protein PHAVU_007G053500g	168	1	2.4e-86	0.93	0	-
G3V4AVU02F33BN|m.1293	---NA---	114	0			0	-
G3V4AVU02F357K|m.4388	---NA---	101	0			0	-
G3V4AVU02F37V6|m.5115	pentatricopeptide repeat-containing protein at4g33170-like isoform x1	99	1	4.69e-48	0.94	0	-
G3V4AVU02F3E0P|m.3628	unc93-like protein	117	1	1.43e-36	0.97	0	-
G3V4AVU02F3G1D|m.2120	hypothetical protein PHAVU_008G148100g	116	1	4.13e-37	0.89	0	-
G3V4AVU02F3GBK|m.4169	---NA---	110	0			0	-
G3V4AVU02F3IHV|m.895	hypothetical protein LR48_Vigan05g015500	151	1	9.87e-73	0.9	0	-
G3V4AVU02F3NE8|m.3746	tubulin-specific chaperone d	132	1	2.02e-64	0.9	0	-
G3V4AVU02F3OJC|m.1500	hypothetical protein LR48_Vigan01g318800	101	1	9.47e-10	0.84	0	-
G3V4AVU02F3OQR|m.3434	---NA---	107	0			0	-
G3V4AVU02F3RKC|m.2192	hypothetical protein LR48_Vigan11g114600	101	1	6.65e-27	0.77	0	-
G3V4AVU02F3SG1|m.1605	hypothetical protein LR48_Vigan01g211900	105	1	3.44e-49	0.97	0	-
G3V4AVU02F3SNH|m.1336	acyl- -binding domain-containing protein 4-like isoform x2	164	1	1.5e-88	0.94	0	-
G3V4AVU02F3TBR|m.1090	---NA---	108	0			0	-
G3V4AVU02F3VI0|m.2113	f-box protein at1g60400-like isoform x6	157	1	2.23e-36	0.68	0	-
G3V4AVU02F41I8|m.3849	---NA---	135	0			0	-
G3V4AVU02F41NH|m.4235	f-box protein	162	1	3.09e-96	0.95	0	-
G3V4AVU02F45T1|m.1752	hypothetical protein LR48_Vigan06g027500	113	1	8.49e-08	0.67	0	-
G3V4AVU02F4AIP|m.328	hypothetical protein Csa_7G298760	127	1	8.75e-10	0.74	0	-
G3V4AVU02F4B5G|m.4921	protein chloroplastic-like	108	1	5.11e-28	1	0	-
G3V4AVU02F4BG9|m.4700	protein chloroplastic-like	114	1	2.42e-34	0.91	0	-
G3V4AVU02F4HF8|m.625	hypothetical protein LR48_Vigan05g197900	113	1	1.19e-46	0.98	0	-
G3V4AVU02F4HF8|m.626	---NA---	109	0			0	-
G3V4AVU02F4ILN|m.3801	hypothetical protein PHAVU_006G083900g	139	1	3.64e-16	0.89	0	-
[truncated: 30,995 more rows]
