# Supplementary material for: Transcriptome sequencing and marker development in winged bean (Psophocarpus tetragonolobus; Leguminosae)
Source: Sci Rep. 2016 Jun 30;6:29070. doi: 10.1038/srep29070 (PMC4928180; doi:10.1038/srep29070)
Supplement: Supplementary File 3 [file srep29070-s3.xls]

## Sheet: Sheet1
Supplementary File 3: Simple sequence repeats (SSRs) found across contigs. Structure refers to perfect (P), imperfect (I), or compound (C) SSRs; N.Loci is the number of repeat loci, those greater than 1 are compound SSRs; Start and end refer to the position of the SSR within the sequence.
Contig	Structure	N.Loci	Loci	Start_SSR1	End_SSR1	Start_SSR2	End_SSR2	Start_SSR3	End_SSR3	Start_SSR4	End_SSR4	Start_SSR5	End_SSR5
contig00010__gene=isogroup00001__length=1060	P	1	(CCTACT)2	103	114
contig00010__gene=isogroup00001__length=1060	P	1	(GTCCCT)2	229	240
contig00010__gene=isogroup00001__length=1060	P	1	(CTATCT)3	245	262
contig00013__gene=isogroup00001__length=762	P	1	(CTTTTG)2	18	29
contig00021__gene=isogroup00001__length=792	C	2	(AAGATG)2-(GTTTCT)2	167	178	196	207
contig00035__gene=isogroup00001__length=572	P	1	(CTTTTT)2	21	32
contig00035__gene=isogroup00001__length=572	P	1	(AAAG)3	218	229
contig00087__gene=isogroup00002__length=978	C	3	(CATGCT)4-(CATGCC)3-(ACTCAT)2	825	848	861	878	934	945
contig00087__gene=isogroup00002__length=978	P	1	(CTCC)3	947	958
contig00090__gene=isogroup00002__length=597	P	1	(TATTGA)2	320	331
contig00096__gene=isogroup00002__length=1045	P	1	(ATC)4	321	332
contig00106__gene=isogroup00002__length=740	P	1	(GTTTCT)2	356	367
contig00160__gene=isogroup00002__length=790	P	1	(AAGGGA)4	537	560
contig00176__gene=isogroup00003__length=702	P	1	(TGT)4	70	81
contig00240__gene=isogroup00004__length=1842	P	1	(GA)15	1770	1799
contig00309__gene=isogroup00005__length=932	P	1	(ATAAGA)2	71	82
contig00309__gene=isogroup00005__length=932	P	1	(CATCAC)2	333	344
contig00317__gene=isogroup00005__length=676	P	1	(AGCACA)2	362	373
contig00326__gene=isogroup00005__length=503	P	1	(CACCTC)2	385	396
isotig00001__gene=isogroup00006__length=3720__numContigs=10	P	1	(TCC)8	1590	1613
isotig00001__gene=isogroup00006__length=3720__numContigs=10	P	1	(TTTTCT)2	1849	1860
isotig00002__gene=isogroup00006__length=3486__numContigs=9	P	1	(TCC)8	1590	1613
isotig00002__gene=isogroup00006__length=3486__numContigs=9	P	1	(TTTTCT)2	1849	1860
isotig00003__gene=isogroup00006__length=2640__numContigs=8	P	1	(TCC)8	510	533
isotig00003__gene=isogroup00006__length=2640__numContigs=8	P	1	(TTTTCT)2	769	780
isotig00004__gene=isogroup00006__length=2406__numContigs=7	P	1	(TCC)8	510	533
isotig00004__gene=isogroup00006__length=2406__numContigs=7	P	1	(TTTTCT)2	769	780
isotig00005__gene=isogroup00006__length=2279__numContigs=6	P	1	(GTTTA)3	2191	2205
isotig00006__gene=isogroup00006__length=2189__numContigs=7	P	1	(TCC)8	1590	1613
isotig00006__gene=isogroup00006__length=2189__numContigs=7	P	1	(GAAATC)2	1739	1750
isotig00012__gene=isogroup00006__length=1292__numContigs=3	P	1	(GTTTA)3	1204	1218
isotig00013__gene=isogroup00006__length=1199__numContigs=4	P	1	(GTTTA)3	1111	1125
isotig00016__gene=isogroup00006__length=1109__numContigs=5	P	1	(TCC)8	510	533
isotig00016__gene=isogroup00006__length=1109__numContigs=5	P	1	(GAAATC)2	659	670
isotig00018__gene=isogroup00007__length=1373__numContigs=7	P	1	(CCTCAA)2	27	38
isotig00018__gene=isogroup00007__length=1373__numContigs=7	P	1	(AGAAGG)2	391	402
isotig00019__gene=isogroup00007__length=1354__numContigs=7	P	1	(CCTCAA)2	27	38
isotig00019__gene=isogroup00007__length=1354__numContigs=7	P	1	(AGAAGG)2	391	402
isotig00020__gene=isogroup00007__length=1599__numContigs=2	P	1	(CCTCAA)2	27	38
isotig00020__gene=isogroup00007__length=1599__numContigs=2	P	1	(TTGCTG)2	1138	1149
isotig00020__gene=isogroup00007__length=1599__numContigs=2	P	1	(TTTTTC)2	1487	1498
isotig00021__gene=isogroup00007__length=1288__numContigs=6	P	1	(CCTCAA)2	27	38
isotig00021__gene=isogroup00007__length=1288__numContigs=6	P	1	(AGAAGG)2	391	402
isotig00021__gene=isogroup00007__length=1288__numContigs=6	C	2	(AATG)3-(A)13	1205	1216	1231	1243
isotig00022__gene=isogroup00007__length=1346__numContigs=7	P	1	(CCTCAA)2	27	38
isotig00022__gene=isogroup00007__length=1346__numContigs=7	P	1	(AGAAGG)2	391	402
isotig00023__gene=isogroup00007__length=1086__numContigs=6	P	1	(AGAAGG)2	104	115
isotig00024__gene=isogroup00007__length=1067__numContigs=6	P	1	(AGAAGG)2	104	115
isotig00025__gene=isogroup00007__length=1025__numContigs=6	P	1	(AGAAGG)2	43	54
isotig00026__gene=isogroup00007__length=1006__numContigs=6	P	1	(AGAAGG)2	43	54
isotig00027__gene=isogroup00007__length=1017__numContigs=6	P	1	(AGAAGG)2	35	46
isotig00028__gene=isogroup00007__length=998__numContigs=6	P	1	(AGAAGG)2	35	46
isotig00029__gene=isogroup00007__length=1001__numContigs=5	P	1	(AGAAGG)2	104	115
isotig00029__gene=isogroup00007__length=1001__numContigs=5	C	2	(AATG)3-(A)13	918	929	944	956
isotig00030__gene=isogroup00007__length=940__numContigs=5	P	1	(AGAAGG)2	43	54
isotig00030__gene=isogroup00007__length=940__numContigs=5	C	2	(AATG)3-(A)13	857	868	883	895
isotig00031__gene=isogroup00007__length=932__numContigs=5	P	1	(AGAAGG)2	35	46
isotig00031__gene=isogroup00007__length=932__numContigs=5	C	2	(AATG)3-(A)13	849	860	875	887
isotig00032__gene=isogroup00007__length=1059__numContigs=6	P	1	(AGAAGG)2	104	115
isotig00033__gene=isogroup00007__length=998__numContigs=6	P	1	(AGAAGG)2	43	54
isotig00034__gene=isogroup00007__length=990__numContigs=6	P	1	(AGAAGG)2	35	46
isotig00035__gene=isogroup00007__length=873__numContigs=5	P	1	(CCTCAA)2	27	38
isotig00035__gene=isogroup00007__length=873__numContigs=5	P	1	(AGAAGG)2	391	402
isotig00035__gene=isogroup00007__length=873__numContigs=5	P	1	(ATTAGA)2	822	833
isotig00036__gene=isogroup00007__length=917__numContigs=4	P	1	(CCTCAA)2	27	38
isotig00036__gene=isogroup00007__length=917__numContigs=4	P	1	(AGAAGG)2	391	402
isotig00037__gene=isogroup00007__length=586__numContigs=4	P	1	(AGAAGG)2	104	115
isotig00037__gene=isogroup00007__length=586__numContigs=4	P	1	(ATTAGA)2	535	546
isotig00038__gene=isogroup00007__length=525__numContigs=4	P	1	(AGAAGG)2	43	54
isotig00038__gene=isogroup00007__length=525__numContigs=4	P	1	(ATTAGA)2	474	485
isotig00039__gene=isogroup00007__length=630__numContigs=3	P	1	(AGAAGG)2	104	115
isotig00040__gene=isogroup00007__length=517__numContigs=4	P	1	(AGAAGG)2	35	46
isotig00040__gene=isogroup00007__length=517__numContigs=4	P	1	(ATTAGA)2	466	477
isotig00041__gene=isogroup00007__length=569__numContigs=3	P	1	(AGAAGG)2	43	54
isotig00042__gene=isogroup00007__length=561__numContigs=3	P	1	(AGAAGG)2	35	46
isotig00044__gene=isogroup00008__length=2159__numContigs=6	P	1	(TAAAAA)2	1825	1836
isotig00044__gene=isogroup00008__length=2159__numContigs=6	C	2	(GAAAGA)2-(GAGAA)3	1837	1848	1860	1874
isotig00045__gene=isogroup00008__length=2141__numContigs=4	P	1	(AACATC)2	250	261
isotig00045__gene=isogroup00008__length=2141__numContigs=4	P	1	(GGAATG)2	2122	2133
isotig00046__gene=isogroup00008__length=2086__numContigs=5	P	1	(TAAAAA)2	1752	1763
isotig00046__gene=isogroup00008__length=2086__numContigs=5	C	2	(GAAAGA)2-(GAGAA)3	1764	1775	1787	1801
isotig00047__gene=isogroup00008__length=2097__numContigs=4	P	1	(AACATC)2	250	261
isotig00047__gene=isogroup00008__length=2097__numContigs=4	P	1	(GGAATG)2	2010	2021
isotig00048__gene=isogroup00008__length=1870__numContigs=6	P	1	(TGGTCC)2	104	115
isotig00048__gene=isogroup00008__length=1870__numContigs=6	P	1	(TAAAAA)2	1536	1547
isotig00048__gene=isogroup00008__length=1870__numContigs=6	C	2	(GAAAGA)2-(GAGAA)3	1548	1559	1571	1585
isotig00049__gene=isogroup00008__length=1797__numContigs=5	P	1	(TGGTCC)2	104	115
isotig00049__gene=isogroup00008__length=1797__numContigs=5	P	1	(TAAAAA)2	1463	1474
isotig00049__gene=isogroup00008__length=1797__numContigs=5	C	2	(GAAAGA)2-(GAGAA)3	1475	1486	1498	1512
isotig00050__gene=isogroup00008__length=1604__numContigs=4	P	1	(GGAATG)2	1585	1596
isotig00051__gene=isogroup00008__length=1560__numContigs=4	P	1	(GGAATG)2	1473	1484
isotig00052__gene=isogroup00008__length=1315__numContigs=4	P	1	(TGGTCC)2	104	115
isotig00052__gene=isogroup00008__length=1315__numContigs=4	P	1	(GGAATG)2	1296	1307
isotig00053__gene=isogroup00008__length=1271__numContigs=4	P	1	(TGGTCC)2	104	115
isotig00053__gene=isogroup00008__length=1271__numContigs=4	P	1	(GGAATG)2	1184	1195
isotig00054__gene=isogroup00008__length=1264__numContigs=4	P	1	(TAAAAA)2	930	941
isotig00054__gene=isogroup00008__length=1264__numContigs=4	C	2	(GAAAGA)2-(GAGAA)3	942	953	965	979
isotig00055__gene=isogroup00008__length=1191__numContigs=3	P	1	(TAAAAA)2	857	868
isotig00055__gene=isogroup00008__length=1191__numContigs=3	C	2	(GAAAGA)2-(GAGAA)3	869	880	892	906
isotig00056__gene=isogroup00008__length=987__numContigs=3	P	1	(AACATC)2	250	261
isotig00059__gene=isogroup00009__length=2554__numContigs=9	P	1	(TGAAGC)2	24	35
isotig00059__gene=isogroup00009__length=2554__numContigs=9	P	1	(TAGATG)2	384	395
isotig00059__gene=isogroup00009__length=2554__numContigs=9	C	2	(TTCATT)3-(AACTTA)3	1835	1852	1871	1888
isotig00059__gene=isogroup00009__length=2554__numContigs=9	P	1	(ACTGTT)2	2084	2095
isotig00059__gene=isogroup00009__length=2554__numContigs=9	P	1	(TTG)4	2244	2255
isotig00060__gene=isogroup00009__length=2496__numContigs=8	P	1	(TGAAGC)2	24	35
isotig00060__gene=isogroup00009__length=2496__numContigs=8	P	1	(TAGATG)2	384	395
isotig00060__gene=isogroup00009__length=2496__numContigs=8	P	1	(ACTGTT)2	2026	2037
isotig00060__gene=isogroup00009__length=2496__numContigs=8	P	1	(TTG)4	2186	2197
isotig00061__gene=isogroup00009__length=2451__numContigs=9	P	1	(TGAAGC)2	24	35
isotig00061__gene=isogroup00009__length=2451__numContigs=9	P	1	(TAGATG)2	384	395
isotig00061__gene=isogroup00009__length=2451__numContigs=9	C	2	(TTCATT)3-(AACTTA)3	1835	1852	1871	1888
isotig00061__gene=isogroup00009__length=2451__numContigs=9	P	1	(ACTGTT)2	2084	2095
isotig00061__gene=isogroup00009__length=2451__numContigs=9	P	1	(TTG)4	2244	2255
isotig00062__gene=isogroup00009__length=2393__numContigs=8	P	1	(TGAAGC)2	24	35
isotig00062__gene=isogroup00009__length=2393__numContigs=8	P	1	(TAGATG)2	384	395
isotig00062__gene=isogroup00009__length=2393__numContigs=8	P	1	(ACTGTT)2	2026	2037
isotig00062__gene=isogroup00009__length=2393__numContigs=8	P	1	(TTG)4	2186	2197
isotig00063__gene=isogroup00009__length=2266__numContigs=8	P	1	(TGAAGC)2	24	35
isotig00063__gene=isogroup00009__length=2266__numContigs=8	C	2	(TTCATT)3-(AACTTA)3	1547	1564	1583	1600
isotig00063__gene=isogroup00009__length=2266__numContigs=8	P	1	(ACTGTT)2	1796	1807
isotig00063__gene=isogroup00009__length=2266__numContigs=8	P	1	(TTG)4	1956	1967
isotig00064__gene=isogroup00009__length=2208__numContigs=7	P	1	(TGAAGC)2	24	35
isotig00064__gene=isogroup00009__length=2208__numContigs=7	P	1	(ACTGTT)2	1738	1749
isotig00064__gene=isogroup00009__length=2208__numContigs=7	P	1	(TTG)4	1898	1909
isotig00065__gene=isogroup00009__length=2163__numContigs=8	P	1	(TGAAGC)2	24	35
isotig00065__gene=isogroup00009__length=2163__numContigs=8	C	2	(TTCATT)3-(AACTTA)3	1547	1564	1583	1600
isotig00065__gene=isogroup00009__length=2163__numContigs=8	P	1	(ACTGTT)2	1796	1807
isotig00065__gene=isogroup00009__length=2163__numContigs=8	P	1	(TTG)4	1956	1967
isotig00066__gene=isogroup00009__length=2084__numContigs=8	P	1	(TGAAGC)2	24	35
isotig00066__gene=isogroup00009__length=2084__numContigs=8	P	1	(TAGATG)2	384	395
isotig00066__gene=isogroup00009__length=2084__numContigs=8	C	2	(TTCATT)3-(AACTTA)3	1835	1852	1871	1888
isotig00067__gene=isogroup00009__length=2122__numContigs=8	P	1	(TGAAGC)2	19	30
isotig00067__gene=isogroup00009__length=2122__numContigs=8	C	2	(TTCATT)3-(AACTTA)3	1403	1420	1439	1456
isotig00067__gene=isogroup00009__length=2122__numContigs=8	P	1	(ACTGTT)2	1652	1663
isotig00067__gene=isogroup00009__length=2122__numContigs=8	P	1	(TTG)4	1812	1823
isotig00068__gene=isogroup00009__length=2105__numContigs=7	P	1	(TGAAGC)2	24	35
isotig00068__gene=isogroup00009__length=2105__numContigs=7	P	1	(ACTGTT)2	1738	1749
isotig00068__gene=isogroup00009__length=2105__numContigs=7	P	1	(TTG)4	1898	1909
isotig00069__gene=isogroup00009__length=2026__numContigs=7	P	1	(TGAAGC)2	24	35
isotig00069__gene=isogroup00009__length=2026__numContigs=7	P	1	(TAGATG)2	384	395
isotig00070__gene=isogroup00009__length=2064__numContigs=7	P	1	(TGAAGC)2	19	30
isotig00070__gene=isogroup00009__length=2064__numContigs=7	P	1	(ACTGTT)2	1594	1605
isotig00070__gene=isogroup00009__length=2064__numContigs=7	P	1	(TTG)4	1754	1765
isotig00071__gene=isogroup00009__length=2019__numContigs=8	P	1	(TGAAGC)2	19	30
isotig00071__gene=isogroup00009__length=2019__numContigs=8	C	2	(TTCATT)3-(AACTTA)3	1403	1420	1439	1456
isotig00071__gene=isogroup00009__length=2019__numContigs=8	P	1	(ACTGTT)2	1652	1663
isotig00071__gene=isogroup00009__length=2019__numContigs=8	P	1	(TTG)4	1812	1823
isotig00072__gene=isogroup00009__length=1961__numContigs=7	P	1	(TGAAGC)2	19	30
isotig00072__gene=isogroup00009__length=1961__numContigs=7	P	1	(ACTGTT)2	1594	1605
isotig00072__gene=isogroup00009__length=1961__numContigs=7	P	1	(TTG)4	1754	1765
isotig00073__gene=isogroup00009__length=1796__numContigs=7	P	1	(TGAAGC)2	24	35
isotig00073__gene=isogroup00009__length=1796__numContigs=7	C	2	(TTCATT)3-(AACTTA)3	1547	1564	1583	1600
isotig00074__gene=isogroup00009__length=1738__numContigs=6	P	1	(TGAAGC)2	24	35
isotig00075__gene=isogroup00009__length=1656__numContigs=7	C	2	(TTCATT)3-(AACTTA)3	937	954	973	990
isotig00075__gene=isogroup00009__length=1656__numContigs=7	P	1	(ACTGTT)2	1186	1197
isotig00075__gene=isogroup00009__length=1656__numContigs=7	P	1	(TTG)4	1346	1357
isotig00076__gene=isogroup00009__length=1652__numContigs=7	P	1	(TGAAGC)2	19	30
isotig00076__gene=isogroup00009__length=1652__numContigs=7	C	2	(TTCATT)3-(AACTTA)3	1403	1420	1439	1456
isotig00077__gene=isogroup00009__length=1598__numContigs=6	P	1	(ACTGTT)2	1128	1139
isotig00077__gene=isogroup00009__length=1598__numContigs=6	P	1	(TTG)4	1288	1299
isotig00078__gene=isogroup00009__length=1553__numContigs=7	C	2	(TTCATT)3-(AACTTA)3	937	954	973	990
isotig00078__gene=isogroup00009__length=1553__numContigs=7	P	1	(ACTGTT)2	1186	1197
isotig00078__gene=isogroup00009__length=1553__numContigs=7	P	1	(TTG)4	1346	1357
isotig00079__gene=isogroup00009__length=1577__numContigs=7	C	2	(TTCATT)3-(AACTTA)3	858	875	894	911
isotig00079__gene=isogroup00009__length=1577__numContigs=7	P	1	(ACTGTT)2	1107	1118
isotig00079__gene=isogroup00009__length=1577__numContigs=7	P	1	(TTG)4	1267	1278
isotig00080__gene=isogroup00009__length=1594__numContigs=6	P	1	(TGAAGC)2	19	30
isotig00081__gene=isogroup00009__length=1495__numContigs=6	P	1	(ACTGTT)2	1128	1139
isotig00081__gene=isogroup00009__length=1495__numContigs=6	P	1	(TTG)4	1288	1299
isotig00082__gene=isogroup00009__length=1519__numContigs=6	P	1	(ACTGTT)2	1049	1060
isotig00082__gene=isogroup00009__length=1519__numContigs=6	P	1	(TTG)4	1209	1220
isotig00083__gene=isogroup00009__length=1474__numContigs=7	C	2	(TTCATT)3-(AACTTA)3	858	875	894	911
isotig00083__gene=isogroup00009__length=1474__numContigs=7	P	1	(ACTGTT)2	1107	1118
isotig00083__gene=isogroup00009__length=1474__numContigs=7	P	1	(TTG)4	1267	1278
isotig00084__gene=isogroup00009__length=1533__numContigs=7	C	2	(TTCATT)3-(AACTTA)3	814	831	850	867
isotig00084__gene=isogroup00009__length=1533__numContigs=7	P	1	(ACTGTT)2	1063	1074
isotig00084__gene=isogroup00009__length=1533__numContigs=7	P	1	(TTG)4	1223	1234
isotig00085__gene=isogroup00009__length=1416__numContigs=6	P	1	(ACTGTT)2	1049	1060
isotig00085__gene=isogroup00009__length=1416__numContigs=6	P	1	(TTG)4	1209	1220
isotig00086__gene=isogroup00009__length=1475__numContigs=6	P	1	(ACTGTT)2	1005	1016
isotig00086__gene=isogroup00009__length=1475__numContigs=6	P	1	(TTG)4	1165	1176
isotig00087__gene=isogroup00009__length=1430__numContigs=7	C	2	(TTCATT)3-(AACTTA)3	814	831	850	867
isotig00087__gene=isogroup00009__length=1430__numContigs=7	P	1	(ACTGTT)2	1063	1074
isotig00087__gene=isogroup00009__length=1430__numContigs=7	P	1	(TTG)4	1223	1234
isotig00088__gene=isogroup00009__length=1372__numContigs=6	P	1	(ACTGTT)2	1005	1016
isotig00088__gene=isogroup00009__length=1372__numContigs=6	P	1	(TTG)4	1165	1176
isotig00089__gene=isogroup00009__length=1186__numContigs=6	C	2	(TTCATT)3-(AACTTA)3	937	954	973	990
isotig00091__gene=isogroup00009__length=1107__numContigs=6	C	2	(TTCATT)3-(AACTTA)3	858	875	894	911
isotig00093__gene=isogroup00009__length=1063__numContigs=6	C	2	(TTCATT)3-(AACTTA)3	814	831	850	867
isotig00095__gene=isogroup00010__length=2091__numContigs=7	P	1	(CCTAGC)2	1778	1789
isotig00095__gene=isogroup00010__length=2091__numContigs=7	P	1	(CCT)4	2079	2090
isotig00096__gene=isogroup00010__length=2089__numContigs=7	P	1	(CCTAGC)2	1776	1787
isotig00096__gene=isogroup00010__length=2089__numContigs=7	P	1	(CCT)4	2077	2088
isotig00102__gene=isogroup00010__length=1198__numContigs=7	P	1	(CCTAGC)2	885	896
isotig00102__gene=isogroup00010__length=1198__numContigs=7	P	1	(CCT)4	1186	1197
isotig00103__gene=isogroup00010__length=1196__numContigs=7	P	1	(CCTAGC)2	883	894
isotig00103__gene=isogroup00010__length=1196__numContigs=7	P	1	(CCT)4	1184	1195
isotig00109__gene=isogroup00010__length=1066__numContigs=7	P	1	(CCTAGC)2	753	764
isotig00109__gene=isogroup00010__length=1066__numContigs=7	P	1	(CCT)4	1054	1065
isotig00110__gene=isogroup00010__length=1064__numContigs=7	P	1	(CCTAGC)2	751	762
isotig00110__gene=isogroup00010__length=1064__numContigs=7	P	1	(CCT)4	1052	1063
isotig00111__gene=isogroup00010__length=975__numContigs=7	P	1	(CCTAGC)2	662	673
isotig00111__gene=isogroup00010__length=975__numContigs=7	P	1	(CCT)4	963	974
isotig00112__gene=isogroup00010__length=973__numContigs=7	P	1	(CCTAGC)2	660	671
isotig00112__gene=isogroup00010__length=973__numContigs=7	P	1	(CCT)4	961	972
isotig00121__gene=isogroup00010__length=894__numContigs=2	P	1	(CCTAGC)2	581	592
isotig00121__gene=isogroup00010__length=894__numContigs=2	P	1	(CCT)4	882	893
isotig00124__gene=isogroup00011__length=1852__numContigs=4	P	1	(CTGAGC)2	152	163
isotig00124__gene=isogroup00011__length=1852__numContigs=4	P	1	(CTTTTT)2	326	337
isotig00124__gene=isogroup00011__length=1852__numContigs=4	P	1	(AG)6	1287	1298
isotig00124__gene=isogroup00011__length=1852__numContigs=4	P	1	(GAGGGA)2	1300	1311
isotig00125__gene=isogroup00011__length=1634__numContigs=3	P	1	(AG)6	1069	1080
isotig00125__gene=isogroup00011__length=1634__numContigs=3	P	1	(GAGGGA)2	1082	1093
isotig00126__gene=isogroup00011__length=1679__numContigs=2	P	1	(TCTCCT)2	1220	1231
isotig00126__gene=isogroup00011__length=1679__numContigs=2	P	1	(TCCCCC)2	1667	1678
isotig00127__gene=isogroup00011__length=1426__numContigs=5	P	1	(CTGAGC)2	152	163
isotig00127__gene=isogroup00011__length=1426__numContigs=5	P	1	(CTTTTT)2	326	337
isotig00128__gene=isogroup00011__length=1624__numContigs=4	P	1	(AGGAGA)2	448	459
isotig00129__gene=isogroup00011__length=1360__numContigs=4	P	1	(CTGAGC)2	152	163
isotig00129__gene=isogroup00011__length=1360__numContigs=4	P	1	(CTTTTT)2	326	337
isotig00130__gene=isogroup00011__length=1607__numContigs=2	P	1	(CAGATG)2	1303	1314
isotig00134__gene=isogroup00011__length=857__numContigs=2	P	1	(AG)6	292	303
isotig00134__gene=isogroup00011__length=857__numContigs=2	P	1	(GAGGGA)2	305	316
isotig00135__gene=isogroup00011__length=460__numContigs=2	P	1	(CTGAGC)2	152	163
isotig00136__gene=isogroup00012__length=1711__numContigs=5	P	1	(CATTGG)2	993	1004
isotig00136__gene=isogroup00012__length=1711__numContigs=5	P	1	(ATTTTT)2	1394	1405
isotig00137__gene=isogroup00012__length=1712__numContigs=5	P	1	(CATTGG)2	994	1005
isotig00137__gene=isogroup00012__length=1712__numContigs=5	P	1	(ATTTTT)2	1395	1406
isotig00138__gene=isogroup00012__length=1690__numContigs=5	P	1	(CATTGG)2	972	983
isotig00138__gene=isogroup00012__length=1690__numContigs=5	P	1	(ATTTTT)2	1373	1384
isotig00139__gene=isogroup00012__length=1691__numContigs=5	P	1	(CATTGG)2	973	984
isotig00139__gene=isogroup00012__length=1691__numContigs=5	P	1	(ATTTTT)2	1374	1385
isotig00140__gene=isogroup00012__length=1468__numContigs=3	P	1	(AGCAGA)2	435	446
isotig00140__gene=isogroup00012__length=1468__numContigs=3	C	2	(CCCAAG)2-(ACAAGC)2	613	624	692	703
isotig00140__gene=isogroup00012__length=1468__numContigs=3	P	1	(AAGAAA)2	961	972
isotig00141__gene=isogroup00012__length=1398__numContigs=3	P	1	(AGCAGA)2	435	446
isotig00141__gene=isogroup00012__length=1398__numContigs=3	C	2	(CCCAAG)2-(ACAAGC)2	613	624	692	703
isotig00141__gene=isogroup00012__length=1398__numContigs=3	P	1	(AAGAAA)2	961	972
isotig00141__gene=isogroup00012__length=1398__numContigs=3	P	1	(TTGATC)2	1300	1311
isotig00142__gene=isogroup00012__length=792__numContigs=2	P	1	(GCATTG)2	551	562
isotig00142__gene=isogroup00012__length=792__numContigs=2	P	1	(GGAGAA)2	706	717
isotig00143__gene=isogroup00012__length=574__numContigs=3	P	1	(TTGATC)2	476	487
isotig00144__gene=isogroup00012__length=267__numContigs=2	P	1	(CTGCAT)2	212	223
isotig00145__gene=isogroup00013__length=1400__numContigs=7	P	1	(TCAAGG)2	794	805
isotig00145__gene=isogroup00013__length=1400__numContigs=7	P	1	(TCCCGT)2	1342	1353
isotig00146__gene=isogroup00013__length=1401__numContigs=7	P	1	(AAAAGA)2	144	155
isotig00146__gene=isogroup00013__length=1401__numContigs=7	P	1	(TCAAGG)2	795	806
isotig00146__gene=isogroup00013__length=1401__numContigs=7	P	1	(TCCCGT)2	1343	1354
isotig00147__gene=isogroup00013__length=1377__numContigs=5	P	1	(TCAAGG)2	771	782
isotig00147__gene=isogroup00013__length=1377__numContigs=5	P	1	(TCCCGT)2	1319	1330
isotig00148__gene=isogroup00013__length=1145__numContigs=7	P	1	(TCAAGG)2	794	805
isotig00149__gene=isogroup00013__length=1297__numContigs=4	P	1	(TCAAGG)2	691	702
isotig00149__gene=isogroup00013__length=1297__numContigs=4	P	1	(TCCCGT)2	1239	1250
isotig00150__gene=isogroup00013__length=1146__numContigs=7	P	1	(AAAAGA)2	144	155
isotig00150__gene=isogroup00013__length=1146__numContigs=7	P	1	(TCAAGG)2	795	806
isotig00151__gene=isogroup00013__length=1122__numContigs=5	P	1	(TCAAGG)2	771	782
isotig00152__gene=isogroup00013__length=1236__numContigs=4	P	1	(TCAAGG)2	630	641
isotig00152__gene=isogroup00013__length=1236__numContigs=4	P	1	(TCCCGT)2	1178	1189
isotig00153__gene=isogroup00013__length=1154__numContigs=3	P	1	(TCAAGG)2	548	559
isotig00153__gene=isogroup00013__length=1154__numContigs=3	P	1	(TCCCGT)2	1096	1107
isotig00154__gene=isogroup00013__length=1042__numContigs=4	P	1	(TCAAGG)2	691	702
isotig00155__gene=isogroup00013__length=981__numContigs=4	P	1	(TCAAGG)2	630	641
isotig00156__gene=isogroup00013__length=899__numContigs=3	P	1	(TCAAGG)2	548	559
isotig00157__gene=isogroup00013__length=1088__numContigs=2	P	1	(AGAGAA)2	628	639
isotig00158__gene=isogroup00014__length=1991__numContigs=7	P	1	(CGGCGC)2	566	577
isotig00159__gene=isogroup00014__length=1976__numContigs=7	P	1	(CGGCGC)2	566	577
isotig00160__gene=isogroup00014__length=1274__numContigs=4	P	1	(CGGCGC)2	566	577
isotig00161__gene=isogroup00014__length=1263__numContigs=4	P	1	(CGGCGC)2	566	577
isotig00161__gene=isogroup00014__length=1263__numContigs=4	P	1	(GAA)4	1231	1242
isotig00170__gene=isogroup00014__length=486__numContigs=3	P	1	(GAA)4	454	465
isotig00171__gene=isogroup00015__length=1916__numContigs=5	P	1	(ATGAGA)2	1695	1706
isotig00171__gene=isogroup00015__length=1916__numContigs=5	P	1	(TTCTGT)2	1860	1871
isotig00172__gene=isogroup00015__length=1895__numContigs=5	P	1	(TTCTGT)2	1795	1806
isotig00174__gene=isogroup00015__length=1793__numContigs=5	P	1	(ATGAGA)2	1572	1583
isotig00174__gene=isogroup00015__length=1793__numContigs=5	P	1	(TTCTGT)2	1737	1748
isotig00175__gene=isogroup00015__length=1798__numContigs=4	P	1	(ATGAGA)2	1577	1588
isotig00175__gene=isogroup00015__length=1798__numContigs=4	P	1	(TTCTGT)2	1742	1753
isotig00176__gene=isogroup00015__length=1772__numContigs=5	P	1	(TTCTGT)2	1672	1683
isotig00177__gene=isogroup00015__length=1777__numContigs=4	P	1	(TTCTGT)2	1677	1688
isotig00183__gene=isogroup00015__length=1532__numContigs=3	C	2	(AGCAAT)2-(GTGCAA)2	71	82	94	105
isotig00183__gene=isogroup00015__length=1532__numContigs=3	P	1	(CTCATA)2	382	393
isotig00184__gene=isogroup00015__length=1457__numContigs=3	C	2	(AGCAAT)2-(GTGCAA)2	71	82	94	105
isotig00184__gene=isogroup00015__length=1457__numContigs=3	P	1	(CTCATA)2	382	393
isotig00185__gene=isogroup00016__length=2395__numContigs=4	P	1	(GAAAAT)2	124	135
isotig00187__gene=isogroup00016__length=1907__numContigs=7	P	1	(GAAAAT)2	124	135
isotig00187__gene=isogroup00016__length=1907__numContigs=7	C	3	(TGT)4-(GATCTG)2-(GGT)4	1571	1582	1636	1647	1686	1697
isotig00187__gene=isogroup00016__length=1907__numContigs=7	C	2	(GAA)4-(GTGGTT)2	1818	1829	1857	1868
isotig00188__gene=isogroup00016__length=1917__numContigs=7	P	1	(GAAAAT)2	124	135
isotig00188__gene=isogroup00016__length=1917__numContigs=7	C	3	(TGT)4-(GATCTG)2-(GGT)4	1571	1582	1636	1647	1686	1697
isotig00189__gene=isogroup00016__length=1703__numContigs=7	C	3	(TGT)4-(GATCTG)2-(GGT)4	1357	1368	1422	1433	1472	1483
isotig00190__gene=isogroup00016__length=1693__numContigs=7	C	3	(TGT)4-(GATCTG)2-(GGT)4	1357	1368	1422	1433	1472	1483
isotig00190__gene=isogroup00016__length=1693__numContigs=7	C	2	(GAA)4-(GTGGTT)2	1604	1615	1643	1654
isotig00191__gene=isogroup00016__length=1000__numContigs=3	P	1	(GAAAAT)2	124	135
isotig00193__gene=isogroup00016__length=575__numContigs=3	P	1	(GGT)4	354	365
isotig00193__gene=isogroup00016__length=575__numContigs=3	C	2	(GAA)4-(GTGGTT)2	486	497	525	536
isotig00194__gene=isogroup00016__length=585__numContigs=3	P	1	(GGT)4	354	365
isotig00195__gene=isogroup00016__length=518__numContigs=4	P	1	(GGT)4	287	298
isotig00196__gene=isogroup00016__length=508__numContigs=4	P	1	(GGT)4	287	298
isotig00196__gene=isogroup00016__length=508__numContigs=4	C	2	(GAA)4-(GTGGTT)2	419	430	458	469
isotig00198__gene=isogroup00017__length=699__numContigs=5	P	1	(TGG)4	328	339
isotig00199__gene=isogroup00017__length=683__numContigs=5	P	1	(GGAAGC)2	155	166
isotig00199__gene=isogroup00017__length=683__numContigs=5	P	1	(TGG)4	312	323
isotig00201__gene=isogroup00017__length=583__numContigs=4	C	2	(GGTGG)3-(AGG)4	60	74	97	108
isotig00201__gene=isogroup00017__length=583__numContigs=4	P	1	(TGG)4	212	223
isotig00202__gene=isogroup00017__length=589__numContigs=5	P	1	(TGG)4	218	229
isotig00203__gene=isogroup00017__length=484__numContigs=4	P	1	(TGG)4	328	339
isotig00204__gene=isogroup00017__length=468__numContigs=4	P	1	(GGAAGC)2	155	166
isotig00204__gene=isogroup00017__length=468__numContigs=4	P	1	(TGG)4	312	323
isotig00205__gene=isogroup00017__length=368__numContigs=3	C	2	(GGTGG)3-(AGG)4	60	74	97	108
isotig00205__gene=isogroup00017__length=368__numContigs=3	P	1	(TGG)4	212	223
isotig00206__gene=isogroup00017__length=374__numContigs=4	P	1	(TGG)4	218	229
isotig00215__gene=isogroup00019__length=1982__numContigs=5	P	1	(CAATT)6	1017	1046
isotig00215__gene=isogroup00019__length=1982__numContigs=5	P	1	(TTTC)3	1606	1617
isotig00215__gene=isogroup00019__length=1982__numContigs=5	P	1	(GCAGAC)3	1906	1923
isotig00216__gene=isogroup00019__length=1690__numContigs=4	P	1	(ATCCGA)2	195	206
isotig00216__gene=isogroup00019__length=1690__numContigs=4	P	1	(TCGGAC)2	550	561
isotig00216__gene=isogroup00019__length=1690__numContigs=4	P	1	(TTTC)3	1314	1325
isotig00216__gene=isogroup00019__length=1690__numContigs=4	P	1	(GCAGAC)3	1614	1631
isotig00217__gene=isogroup00019__length=1725__numContigs=4	P	1	(CAATT)6	760	789
isotig00217__gene=isogroup00019__length=1725__numContigs=4	P	1	(TTTC)3	1349	1360
isotig00217__gene=isogroup00019__length=1725__numContigs=4	P	1	(GCAGAC)3	1649	1666
isotig00219__gene=isogroup00019__length=1539__numContigs=5	P	1	(CAATT)6	1017	1046
isotig00220__gene=isogroup00019__length=1247__numContigs=4	P	1	(ATCCGA)2	195	206
isotig00220__gene=isogroup00019__length=1247__numContigs=4	P	1	(TCGGAC)2	550	561
isotig00221__gene=isogroup00019__length=1282__numContigs=4	P	1	(CAATT)6	760	789
isotig00222__gene=isogroup00019__length=933__numContigs=2	P	1	(ATCCGA)2	195	206
isotig00222__gene=isogroup00019__length=933__numContigs=2	P	1	(TCGGAC)2	550	561
isotig00222__gene=isogroup00019__length=933__numContigs=2	P	1	(CAATT)6	828	857
isotig00223__gene=isogroup00020__length=3048__numContigs=5	C	2	(TCCCAA)2-(ACTTTA)2	2545	2556	2650	2661
isotig00224__gene=isogroup00020__length=3016__numContigs=5	P	1	(TCCCAA)2	2545	2556
isotig00224__gene=isogroup00020__length=3016__numContigs=5	P	1	(GA)10	2997	3016
isotig00226__gene=isogroup00020__length=1530__numContigs=5	P	1	(TTAACA)2	13	24
isotig00226__gene=isogroup00020__length=1530__numContigs=5	C	2	(TCCCAA)2-(ACTTTA)2	1027	1038	1132	1143
isotig00227__gene=isogroup00020__length=1498__numContigs=5	P	1	(TTAACA)2	13	24
isotig00227__gene=isogroup00020__length=1498__numContigs=5	P	1	(TCCCAA)2	1027	1038
isotig00227__gene=isogroup00020__length=1498__numContigs=5	P	1	(GA)10	1479	1498
isotig00228__gene=isogroup00020__length=1429__numContigs=3	C	2	(TCCCAA)2-(ACTTTA)2	926	937	1031	1042
isotig00229__gene=isogroup00020__length=1397__numContigs=3	P	1	(TCCCAA)2	926	937
isotig00229__gene=isogroup00020__length=1397__numContigs=3	P	1	(GA)10	1378	1397
isotig00231__gene=isogroup00020__length=506__numContigs=4	P	1	(TTAACA)2	13	24
isotig00232__gene=isogroup00020__length=409__numContigs=2	P	1	(TTAACA)2	13	24
isotig00233__gene=isogroup00021__length=2650__numContigs=5	P	1	(ATGCTT)2	1503	1514
isotig00233__gene=isogroup00021__length=2650__numContigs=5	P	1	(TCA)4	1854	1865
isotig00234__gene=isogroup00021__length=1941__numContigs=3	P	1	(GTTTGA)2	509	520
isotig00235__gene=isogroup00021__length=1917__numContigs=3	P	1	(GTTTGA)2	509	520
isotig00236__gene=isogroup00021__length=1813__numContigs=5	P	1	(GGAATT)2	1733	1744
isotig00237__gene=isogroup00021__length=1674__numContigs=3	P	1	(TTTTTC)2	1	12
isotig00237__gene=isogroup00021__length=1674__numContigs=3	P	1	(GTTTGA)2	242	253
isotig00238__gene=isogroup00021__length=1650__numContigs=3	P	1	(TTTTTC)2	1	12
isotig00238__gene=isogroup00021__length=1650__numContigs=3	P	1	(GTTTGA)2	242	253
isotig00240__gene=isogroup00021__length=1128__numContigs=3	C	2	(AGTAGC)2-(GATGAG)3	572	583	599	616
isotig00241__gene=isogroup00022__length=1456__numContigs=4	P	1	(CTTTGG)2	596	607
isotig00241__gene=isogroup00022__length=1456__numContigs=4	P	1	(CATCAG)2	799	810
isotig00242__gene=isogroup00022__length=1325__numContigs=5	P	1	(AAGG)5	717	736
isotig00243__gene=isogroup00022__length=1298__numContigs=5	P	1	(AAGG)5	690	709
isotig00244__gene=isogroup00022__length=891__numContigs=4	P	1	(CGG)4	72	83
isotig00244__gene=isogroup00022__length=891__numContigs=4	P	1	(CATCAG)2	234	245
isotig00247__gene=isogroup00022__length=563__numContigs=2	P	1	(TTTGGC)2	47	58
isotig00248__gene=isogroup00022__length=331__numContigs=2	P	1	(CGG)4	72	83
isotig00253__gene=isogroup00023__length=1163__numContigs=4	P	1	(ATAATC)2	19	30
isotig00256__gene=isogroup00023__length=1143__numContigs=4	P	1	(ATAATC)2	19	30
isotig00260__gene=isogroup00023__length=1029__numContigs=3	P	1	(ATAATC)2	19	30
isotig00261__gene=isogroup00024__length=1841__numContigs=5	P	1	(GGT)4	198	209
isotig00262__gene=isogroup00024__length=1839__numContigs=4	P	1	(GGT)4	198	209
isotig00267__gene=isogroup00024__length=1095__numContigs=2	P	1	(GGT)4	198	209
isotig00268__gene=isogroup00024__length=406__numContigs=2	P	1	(TGGAAG)2	39	50
isotig00269__gene=isogroup00025__length=2297__numContigs=4	P	1	(GCAT)3	85	96
isotig00270__gene=isogroup00025__length=2295__numContigs=4	P	1	(GCAT)3	85	96
isotig00271__gene=isogroup00025__length=1671__numContigs=5	P	1	(GCAT)3	85	96
isotig00272__gene=isogroup00025__length=1670__numContigs=5	P	1	(GCAT)3	85	96
isotig00273__gene=isogroup00025__length=1670__numContigs=5	P	1	(GCAT)3	85	96
isotig00274__gene=isogroup00025__length=1669__numContigs=5	P	1	(GCAT)3	85	96
isotig00275__gene=isogroup00025__length=872__numContigs=4	P	1	(GCAT)3	85	96
isotig00276__gene=isogroup00025__length=816__numContigs=4	P	1	(GCAT)3	85	96
isotig00277__gene=isogroup00026__length=2303__numContigs=6	P	1	(CCATAT)2	457	468
isotig00277__gene=isogroup00026__length=2303__numContigs=6	C	3	(GGAATT)2-(CGATTC)4-(ACAGAG)2	1307	1318	1344	1367	1430	1441
isotig00278__gene=isogroup00026__length=1642__numContigs=4	P	1	(CCATAT)2	457	468
isotig00278__gene=isogroup00026__length=1642__numContigs=4	C	3	(GGAATT)2-(CGATTC)4-(ACAGAG)2	1307	1318	1344	1367	1430	1441
isotig00279__gene=isogroup00026__length=1372__numContigs=5	C	3	(GGAATT)2-(CGATTC)4-(ACAGAG)2	376	387	413	436	499	510
isotig00281__gene=isogroup00026__length=829__numContigs=2	P	1	(CCATAT)2	457	468
isotig00282__gene=isogroup00026__length=711__numContigs=3	C	3	(GGAATT)2-(CGATTC)4-(ACAGAG)2	376	387	413	436	499	510
isotig00284__gene=isogroup00027__length=2060__numContigs=5	P	1	(CCCCTC)2	1544	1555
isotig00286__gene=isogroup00027__length=1074__numContigs=2	P	1	(AATTGG)2	974	985
isotig00288__gene=isogroup00027__length=859__numContigs=2	P	1	(AATTGG)2	759	770
isotig00289__gene=isogroup00027__length=826__numContigs=2	P	1	(CCCCTC)2	310	321
isotig00291__gene=isogroup00028__length=2999__numContigs=6	P	1	(AGGTAC)2	89	100
isotig00295__gene=isogroup00028__length=1529__numContigs=3	P	1	(TTCTTT)2	95	106
isotig00297__gene=isogroup00029__length=1361__numContigs=5	P	1	(GGGTTG)2	1176	1187
isotig00298__gene=isogroup00029__length=1373__numContigs=2	P	1	(TGTGAC)2	926	937
isotig00300__gene=isogroup00029__length=1117__numContigs=3	P	1	(CAA)5	159	173
isotig00300__gene=isogroup00029__length=1117__numContigs=3	C	2	(ATATTA)2-(CTTTTC)2	300	311	404	415
isotig00300__gene=isogroup00029__length=1117__numContigs=3	P	1	(GGGTTG)2	932	943
isotig00301__gene=isogroup00029__length=1052__numContigs=3	P	1	(CAA)5	159	173
isotig00301__gene=isogroup00029__length=1052__numContigs=3	C	2	(ATATTA)2-(CTTTTC)2	300	311	404	415
isotig00303__gene=isogroup00029__length=736__numContigs=2	C	2	(TA)6-(TATTTT)2	261	272	278	289
isotig00304__gene=isogroup00030__length=2248__numContigs=4	P	1	(AGGTTC)2	571	582
isotig00304__gene=isogroup00030__length=2248__numContigs=4	P	1	(GAATGT)2	2076	2087
isotig00305__gene=isogroup00030__length=2041__numContigs=3	P	1	(CTCCCG)2	342	353
isotig00305__gene=isogroup00030__length=2041__numContigs=3	P	1	(GAATGT)2	1869	1880
isotig00306__gene=isogroup00030__length=1835__numContigs=3	P	1	(GCCACC)2	18	29
isotig00306__gene=isogroup00030__length=1835__numContigs=3	P	1	(CTCCCG)2	136	147
isotig00306__gene=isogroup00030__length=1835__numContigs=3	P	1	(GAATGT)2	1663	1674
isotig00307__gene=isogroup00030__length=1255__numContigs=4	P	1	(AGGTTC)2	571	582
isotig00310__gene=isogroup00031__length=2165__numContigs=5	P	1	(TA)6	90	101
isotig00310__gene=isogroup00031__length=2165__numContigs=5	C	2	(TGG)6-(GTG)5	1080	1097	1139	1153
isotig00310__gene=isogroup00031__length=2165__numContigs=5	P	1	(ATGCTT)2	1534	1545
isotig00310__gene=isogroup00031__length=2165__numContigs=5	P	1	(AG)7	2140	2153
isotig00311__gene=isogroup00031__length=2152__numContigs=5	P	1	(TA)6	90	101
isotig00311__gene=isogroup00031__length=2152__numContigs=5	C	2	(TGG)6-(GTG)5	1080	1097	1139	1153
isotig00311__gene=isogroup00031__length=2152__numContigs=5	P	1	(ATGCTT)2	1534	1545
isotig00311__gene=isogroup00031__length=2152__numContigs=5	C	2	(ACA)5-(AG)7	2048	2062	2127	2140
isotig00312__gene=isogroup00031__length=967__numContigs=3	P	1	(TA)6	90	101
isotig00313__gene=isogroup00031__length=579__numContigs=4	P	1	(AG)7	554	567
isotig00314__gene=isogroup00031__length=566__numContigs=4	C	2	(ACA)5-(AG)7	462	476	541	554
isotig00315__gene=isogroup00031__length=469__numContigs=2	C	2	(GAT)4-(GAT)4	51	62	75	86
isotig00316__gene=isogroup00032__length=1201__numContigs=2	P	1	(CGC)4	289	300
isotig00322__gene=isogroup00033__length=1313__numContigs=3	P	1	(CAGTGA)2	1232	1243
isotig00323__gene=isogroup00033__length=707__numContigs=3	P	1	(CAGTGA)2	626	637
isotig00324__gene=isogroup00033__length=765__numContigs=4	P	1	(CAGTGA)2	684	695
isotig00328__gene=isogroup00034__length=2540__numContigs=6	P	1	(GCACAT)2	226	237
isotig00330__gene=isogroup00034__length=1227__numContigs=3	P	1	(GCACAT)2	226	237
isotig00330__gene=isogroup00034__length=1227__numContigs=3	P	1	(AGTTGA)2	807	818
isotig00331__gene=isogroup00034__length=1078__numContigs=4	P	1	(GCACAT)2	226	237
isotig00332__gene=isogroup00035__length=1916__numContigs=6	P	1	(CCATTC)2	427	438
isotig00333__gene=isogroup00035__length=1949__numContigs=6	P	1	(CCATTC)2	460	471
isotig00335__gene=isogroup00035__length=1798__numContigs=6	P	1	(CCATTC)2	427	438
isotig00337__gene=isogroup00035__length=1831__numContigs=6	P	1	(CCATTC)2	460	471
isotig00342__gene=isogroup00036__length=1704__numContigs=4	P	1	(AAGA)3	437	448
isotig00342__gene=isogroup00036__length=1704__numContigs=4	P	1	(GAAA)3	1431	1442
isotig00343__gene=isogroup00036__length=1688__numContigs=4	P	1	(AAGA)3	421	432
isotig00343__gene=isogroup00036__length=1688__numContigs=4	P	1	(GAAA)3	1415	1426
isotig00346__gene=isogroup00036__length=763__numContigs=5	P	1	(AGA)4	714	725
isotig00347__gene=isogroup00036__length=747__numContigs=5	P	1	(AGA)4	698	709
isotig00358__gene=isogroup00038__length=1611__numContigs=2	P	1	(CTGCTT)2	588	599
contig00752__gene=isogroup00038__length=603	P	1	(TCACAT)2	80	91
contig00754__gene=isogroup00038__length=1734	P	1	(TCCTCA)2	517	528
isotig00359__gene=isogroup00039__length=2335__numContigs=4	P	1	(CAA)7	594	614
isotig00359__gene=isogroup00039__length=2335__numContigs=4	P	1	(CCGAAA)2	878	889
isotig00359__gene=isogroup00039__length=2335__numContigs=4	C	3	(GACAGA)2-(TAGGGA)2-(CGTGAG)2	1438	1449	1539	1550	1606	1617
isotig00359__gene=isogroup00039__length=2335__numContigs=4	P	1	(AAAAAG)2	2318	2329
isotig00360__gene=isogroup00039__length=2062__numContigs=4	P	1	(CAA)7	594	614
isotig00360__gene=isogroup00039__length=2062__numContigs=4	P	1	(CCGAAA)2	878	889
isotig00360__gene=isogroup00039__length=2062__numContigs=4	P	1	(AGAGAT)3	1447	1464
isotig00360__gene=isogroup00039__length=2062__numContigs=4	C	2	(GA)7-(GACCGA)2	1567	1580	1639	1650
isotig00361__gene=isogroup00039__length=1919__numContigs=3	P	1	(TTTGTT)2	31	42
isotig00361__gene=isogroup00039__length=1919__numContigs=3	P	1	(CGGAAA)2	462	473
isotig00361__gene=isogroup00039__length=1919__numContigs=3	C	3	(GACAGA)2-(TAGGGA)2-(CGTGAG)2	1022	1033	1123	1134	1190	1201
isotig00361__gene=isogroup00039__length=1919__numContigs=3	P	1	(AAAAAG)2	1902	1913
isotig00362__gene=isogroup00039__length=1646__numContigs=3	P	1	(TTTGTT)2	31	42
isotig00362__gene=isogroup00039__length=1646__numContigs=3	P	1	(CGGAAA)2	462	473
isotig00362__gene=isogroup00039__length=1646__numContigs=3	P	1	(AGAGAT)3	1031	1048
isotig00362__gene=isogroup00039__length=1646__numContigs=3	C	2	(GA)7-(GACCGA)2	1151	1164	1223	1234
isotig00363__gene=isogroup00039__length=1074__numContigs=2	P	1	(AGAGAT)3	459	476
isotig00363__gene=isogroup00039__length=1074__numContigs=2	C	2	(GA)7-(GACCGA)2	579	592	651	662
isotig00364__gene=isogroup00039__length=1021__numContigs=3	P	1	(CAA)7	594	614
isotig00364__gene=isogroup00039__length=1021__numContigs=3	C	2	(CCGAAA)2-(TTTA)3	878	889	938	949
isotig00366__gene=isogroup00040__length=1892__numContigs=4	C	2	(TTC)4-(CAGTTG)2	447	458	472	483
isotig00367__gene=isogroup00040__length=1831__numContigs=4	C	2	(TTC)4-(CAGTTG)2	447	458	472	483
isotig00368__gene=isogroup00040__length=1697__numContigs=4	C	2	(TTC)4-(CAGTTG)2	447	458	472	483
isotig00368__gene=isogroup00040__length=1697__numContigs=4	P	1	(GAT)4	881	892
isotig00368__gene=isogroup00040__length=1697__numContigs=4	C	2	(TGCTGT)2-(TTTCAG)2	1469	1480	1507	1518
isotig00371__gene=isogroup00040__length=1309__numContigs=4	P	1	(GAT)4	493	504
isotig00371__gene=isogroup00040__length=1309__numContigs=4	C	2	(TGCTGT)2-(TTTCAG)2	1081	1092	1119	1130
isotig00372__gene=isogroup00040__length=929__numContigs=2	C	2	(TGCTGT)2-(TTTCAG)2	701	712	739	750
isotig00373__gene=isogroup00041__length=2008__numContigs=5	P	1	(AG)10	1903	1922
isotig00375__gene=isogroup00041__length=1344__numContigs=4	P	1	(AG)10	1239	1258
isotig00377__gene=isogroup00041__length=1299__numContigs=3	P	1	(AG)10	1194	1213
isotig00380__gene=isogroup00042__length=1624__numContigs=5	P	1	(CCCAAG)3	277	294
isotig00380__gene=isogroup00042__length=1624__numContigs=5	P	1	(GCAGTA)2	1485	1496
isotig00381__gene=isogroup00042__length=1572__numContigs=5	P	1	(CCAAGC)3	226	243
isotig00381__gene=isogroup00042__length=1572__numContigs=5	P	1	(GCAGTA)2	1433	1444
isotig00382__gene=isogroup00042__length=1498__numContigs=4	P	1	(CCCAAG)3	277	294
isotig00383__gene=isogroup00042__length=1446__numContigs=4	P	1	(CCAAGC)3	226	243
isotig00384__gene=isogroup00042__length=1441__numContigs=4	P	1	(GCAGTA)2	1302	1313
isotig00386__gene=isogroup00042__length=938__numContigs=2	P	1	(ACC)4	395	406
isotig00386__gene=isogroup00042__length=938__numContigs=2	P	1	(GCAGTA)2	799	810
isotig00387__gene=isogroup00043__length=1865__numContigs=5	P	1	(TAAAAT)2	597	608
isotig00388__gene=isogroup00043__length=1774__numContigs=5	P	1	(TAAAAT)2	597	608
isotig00389__gene=isogroup00043__length=1662__numContigs=4	P	1	(TCTGGG)2	177	188
isotig00390__gene=isogroup00043__length=1571__numContigs=4	P	1	(TCTGGG)2	177	188
isotig00393__gene=isogroup00043__length=662__numContigs=2	C	3	(TCCTGT)4-(GCCTCA)4-(AT)7	510	533	585	608	643	656
isotig00401__gene=isogroup00045__length=1143__numContigs=3	P	1	(AAAAG)3	198	212
isotig00401__gene=isogroup00045__length=1143__numContigs=3	C	2	(CCTTCA)2-(AATATT)2	1034	1045	1065	1076
isotig00402__gene=isogroup00045__length=1135__numContigs=3	C	2	(CCTTCA)2-(AATATT)2	1026	1037	1057	1068
isotig00403__gene=isogroup00045__length=1089__numContigs=5	P	1	(AAAAG)3	198	212
isotig00403__gene=isogroup00045__length=1089__numContigs=5	P	1	(CCTTCA)2	1034	1045
isotig00404__gene=isogroup00045__length=1081__numContigs=5	P	1	(CCTTCA)2	1026	1037
isotig00405__gene=isogroup00045__length=1084__numContigs=4	P	1	(AAAAG)3	198	212
isotig00407__gene=isogroup00046__length=2707__numContigs=5	P	1	(TTCGGA)2	2332	2343
isotig00407__gene=isogroup00046__length=2707__numContigs=5	C	2	(CTTCTC)2-(TTC)5	2526	2537	2596	2610
isotig00408__gene=isogroup00046__length=2483__numContigs=5	P	1	(CCA)7	2457	2477
isotig00409__gene=isogroup00046__length=1908__numContigs=3	P	1	(TCC)4	143	154
isotig00409__gene=isogroup00046__length=1908__numContigs=3	P	1	(TTCGGA)2	1533	1544
isotig00409__gene=isogroup00046__length=1908__numContigs=3	C	2	(CTTCTC)2-(TTC)5	1727	1738	1797	1811
isotig00410__gene=isogroup00046__length=1684__numContigs=3	P	1	(TCC)4	143	154
isotig00410__gene=isogroup00046__length=1684__numContigs=3	P	1	(CCA)7	1658	1678
isotig00412__gene=isogroup00046__length=648__numContigs=2	C	3	(CTCCCT)2-(GGATTC)2-(TCACTT)4	431	442	502	513	537	560
isotig00413__gene=isogroup00047__length=2836__numContigs=3	P	1	(AAG)4	54	65
isotig00413__gene=isogroup00047__length=2836__numContigs=3	P	1	(TTAGAT)2	263	274
isotig00413__gene=isogroup00047__length=2836__numContigs=3	P	1	(GTTTGG)2	1880	1891
isotig00414__gene=isogroup00047__length=2772__numContigs=3	P	1	(TTAGAT)2	199	210
isotig00414__gene=isogroup00047__length=2772__numContigs=3	P	1	(GTTTGG)2	1816	1827
isotig00415__gene=isogroup00047__length=1539__numContigs=4	P	1	(AAG)4	54	65
isotig00415__gene=isogroup00047__length=1539__numContigs=4	P	1	(TTAGAT)2	263	274
isotig00415__gene=isogroup00047__length=1539__numContigs=4	C	2	(TGG)4-(CTT)4	1112	1123	1219	1230
isotig00416__gene=isogroup00047__length=1475__numContigs=4	P	1	(TTAGAT)2	199	210
isotig00416__gene=isogroup00047__length=1475__numContigs=4	C	2	(TGG)4-(CTT)4	1048	1059	1155	1166
isotig00417__gene=isogroup00047__length=1268__numContigs=3	P	1	(GGATT)3	399	413
isotig00417__gene=isogroup00047__length=1268__numContigs=3	C	2	(TGG)4-(CTT)4	841	852	948	959
isotig00418__gene=isogroup00047__length=554__numContigs=2	P	1	(GGATT)3	399	413
isotig00419__gene=isogroup00048__length=2173__numContigs=5	P	1	(AAATCC)2	452	463
isotig00419__gene=isogroup00048__length=2173__numContigs=5	P	1	(TTGGAG)2	1123	1134
isotig00419__gene=isogroup00048__length=2173__numContigs=5	C	2	(GAAGAG)2-(TGTTAC)2	1957	1968	2056	2067
isotig00420__gene=isogroup00048__length=2143__numContigs=4	P	1	(AAATCC)2	452	463
isotig00420__gene=isogroup00048__length=2143__numContigs=4	P	1	(TTGGAG)2	1123	1134
isotig00421__gene=isogroup00048__length=1649__numContigs=4	C	2	(CACTGA)4-(GGCTGC)2	46	69	89	100
isotig00421__gene=isogroup00048__length=1649__numContigs=4	P	1	(TTGGAG)2	599	610
isotig00421__gene=isogroup00048__length=1649__numContigs=4	C	2	(GAAGAG)2-(TGTTAC)2	1433	1444	1532	1543
isotig00422__gene=isogroup00048__length=1619__numContigs=3	C	2	(CACTGA)4-(GGCTGC)2	46	69	89	100
isotig00422__gene=isogroup00048__length=1619__numContigs=3	P	1	(TTGGAG)2	599	610
isotig00423__gene=isogroup00048__length=698__numContigs=2	P	1	(CTT)4	10	21
isotig00423__gene=isogroup00048__length=698__numContigs=2	P	1	(TGTTAC)2	581	592
isotig00425__gene=isogroup00049__length=1745__numContigs=3	C	2	(TTGGAG)2-(TTTGTC)2	1512	1523	1543	1554
isotig00426__gene=isogroup00049__length=1254__numContigs=3	P	1	(TTCTGA)2	623	634
isotig00427__gene=isogroup00049__length=1183__numContigs=3	C	2	(CAAAAC)2-(CACTTT)2	1080	1091	1146	1157
isotig00427__gene=isogroup00049__length=1183__numContigs=3	P	1	(CTCA)3	1162	1173
isotig00428__gene=isogroup00049__length=1163__numContigs=2	P	1	(TTCTGA)2	532	543
isotig00430__gene=isogroup00049__length=785__numContigs=2	C	2	(TTGGAG)2-(TTTGTC)2	552	563	583	594
isotig00431__gene=isogroup00050__length=1190__numContigs=4	P	1	(TCAGCT)2	104	115
isotig00431__gene=isogroup00050__length=1190__numContigs=4	P	1	(CATCTC)2	936	947
isotig00432__gene=isogroup00050__length=1120__numContigs=2	P	1	(TCAGCT)2	104	115
isotig00432__gene=isogroup00050__length=1120__numContigs=2	P	1	(CATCTC)2	935	946
isotig00433__gene=isogroup00050__length=1018__numContigs=5	P	1	(TCAGCT)2	104	115
isotig00433__gene=isogroup00050__length=1018__numContigs=5	P	1	(CATCTC)2	936	947
isotig00434__gene=isogroup00050__length=1011__numContigs=3	P	1	(TCAGCT)2	104	115
isotig00434__gene=isogroup00050__length=1011__numContigs=3	P	1	(CATCTC)2	936	947
isotig00435__gene=isogroup00051__length=2861__numContigs=3	C	3	(GCA)10-(CAT)11-(ATGAAG)2	915	944	988	1020	1034	1045
isotig00435__gene=isogroup00051__length=2861__numContigs=3	P	1	(TCCAAC)2	1177	1188
isotig00436__gene=isogroup00051__length=2779__numContigs=3	C	3	(GCA)10-(CAT)11-(ATGAAG)2	915	944	988	1020	1034	1045
isotig00436__gene=isogroup00051__length=2779__numContigs=3	P	1	(TCCAAC)2	1177	1188
isotig00436__gene=isogroup00051__length=2779__numContigs=3	P	1	(TTCTTT)2	2701	2712
isotig00437__gene=isogroup00051__length=2027__numContigs=3	P	1	(TCTTCC)2	1112	1123
isotig00437__gene=isogroup00051__length=2027__numContigs=3	P	1	(AGCAGG)2	1441	1452
isotig00439__gene=isogroup00051__length=1172__numContigs=3	P	1	(TGGGT)4	895	914
isotig00440__gene=isogroup00052__length=2864__numContigs=4	C	4	(ACGAAA)2-(TGCAGA)2-(AACTCC)2-(GA)6	2616	2627	2689	2700	2730	2741	2795	2806
isotig00441__gene=isogroup00052__length=2326__numContigs=4	P	1	(CAAGAA)2	568	579
isotig00441__gene=isogroup00052__length=2326__numContigs=4	C	4	(ACGAAA)2-(TGCAGA)2-(AACTCC)2-(GA)6	2078	2089	2151	2162	2192	2203	2257	2268
isotig00442__gene=isogroup00052__length=1937__numContigs=2	P	1	(TTA)6	1724	1741
isotig00442__gene=isogroup00052__length=1937__numContigs=2	P	1	(TAT)5	1743	1757
isotig00443__gene=isogroup00052__length=911__numContigs=2	C	4	(ACGAAA)2-(TGCAGA)2-(AACTCC)2-(GA)6	663	674	736	747	777	788	842	853
isotig00444__gene=isogroup00052__length=941__numContigs=2	P	1	(CAAGAA)2	568	579
isotig00445__gene=isogroup00053__length=3431__numContigs=4	P	1	(GA)6	3339	3350
isotig00446__gene=isogroup00053__length=1670__numContigs=3	P	1	(TCCATT)2	428	439
isotig00448__gene=isogroup00053__length=1159__numContigs=2	P	1	(GA)6	1067	1078
isotig00449__gene=isogroup00053__length=913__numContigs=3	P	1	(TCCATT)2	428	439
isotig00450__gene=isogroup00054__length=3049__numContigs=3	P	1	(AATCTG)2	1514	1525
isotig00450__gene=isogroup00054__length=3049__numContigs=3	P	1	(ATTGGA)2	2921	2932
isotig00453__gene=isogroup00054__length=730__numContigs=2	P	1	(GAAAAA)2	375	386
isotig00455__gene=isogroup00055__length=2069__numContigs=4	P	1	(TCTTTC)2	748	759
isotig00456__gene=isogroup00055__length=2038__numContigs=4	P	1	(TCTTTC)2	717	728
isotig00460__gene=isogroup00056__length=1411__numContigs=4	C	2	(GACGTT)2-(GAAAGA)2	35	46	123	134
isotig00460__gene=isogroup00056__length=1411__numContigs=4	P	1	(TCACGA)2	267	278
isotig00461__gene=isogroup00056__length=1408__numContigs=4	C	2	(GACGTT)2-(GAAAGA)2	35	46	123	134
isotig00461__gene=isogroup00056__length=1408__numContigs=4	P	1	(TCACGA)2	267	278
isotig00462__gene=isogroup00056__length=1270__numContigs=4	C	2	(GACGTT)2-(GAAAGA)2	35	46	123	134
isotig00462__gene=isogroup00056__length=1270__numContigs=4	P	1	(TCACGA)2	267	278
isotig00464__gene=isogroup00056__length=706__numContigs=2	C	2	(GACGTT)2-(GAAAGA)2	35	46	123	134
isotig00464__gene=isogroup00056__length=706__numContigs=2	C	2	(TCACGA)2-(TCTTCC)2	267	278	349	360
isotig00465__gene=isogroup00057__length=1883__numContigs=4	P	1	(AAGGAT)2	235	246
isotig00465__gene=isogroup00057__length=1883__numContigs=4	P	1	(TGAGGA)2	1553	1564
isotig00465__gene=isogroup00057__length=1883__numContigs=4	P	1	(TTGTTA)2	1821	1832
isotig00466__gene=isogroup00057__length=1902__numContigs=4	P	1	(AAGGAT)2	235	246
isotig00466__gene=isogroup00057__length=1902__numContigs=4	C	2	(TGAGGA)2-(GAGGAC)2	1554	1565	1613	1624
isotig00466__gene=isogroup00057__length=1902__numContigs=4	P	1	(AAAAAG)2	1861	1872
isotig00467__gene=isogroup00057__length=1727__numContigs=4	P	1	(TGAGGA)2	1397	1408
isotig00467__gene=isogroup00057__length=1727__numContigs=4	P	1	(TTGTTA)2	1665	1676
isotig00468__gene=isogroup00057__length=1746__numContigs=4	C	2	(TGAGGA)2-(GAGGAC)2	1398	1409	1457	1468
isotig00468__gene=isogroup00057__length=1746__numContigs=4	P	1	(AAAAAG)2	1705	1716
isotig00469__gene=isogroup00057__length=1772__numContigs=4	P	1	(AAGGAT)2	235	246
isotig00469__gene=isogroup00057__length=1772__numContigs=4	C	2	(GAG)4-(TGTTTG)2	1597	1608	1639	1650
isotig00470__gene=isogroup00057__length=1695__numContigs=3	P	1	(TGAGGA)2	1365	1376
isotig00470__gene=isogroup00057__length=1695__numContigs=3	P	1	(TTGTTA)2	1633	1644
isotig00471__gene=isogroup00057__length=1616__numContigs=4	C	2	(GAG)4-(TGTTTG)2	1441	1452	1483	1494
isotig00472__gene=isogroup00057__length=1714__numContigs=3	C	2	(TGAGGA)2-(GAGGAC)2	1366	1377	1425	1436
isotig00472__gene=isogroup00057__length=1714__numContigs=3	P	1	(AAAAAG)2	1673	1684
isotig00473__gene=isogroup00057__length=1584__numContigs=3	C	2	(GAG)4-(TGTTTG)2	1409	1420	1451	1462
isotig00482__gene=isogroup00059__length=2159__numContigs=5	C	2	(AAAATT)3-(TTATTT)2	241	258	290	301
isotig00482__gene=isogroup00059__length=2159__numContigs=5	P	1	(AAGAAA)2	467	478
isotig00483__gene=isogroup00059__length=2154__numContigs=4	P	1	(AAAATT)3	241	258
isotig00483__gene=isogroup00059__length=2154__numContigs=4	P	1	(AAGAAA)2	462	473
isotig00484__gene=isogroup00059__length=1516__numContigs=5	C	2	(AAAATT)3-(TTATTT)2	241	258	290	301
isotig00484__gene=isogroup00059__length=1516__numContigs=5	P	1	(AAGAAA)2	467	478
isotig00485__gene=isogroup00059__length=1511__numContigs=4	P	1	(AAAATT)3	241	258
isotig00485__gene=isogroup00059__length=1511__numContigs=4	P	1	(AAGAAA)2	462	473
isotig00486__gene=isogroup00059__length=1189__numContigs=4	C	2	(AAAATT)3-(TTATTT)2	241	258	290	301
isotig00486__gene=isogroup00059__length=1189__numContigs=4	P	1	(AAGAAA)2	467	478
isotig00487__gene=isogroup00059__length=1184__numContigs=3	P	1	(AAAATT)3	241	258
isotig00487__gene=isogroup00059__length=1184__numContigs=3	P	1	(AAGAAA)2	462	473
isotig00488__gene=isogroup00059__length=694__numContigs=2	P	1	(AAAATT)3	241	258
isotig00488__gene=isogroup00059__length=694__numContigs=2	P	1	(AAGAAA)2	468	479
isotig00489__gene=isogroup00060__length=2012__numContigs=3	P	1	(TTTTTA)2	221	232
isotig00489__gene=isogroup00060__length=2012__numContigs=3	C	4	(TTCTCT)2-(AGAATC)2-(GAATCT)2-(ATCACT)2	958	969	1049	1060	1089	1100	1106	1117
isotig00489__gene=isogroup00060__length=2012__numContigs=3	P	1	(GA)6	2001	2012
isotig00490__gene=isogroup00060__length=1815__numContigs=3	P	1	(TTTTTA)2	221	232
isotig00491__gene=isogroup00060__length=1517__numContigs=4	C	4	(TTCTCT)2-(AGAATC)2-(GAATCT)2-(ATCACT)2	463	474	554	565	594	605	611	622
isotig00491__gene=isogroup00060__length=1517__numContigs=4	P	1	(GA)6	1506	1517
isotig00492__gene=isogroup00060__length=1401__numContigs=4	C	4	(TTCTCT)2-(AGAATC)2-(GAATCT)2-(ATCACT)2	347	358	438	449	478	489	495	506
isotig00492__gene=isogroup00060__length=1401__numContigs=4	P	1	(GA)6	1390	1401
isotig00496__gene=isogroup00061__length=1540__numContigs=4	P	1	(TTTTTA)2	1305	1316
isotig00497__gene=isogroup00061__length=1586__numContigs=4	P	1	(GTGTAA)2	40	51
isotig00497__gene=isogroup00061__length=1586__numContigs=4	P	1	(TTTTTA)2	1351	1362
isotig00498__gene=isogroup00061__length=1536__numContigs=4	P	1	(TTTTTA)2	1305	1316
isotig00499__gene=isogroup00061__length=1582__numContigs=4	P	1	(GTGTAA)2	40	51
isotig00499__gene=isogroup00061__length=1582__numContigs=4	P	1	(TTTTTA)2	1351	1362
isotig00500__gene=isogroup00061__length=1296__numContigs=3	P	1	(TTTTTA)2	1061	1072
isotig00501__gene=isogroup00061__length=1292__numContigs=3	P	1	(TTTTTA)2	1061	1072
isotig00502__gene=isogroup00062__length=1952__numContigs=4	C	2	(CTTCTC)2-(CTGGCA)2	847	858	920	931
isotig00502__gene=isogroup00062__length=1952__numContigs=4	P	1	(CTTTGA)2	1132	1143
isotig00502__gene=isogroup00062__length=1952__numContigs=4	C	2	(ACCCTA)3-(AGCCCT)2	1606	1623	1635	1646
isotig00503__gene=isogroup00062__length=1932__numContigs=4	C	2	(CTTCTC)2-(CTGGCA)2	847	858	920	931
isotig00503__gene=isogroup00062__length=1932__numContigs=4	P	1	(CTTTGA)2	1132	1143
isotig00503__gene=isogroup00062__length=1932__numContigs=4	C	3	(ACCCTA)3-(AGCCCT)2-(CTTCTC)2	1606	1623	1635	1646	1735	1746
isotig00504__gene=isogroup00062__length=1203__numContigs=2	C	2	(CTTCTC)2-(CTGGCA)2	847	858	920	931
isotig00504__gene=isogroup00062__length=1203__numContigs=2	P	1	(CAGAAA)2	1168	1179
isotig00506__gene=isogroup00062__length=907__numContigs=2	P	1	(CTTCTC)2	710	721
isotig00507__gene=isogroup00062__length=526__numContigs=3	C	3	(CCTCTC)2-(ACCCTA)3-(AGCCCT)2	121	132	180	197	209	220
isotig00508__gene=isogroup00062__length=506__numContigs=3	C	4	(CCTCTC)2-(ACCCTA)3-(AGCCCT)2-(CTTCTC)2	121	132	180	197	209	220	309	320
isotig00509__gene=isogroup00063__length=3371__numContigs=4	P	1	(AAAGTG)2	1	12
isotig00509__gene=isogroup00063__length=3371__numContigs=4	C	2	(ACCCAC)2-(CCTGTT)2	115	126	134	145
isotig00509__gene=isogroup00063__length=3371__numContigs=4	P	1	(CTCCTG)2	439	450
isotig00509__gene=isogroup00063__length=3371__numContigs=4	P	1	(CTACCA)2	1155	1166
isotig00509__gene=isogroup00063__length=3371__numContigs=4	P	1	(GGAGCA)2	1167	1178
isotig00509__gene=isogroup00063__length=3371__numContigs=4	P	1	(CTTCAT)2	2675	2686
isotig00509__gene=isogroup00063__length=3371__numContigs=4	P	1	(GTTTGT)2	3318	3329
isotig00510__gene=isogroup00063__length=3183__numContigs=4	P	1	(AAAGTG)2	1	12
isotig00510__gene=isogroup00063__length=3183__numContigs=4	C	2	(ACCCAC)2-(CCTGTT)2	115	126	134	145
isotig00510__gene=isogroup00063__length=3183__numContigs=4	P	1	(CTCCTG)2	439	450
isotig00510__gene=isogroup00063__length=3183__numContigs=4	P	1	(CTACCA)2	1155	1166
isotig00510__gene=isogroup00063__length=3183__numContigs=4	P	1	(GGAGCA)2	1167	1178
isotig00510__gene=isogroup00063__length=3183__numContigs=4	P	1	(CTTCAT)2	2675	2686
isotig00511__gene=isogroup00063__length=2044__numContigs=3	P	1	(CTTCAT)2	1348	1359
isotig00511__gene=isogroup00063__length=2044__numContigs=3	P	1	(GTTTGT)2	1991	2002
isotig00512__gene=isogroup00063__length=1856__numContigs=3	P	1	(CTTCAT)2	1348	1359
isotig00513__gene=isogroup00063__length=1554__numContigs=2	P	1	(AAAGTG)2	1	12
isotig00513__gene=isogroup00063__length=1554__numContigs=2	C	2	(ACCCAC)2-(CCTGTT)2	115	126	134	145
isotig00513__gene=isogroup00063__length=1554__numContigs=2	P	1	(CTCCTG)2	439	450
isotig00513__gene=isogroup00063__length=1554__numContigs=2	P	1	(GCACCA)4	1193	1216
isotig00514__gene=isogroup00063__length=1138__numContigs=2	P	1	(AAAGTG)2	1	12
isotig00514__gene=isogroup00063__length=1138__numContigs=2	C	2	(ACCCAC)2-(CCTGTT)2	115	126	134	145
isotig00514__gene=isogroup00063__length=1138__numContigs=2	P	1	(CTCCTG)2	439	450
isotig00515__gene=isogroup00064__length=1757__numContigs=4	P	1	(ACCATG)2	1661	1672
isotig00516__gene=isogroup00064__length=1723__numContigs=4	P	1	(ACCATG)2	1627	1638
isotig00517__gene=isogroup00064__length=1697__numContigs=5	P	1	(AAAAAG)2	1656	1667
isotig00518__gene=isogroup00064__length=1663__numContigs=5	P	1	(AAAAAG)2	1622	1633
isotig00519__gene=isogroup00064__length=1698__numContigs=4	P	1	(AAAAAG)2	1657	1668
isotig00520__gene=isogroup00064__length=1664__numContigs=4	P	1	(AAAAAG)2	1623	1634
isotig00521__gene=isogroup00065__length=1387__numContigs=5	P	1	(TTAA)3	18	29
isotig00521__gene=isogroup00065__length=1387__numContigs=5	C	2	(AGTGAG)5-(AAGAAA)2	133	162	259	270
isotig00521__gene=isogroup00065__length=1387__numContigs=5	P	1	(GGTCCA)2	463	474
isotig00521__gene=isogroup00065__length=1387__numContigs=5	P	1	(CCAACT)2	680	691
isotig00521__gene=isogroup00065__length=1387__numContigs=5	P	1	(GGAACC)2	982	993
isotig00521__gene=isogroup00065__length=1387__numContigs=5	C	2	(TAC)4-(TGCTTT)2	1203	1214	1263	1274
isotig00522__gene=isogroup00065__length=1388__numContigs=5	P	1	(TTAA)3	18	29
isotig00522__gene=isogroup00065__length=1388__numContigs=5	C	2	(AGTGAG)5-(AAGAAA)2	133	162	259	270
isotig00522__gene=isogroup00065__length=1388__numContigs=5	P	1	(GGTCCA)2	463	474
isotig00522__gene=isogroup00065__length=1388__numContigs=5	P	1	(CCAACT)2	680	691
isotig00522__gene=isogroup00065__length=1388__numContigs=5	P	1	(GGAACC)2	983	994
isotig00522__gene=isogroup00065__length=1388__numContigs=5	C	2	(TAC)4-(TGCTTT)2	1204	1215	1264	1275
isotig00523__gene=isogroup00065__length=1286__numContigs=5	P	1	(TTAA)3	18	29
isotig00523__gene=isogroup00065__length=1286__numContigs=5	C	2	(AGTGAG)5-(AAGAAA)2	133	162	259	270
isotig00523__gene=isogroup00065__length=1286__numContigs=5	P	1	(GGTCCA)2	463	474
isotig00523__gene=isogroup00065__length=1286__numContigs=5	P	1	(CCAACT)2	680	691
isotig00523__gene=isogroup00065__length=1286__numContigs=5	P	1	(GGAACC)2	982	993
isotig00524__gene=isogroup00065__length=1287__numContigs=5	P	1	(TTAA)3	18	29
isotig00524__gene=isogroup00065__length=1287__numContigs=5	C	2	(AGTGAG)5-(AAGAAA)2	133	162	259	270
isotig00524__gene=isogroup00065__length=1287__numContigs=5	P	1	(GGTCCA)2	463	474
isotig00524__gene=isogroup00065__length=1287__numContigs=5	P	1	(CCAACT)2	680	691
isotig00524__gene=isogroup00065__length=1287__numContigs=5	P	1	(GGAACC)2	983	994
isotig00525__gene=isogroup00065__length=694__numContigs=3	P	1	(CCAACT)2	80	91
isotig00525__gene=isogroup00065__length=694__numContigs=3	P	1	(GGAACC)2	289	300
isotig00525__gene=isogroup00065__length=694__numContigs=3	C	2	(TAC)4-(TGCTTT)2	510	521	570	581
isotig00526__gene=isogroup00065__length=593__numContigs=3	P	1	(CCAACT)2	80	91
isotig00526__gene=isogroup00065__length=593__numContigs=3	P	1	(GGAACC)2	289	300
isotig00527__gene=isogroup00066__length=1037__numContigs=4	P	1	(A)12	83	94
isotig00527__gene=isogroup00066__length=1037__numContigs=4	P	1	(ATTTTG)2	317	328
isotig00527__gene=isogroup00066__length=1037__numContigs=4	P	1	(CAA)6	953	970
isotig00528__gene=isogroup00066__length=853__numContigs=4	P	1	(A)12	83	94
isotig00528__gene=isogroup00066__length=853__numContigs=4	P	1	(ATTTTG)2	317	328
isotig00529__gene=isogroup00066__length=708__numContigs=2	P	1	(A)12	83	94
isotig00529__gene=isogroup00066__length=708__numContigs=2	P	1	(ATTTTG)2	317	328
isotig00530__gene=isogroup00066__length=595__numContigs=3	P	1	(CAA)6	511	528
isotig00533__gene=isogroup00067__length=3258__numContigs=4	P	1	(TTCTTT)2	1791	1802
isotig00534__gene=isogroup00067__length=3085__numContigs=4	P	1	(TTCTTT)2	1618	1629
isotig00535__gene=isogroup00067__length=3039__numContigs=3	P	1	(TTCTTT)2	1572	1583
isotig00536__gene=isogroup00067__length=1964__numContigs=3	P	1	(TGGAGT)2	32	43
isotig00536__gene=isogroup00067__length=1964__numContigs=3	C	2	(TGGGGG)2-(GAAAAT)2	187	198	242	253
isotig00537__gene=isogroup00067__length=1905__numContigs=3	C	2	(GAAAAA)2-(GAAAAT)2	120	131	183	194
isotig00538__gene=isogroup00068__length=2781__numContigs=3	P	1	(TTG)4	1252	1263
isotig00539__gene=isogroup00068__length=2534__numContigs=3	P	1	(TTCGTC)2	78	89
isotig00539__gene=isogroup00068__length=2534__numContigs=3	P	1	(TTG)4	1005	1016
isotig00540__gene=isogroup00068__length=2360__numContigs=2	C	4	(AG)7-(CAAACT)2-(TCT)7-(CATGGA)2	145	158	202	213	235	255	278	289
isotig00540__gene=isogroup00068__length=2360__numContigs=2	P	1	(AAGAGG)2	558	569
isotig00540__gene=isogroup00068__length=2360__numContigs=2	P	1	(TAA)4	806	817
isotig00541__gene=isogroup00068__length=722__numContigs=3	P	1	(TTCGTC)2	78	89
isotig00541__gene=isogroup00068__length=722__numContigs=3	P	1	(TGA)4	548	559
isotig00541__gene=isogroup00068__length=722__numContigs=3	P	1	(TGG)4	560	571
isotig00541__gene=isogroup00068__length=722__numContigs=3	P	1	(GGTGGA)2	576	587
isotig00543__gene=isogroup00069__length=1899__numContigs=4	P	1	(CTGGGA)2	1694	1705
isotig00543__gene=isogroup00069__length=1899__numContigs=4	P	1	(TTGGGA)3	1706	1723
isotig00544__gene=isogroup00069__length=1874__numContigs=4	P	1	(CTGGGA)2	1694	1705
isotig00544__gene=isogroup00069__length=1874__numContigs=4	P	1	(TTGGGA)3	1706	1723
isotig00545__gene=isogroup00069__length=1733__numContigs=3	C	3	(TCGTCA)2-(TTGGAG)2-(CGGCTT)3	1292	1303	1376	1387	1441	1458
isotig00546__gene=isogroup00069__length=926__numContigs=2	P	1	(CGAAAG)2	131	142
isotig00546__gene=isogroup00069__length=926__numContigs=2	C	3	(TCGTCA)2-(TTGGAG)2-(CGGCTT)3	485	496	569	580	634	651
isotig00548__gene=isogroup00070__length=1072__numContigs=4	P	1	(GATGAA)3	348	365
isotig00548__gene=isogroup00070__length=1072__numContigs=4	P	1	(GAGGAA)4	366	389
isotig00548__gene=isogroup00070__length=1072__numContigs=4	P	1	(TCAAAC)2	951	962
isotig00549__gene=isogroup00070__length=1040__numContigs=4	P	1	(ATTTCG)2	76	87
isotig00549__gene=isogroup00070__length=1040__numContigs=4	P	1	(GATGAA)3	316	333
isotig00549__gene=isogroup00070__length=1040__numContigs=4	P	1	(GAGGAA)4	334	357
isotig00549__gene=isogroup00070__length=1040__numContigs=4	P	1	(TCAAAC)2	919	930
isotig00550__gene=isogroup00070__length=529__numContigs=2	P	1	(TCAAAC)2	408	419
isotig00551__gene=isogroup00070__length=503__numContigs=2	P	1	(ATTTCG)2	76	87
isotig00552__gene=isogroup00071__length=2250__numContigs=4	P	1	(GAACGG)2	54	65
isotig00552__gene=isogroup00071__length=2250__numContigs=4	P	1	(CATCTC)2	774	785
isotig00552__gene=isogroup00071__length=2250__numContigs=4	P	1	(GAAAAC)2	1821	1832
isotig00553__gene=isogroup00071__length=1824__numContigs=4	P	1	(CATCTC)2	348	359
isotig00553__gene=isogroup00071__length=1824__numContigs=4	P	1	(GAAAAC)2	1395	1406
isotig00554__gene=isogroup00071__length=2032__numContigs=2	P	1	(GAAAAC)2	1603	1614
isotig00563__gene=isogroup00073__length=2800__numContigs=4	P	1	(AATAAA)2	1559	1570
isotig00563__gene=isogroup00073__length=2800__numContigs=4	P	1	(ATACCT)2	1847	1858
isotig00563__gene=isogroup00073__length=2800__numContigs=4	P	1	(TTCAAG)2	1976	1987
isotig00563__gene=isogroup00073__length=2800__numContigs=4	P	1	(ACC)4	2330	2341
isotig00564__gene=isogroup00073__length=2763__numContigs=4	P	1	(AATAAA)2	1559	1570
isotig00564__gene=isogroup00073__length=2763__numContigs=4	P	1	(ATACCT)2	1847	1858
isotig00564__gene=isogroup00073__length=2763__numContigs=4	P	1	(TTCAAG)2	1976	1987
isotig00564__gene=isogroup00073__length=2763__numContigs=4	P	1	(ACC)4	2330	2341
isotig00564__gene=isogroup00073__length=2763__numContigs=4	C	2	(T)13-(AAG)4	2686	2698	2725	2736
isotig00565__gene=isogroup00073__length=2768__numContigs=4	P	1	(AATAAA)2	1527	1538
isotig00565__gene=isogroup00073__length=2768__numContigs=4	P	1	(ATACCT)2	1815	1826
isotig00565__gene=isogroup00073__length=2768__numContigs=4	P	1	(TTCAAG)2	1944	1955
isotig00565__gene=isogroup00073__length=2768__numContigs=4	P	1	(ACC)4	2298	2309
isotig00566__gene=isogroup00073__length=2731__numContigs=4	P	1	(AATAAA)2	1527	1538
isotig00566__gene=isogroup00073__length=2731__numContigs=4	P	1	(ATACCT)2	1815	1826
isotig00566__gene=isogroup00073__length=2731__numContigs=4	P	1	(TTCAAG)2	1944	1955
isotig00566__gene=isogroup00073__length=2731__numContigs=4	P	1	(ACC)4	2298	2309
isotig00566__gene=isogroup00073__length=2731__numContigs=4	C	2	(T)13-(AAG)4	2654	2666	2693	2704
isotig00571__gene=isogroup00074__length=2037__numContigs=4	P	1	(TGTTGC)2	65	76
isotig00572__gene=isogroup00074__length=1964__numContigs=4	P	1	(TGTTGC)2	65	76
isotig00574__gene=isogroup00074__length=1732__numContigs=3	P	1	(TGTTGC)2	65	76
isotig00575__gene=isogroup00075__length=2472__numContigs=4	P	1	(TCAGAG)2	265	276
isotig00575__gene=isogroup00075__length=2472__numContigs=4	P	1	(TTC)4	1278	1289
isotig00575__gene=isogroup00075__length=2472__numContigs=4	P	1	(TTTTGG)2	1398	1409
isotig00576__gene=isogroup00075__length=2438__numContigs=4	P	1	(TTC)4	1244	1255
isotig00576__gene=isogroup00075__length=2438__numContigs=4	P	1	(TTTTGG)2	1364	1375
isotig00577__gene=isogroup00075__length=1926__numContigs=4	P	1	(TCAGAG)2	265	276
isotig00577__gene=isogroup00075__length=1926__numContigs=4	P	1	(TTC)4	1278	1289
isotig00577__gene=isogroup00075__length=1926__numContigs=4	P	1	(TTTTGG)2	1398	1409
isotig00578__gene=isogroup00075__length=1892__numContigs=4	P	1	(TTC)4	1244	1255
isotig00578__gene=isogroup00075__length=1892__numContigs=4	P	1	(TTTTGG)2	1364	1375
isotig00579__gene=isogroup00075__length=1870__numContigs=3	P	1	(TTC)4	676	687
isotig00579__gene=isogroup00075__length=1870__numContigs=3	P	1	(TTTTGG)2	796	807
isotig00580__gene=isogroup00075__length=1324__numContigs=3	P	1	(TTC)4	676	687
isotig00580__gene=isogroup00075__length=1324__numContigs=3	P	1	(TTTTGG)2	796	807
isotig00581__gene=isogroup00076__length=2184__numContigs=4	P	1	(TG)7	310	323
isotig00581__gene=isogroup00076__length=2184__numContigs=4	P	1	(GCT)4	571	582
isotig00582__gene=isogroup00076__length=2082__numContigs=4	P	1	(TG)7	310	323
isotig00582__gene=isogroup00076__length=2082__numContigs=4	P	1	(GCT)4	571	582
isotig00583__gene=isogroup00076__length=1608__numContigs=4	P	1	(AG)7	294	307
isotig00585__gene=isogroup00076__length=1506__numContigs=4	P	1	(AG)7	294	307
isotig00600__gene=isogroup00079__length=1721__numContigs=3	P	1	(T)12	56	67
isotig00602__gene=isogroup00079__length=1601__numContigs=3	P	1	(T)12	56	67
isotig00603__gene=isogroup00079__length=1283__numContigs=2	P	1	(AACGCT)2	294	305
isotig00603__gene=isogroup00079__length=1283__numContigs=2	P	1	(ACACTC)5	307	336
isotig00603__gene=isogroup00079__length=1283__numContigs=2	P	1	(CCGACA)3	520	537
isotig00603__gene=isogroup00079__length=1283__numContigs=2	P	1	(CCAACA)3	538	555
isotig00604__gene=isogroup00079__length=1170__numContigs=2	P	1	(AACGCT)2	294	305
isotig00604__gene=isogroup00079__length=1170__numContigs=2	P	1	(ACACTC)5	307	336
isotig00604__gene=isogroup00079__length=1170__numContigs=2	P	1	(CCGACA)3	520	537
isotig00604__gene=isogroup00079__length=1170__numContigs=2	P	1	(CCAACA)3	538	555
isotig00605__gene=isogroup00080__length=1917__numContigs=4	P	1	(TCTTCC)2	665	676
isotig00606__gene=isogroup00080__length=1662__numContigs=4	P	1	(TCTTCC)2	665	676
isotig00608__gene=isogroup00080__length=1386__numContigs=3	P	1	(TCTTCC)2	665	676
isotig00611__gene=isogroup00081__length=1821__numContigs=4	P	1	(GCACCG)2	752	763
isotig00612__gene=isogroup00081__length=1861__numContigs=3	P	1	(GCACCG)2	752	763
isotig00613__gene=isogroup00081__length=1323__numContigs=4	P	1	(GCACCG)2	752	763
isotig00614__gene=isogroup00081__length=1469__numContigs=4	P	1	(TTCTGA)2	320	331
isotig00615__gene=isogroup00081__length=1509__numContigs=3	P	1	(TTCTGA)2	320	331
isotig00616__gene=isogroup00081__length=971__numContigs=4	P	1	(TTCTGA)2	320	331
isotig00623__gene=isogroup00083__length=1596__numContigs=5	P	1	(GGC)4	1136	1147
isotig00623__gene=isogroup00083__length=1596__numContigs=5	P	1	(CATG)3	1304	1315
isotig00624__gene=isogroup00083__length=1557__numContigs=5	P	1	(GGC)4	1097	1108
isotig00624__gene=isogroup00083__length=1557__numContigs=5	P	1	(CATG)3	1265	1276
isotig00625__gene=isogroup00083__length=1515__numContigs=4	P	1	(CATG)3	1223	1234
isotig00626__gene=isogroup00083__length=1476__numContigs=4	P	1	(CATG)3	1184	1195
isotig00629__gene=isogroup00084__length=1626__numContigs=4	P	1	(AAAGCC)2	428	439
isotig00629__gene=isogroup00084__length=1626__numContigs=4	P	1	(TTCCTG)2	774	785
isotig00630__gene=isogroup00084__length=1634__numContigs=4	P	1	(AAAGCC)2	428	439
isotig00630__gene=isogroup00084__length=1634__numContigs=4	P	1	(TTCCTG)2	774	785
isotig00631__gene=isogroup00084__length=1456__numContigs=4	P	1	(AAAGCC)2	258	269
isotig00631__gene=isogroup00084__length=1456__numContigs=4	P	1	(TTCCTG)2	604	615
isotig00632__gene=isogroup00084__length=1464__numContigs=4	P	1	(AAAGCC)2	258	269
isotig00632__gene=isogroup00084__length=1464__numContigs=4	P	1	(TTCCTG)2	604	615
isotig00635__gene=isogroup00085__length=1613__numContigs=4	P	1	(CAGGAT)2	817	828
isotig00635__gene=isogroup00085__length=1613__numContigs=4	C	2	(TGAGAC)2-(TTCAAT)2	1380	1391	1440	1451
isotig00635__gene=isogroup00085__length=1613__numContigs=4	C	2	(TTGGA)3-(AAAATA)2	1452	1466	1560	1571
isotig00636__gene=isogroup00085__length=1598__numContigs=4	P	1	(CAGGAT)2	802	813
isotig00636__gene=isogroup00085__length=1598__numContigs=4	C	2	(TGAGAC)2-(TTCAAT)2	1365	1376	1425	1436
isotig00636__gene=isogroup00085__length=1598__numContigs=4	C	2	(TTGGA)3-(AAAATA)2	1437	1451	1545	1556
isotig00637__gene=isogroup00085__length=1477__numContigs=4	P	1	(CAGGAT)2	817	828
isotig00638__gene=isogroup00085__length=1462__numContigs=4	P	1	(CAGGAT)2	802	813
isotig00641__gene=isogroup00086__length=1357__numContigs=4	C	2	(AATA)3-(CTTGCA)2	1008	1019	1049	1060
isotig00642__gene=isogroup00086__length=1360__numContigs=4	C	2	(AATA)3-(CTTGCA)2	1011	1022	1052	1063
isotig00643__gene=isogroup00086__length=1193__numContigs=4	C	2	(AATA)4-(CTTGCA)2	1007	1022	1108	1119
isotig00644__gene=isogroup00086__length=1196__numContigs=4	C	2	(AATA)4-(CTTGCA)2	1010	1025	1111	1122
isotig00645__gene=isogroup00086__length=941__numContigs=3	C	2	(AATA)3-(CTTGCA)2	592	603	633	644
isotig00646__gene=isogroup00086__length=777__numContigs=3	C	2	(AATA)4-(CTTGCA)2	591	606	692	703
isotig00648__gene=isogroup00087__length=1055__numContigs=4	P	1	(GAAAAT)2	999	1010
isotig00650__gene=isogroup00087__length=790__numContigs=4	P	1	(GAAAAT)2	734	745
isotig00653__gene=isogroup00088__length=8050__numContigs=4	P	1	(GAATAA)2	2104	2115
isotig00653__gene=isogroup00088__length=8050__numContigs=4	P	1	(CTTCCG)2	2349	2360
isotig00653__gene=isogroup00088__length=8050__numContigs=4	C	2	(TTAAAA)2-(AAATTT)2	2721	2732	2825	2836
isotig00653__gene=isogroup00088__length=8050__numContigs=4	P	1	(TTGAAT)2	3662	3673
isotig00653__gene=isogroup00088__length=8050__numContigs=4	P	1	(TTCTCT)2	5103	5114
isotig00653__gene=isogroup00088__length=8050__numContigs=4	P	1	(AGTAAT)2	5952	5963
isotig00654__gene=isogroup00088__length=7933__numContigs=4	P	1	(GAATAA)2	2104	2115
isotig00654__gene=isogroup00088__length=7933__numContigs=4	P	1	(CTTCCG)2	2349	2360
isotig00654__gene=isogroup00088__length=7933__numContigs=4	C	2	(TTAAAA)2-(AAATTT)2	2721	2732	2825	2836
isotig00654__gene=isogroup00088__length=7933__numContigs=4	P	1	(TTGAAT)2	3662	3673
isotig00654__gene=isogroup00088__length=7933__numContigs=4	P	1	(TTCTCT)2	5103	5114
isotig00654__gene=isogroup00088__length=7933__numContigs=4	P	1	(AGTAAT)2	5952	5963
isotig00655__gene=isogroup00088__length=2938__numContigs=2	P	1	(GAATAA)2	2104	2115
isotig00655__gene=isogroup00088__length=2938__numContigs=2	P	1	(CTTCCG)2	2349	2360
isotig00655__gene=isogroup00088__length=2938__numContigs=2	P	1	(TTAAAA)2	2721	2732
isotig00656__gene=isogroup00088__length=2395__numContigs=3	P	1	(GCCTGA)2	158	169
isotig00656__gene=isogroup00088__length=2395__numContigs=3	P	1	(GCCATT)2	293	304
isotig00657__gene=isogroup00088__length=2278__numContigs=3	P	1	(GCCTGA)2	158	169
isotig00657__gene=isogroup00088__length=2278__numContigs=3	P	1	(GCCATT)2	293	304
isotig00658__gene=isogroup00089__length=2927__numContigs=4	C	2	(TTTC)3-(TCTGTC)3	19	30	41	58
isotig00658__gene=isogroup00089__length=2927__numContigs=4	C	2	(TGATTC)4-(TTTCCT)2	2101	2124	2172	2183
isotig00658__gene=isogroup00089__length=2927__numContigs=4	P	1	(TCTTGG)2	2787	2798
isotig00659__gene=isogroup00089__length=2877__numContigs=4	C	2	(TTTC)3-(TCTGTC)3	19	30	41	58
isotig00659__gene=isogroup00089__length=2877__numContigs=4	C	2	(TGATTC)4-(TTTCCT)2	2101	2124	2172	2183
isotig00660__gene=isogroup00089__length=2716__numContigs=3	P	1	(AAATA)3	172	186
isotig00660__gene=isogroup00089__length=2716__numContigs=3	C	2	(TGATTC)4-(TTTCCT)2	1890	1913	1961	1972
isotig00660__gene=isogroup00089__length=2716__numContigs=3	P	1	(TCTTGG)2	2576	2587
isotig00661__gene=isogroup00089__length=2666__numContigs=3	P	1	(AAATA)3	172	186
isotig00661__gene=isogroup00089__length=2666__numContigs=3	C	2	(TGATTC)4-(TTTCCT)2	1890	1913	1961	1972
isotig00662__gene=isogroup00089__length=2253__numContigs=2	C	2	(TTTC)3-(TCTGTC)3	19	30	41	58
isotig00662__gene=isogroup00089__length=2253__numContigs=2	C	5	(TGCTGT)2-(TGTGGT)3-(TGC)9-(CTG)4-(TGAGAG)2	2016	2027	2034	2051	2061	2087	2125	2136	2225	2236
isotig00663__gene=isogroup00090__length=2219__numContigs=5	P	1	(CTTG)3	227	238
isotig00663__gene=isogroup00090__length=2219__numContigs=5	P	1	(CCT)5	1835	1849
isotig00663__gene=isogroup00090__length=2219__numContigs=5	P	1	(TCA)5	1965	1979
isotig00664__gene=isogroup00090__length=2055__numContigs=4	P	1	(CTTG)3	227	238
isotig00664__gene=isogroup00090__length=2055__numContigs=4	P	1	(CCT)5	1835	1849
isotig00665__gene=isogroup00090__length=1785__numContigs=4	P	1	(CCT)5	1401	1415
isotig00665__gene=isogroup00090__length=1785__numContigs=4	P	1	(TCA)5	1531	1545
isotig00666__gene=isogroup00090__length=1752__numContigs=2	P	1	(CTTG)3	227	238
isotig00667__gene=isogroup00090__length=1621__numContigs=3	P	1	(CCT)5	1401	1415
isotig00668__gene=isogroup00091__length=2136__numContigs=4	C	2	(AACACA)2-(TC)6	30	41	79	90
isotig00668__gene=isogroup00091__length=2136__numContigs=4	P	1	(TGAAAG)2	779	790
isotig00669__gene=isogroup00091__length=2153__numContigs=4	P	1	(TGAAAG)2	796	807
isotig00670__gene=isogroup00091__length=1496__numContigs=3	C	2	(AACACA)2-(TC)6	30	41	79	90
isotig00670__gene=isogroup00091__length=1496__numContigs=3	P	1	(TGAAAG)2	779	790
isotig00670__gene=isogroup00091__length=1496__numContigs=3	P	1	(AAAGAT)2	1244	1255
isotig00671__gene=isogroup00091__length=1513__numContigs=3	P	1	(TGAAAG)2	796	807
isotig00671__gene=isogroup00091__length=1513__numContigs=3	P	1	(AAAGAT)2	1261	1272
isotig00672__gene=isogroup00091__length=828__numContigs=2	P	1	(AGAT)3	101	112
isotig00673__gene=isogroup00092__length=2325__numContigs=2	P	1	(TTGAAT)2	107	118
isotig00673__gene=isogroup00092__length=2325__numContigs=2	C	2	(CTT)6-(CCTCTG)2	1515	1532	1570	1581
isotig00673__gene=isogroup00092__length=2325__numContigs=2	P	1	(AAG)4	2018	2029
isotig00673__gene=isogroup00092__length=2325__numContigs=2	P	1	(TGAG)3	2221	2232
isotig00674__gene=isogroup00092__length=2072__numContigs=2	P	1	(TTGAAT)2	107	118
isotig00674__gene=isogroup00092__length=2072__numContigs=2	C	2	(CTT)6-(CCTCTG)2	1515	1532	1570	1581
isotig00675__gene=isogroup00092__length=1656__numContigs=3	P	1	(AAG)4	1349	1360
isotig00675__gene=isogroup00092__length=1656__numContigs=3	P	1	(TGAG)3	1552	1563
isotig00676__gene=isogroup00092__length=1260__numContigs=3	P	1	(AAG)4	953	964
isotig00676__gene=isogroup00092__length=1260__numContigs=3	P	1	(TGAG)3	1156	1167
isotig00677__gene=isogroup00092__length=740__numContigs=2	P	1	(GCAACA)2	305	316
isotig00678__gene=isogroup00093__length=2541__numContigs=4	P	1	(CTGGTT)2	153	164
isotig00679__gene=isogroup00093__length=2510__numContigs=4	P	1	(CTGGTT)2	153	164
isotig00680__gene=isogroup00093__length=1281__numContigs=2	P	1	(CTGGTT)2	153	164
isotig00683__gene=isogroup00094__length=1542__numContigs=4	P	1	(AAGGCA)2	19	30
isotig00683__gene=isogroup00094__length=1542__numContigs=4	C	3	(TCAACC)2-(TCAAAC)2-(AGGAAG)2	189	200	216	227	262	273
isotig00683__gene=isogroup00094__length=1542__numContigs=4	P	1	(AGTGGA)3	278	295
isotig00683__gene=isogroup00094__length=1542__numContigs=4	P	1	(TTCAGA)2	1022	1033
isotig00683__gene=isogroup00094__length=1542__numContigs=4	C	2	(TTATAC)2-(AAAGTG)2	1297	1308	1388	1399
isotig00684__gene=isogroup00094__length=1494__numContigs=3	C	2	(GAAAAA)2-(AGGAAG)2	197	208	214	225
isotig00684__gene=isogroup00094__length=1494__numContigs=3	P	1	(AGTGGA)3	230	247
isotig00684__gene=isogroup00094__length=1494__numContigs=3	P	1	(TTCAGA)2	974	985
isotig00684__gene=isogroup00094__length=1494__numContigs=3	C	2	(TTATAC)2-(AAAGTG)2	1249	1260	1340	1351
isotig00685__gene=isogroup00094__length=1387__numContigs=4	P	1	(AAGGCA)2	19	30
isotig00685__gene=isogroup00094__length=1387__numContigs=4	C	3	(TCAACC)2-(TCAAAC)2-(AGGAAG)2	189	200	216	227	262	273
isotig00685__gene=isogroup00094__length=1387__numContigs=4	P	1	(AGTGGA)3	278	295
isotig00685__gene=isogroup00094__length=1387__numContigs=4	P	1	(TTCAGA)2	1022	1033
isotig00686__gene=isogroup00094__length=1296__numContigs=2	P	1	(AAGGCA)2	19	30
isotig00687__gene=isogroup00094__length=1339__numContigs=3	C	2	(GAAAAA)2-(AGGAAG)2	197	208	214	225
isotig00687__gene=isogroup00094__length=1339__numContigs=3	P	1	(AGTGGA)3	230	247
isotig00687__gene=isogroup00094__length=1339__numContigs=3	P	1	(TTCAGA)2	974	985
isotig00688__gene=isogroup00095__length=2006__numContigs=4	C	2	(AAGCTG)2-(TGAAAC)2	530	541	619	630
isotig00688__gene=isogroup00095__length=2006__numContigs=4	P	1	(TTCTCC)2	1872	1883
isotig00689__gene=isogroup00095__length=1710__numContigs=4	C	2	(AAGCTG)2-(TGAAAC)2	530	541	619	630
isotig00689__gene=isogroup00095__length=1710__numContigs=4	P	1	(CCGCCA)2	1647	1658
isotig00690__gene=isogroup00095__length=1218__numContigs=3	P	1	(AAC)12	53	88
isotig00690__gene=isogroup00095__length=1218__numContigs=3	P	1	(TTCTCC)2	1084	1095
isotig00691__gene=isogroup00095__length=1134__numContigs=2	C	2	(AAGCTG)2-(TGAAAC)2	530	541	619	630
isotig00691__gene=isogroup00095__length=1134__numContigs=2	P	1	(TCTCTT)2	1055	1066
isotig00692__gene=isogroup00095__length=922__numContigs=3	P	1	(AAC)12	53	88
isotig00692__gene=isogroup00095__length=922__numContigs=3	P	1	(CCGCCA)2	859	870
isotig00693__gene=isogroup00096__length=1913__numContigs=5	P	1	(CAAATC)2	1050	1061
isotig00693__gene=isogroup00096__length=1913__numContigs=5	P	1	(AAAGAG)2	1246	1257
isotig00694__gene=isogroup00096__length=1848__numContigs=5	P	1	(CAAATC)2	1050	1061
isotig00694__gene=isogroup00096__length=1848__numContigs=5	P	1	(AAAGAG)2	1246	1257
isotig00698__gene=isogroup00097__length=1276__numContigs=4	C	2	(CAAACT)2-(TCCCTC)2	26	37	64	75
isotig00698__gene=isogroup00097__length=1276__numContigs=4	P	1	(TTTTTC)2	204	215
isotig00698__gene=isogroup00097__length=1276__numContigs=4	P	1	(CGTTCT)2	369	380
isotig00699__gene=isogroup00097__length=1218__numContigs=2	C	3	(TCATCC)2-(TCTTCC)2-(TCATCC)2	346	357	364	375	448	459
isotig00700__gene=isogroup00097__length=1108__numContigs=4	C	2	(CAAACT)2-(TCCCTC)2	26	37	64	75
isotig00700__gene=isogroup00097__length=1108__numContigs=4	P	1	(TTTTTC)2	204	215
isotig00700__gene=isogroup00097__length=1108__numContigs=4	P	1	(CGTTCT)2	369	380
isotig00701__gene=isogroup00097__length=1123__numContigs=4	C	2	(CAAACT)2-(TCCCTC)2	26	37	64	75
isotig00701__gene=isogroup00097__length=1123__numContigs=4	P	1	(CGTTCT)2	302	313
isotig00702__gene=isogroup00097__length=955__numContigs=4	C	2	(CAAACT)2-(TCCCTC)2	26	37	64	75
isotig00702__gene=isogroup00097__length=955__numContigs=4	P	1	(CGTTCT)2	302	313
isotig00703__gene=isogroup00098__length=1390__numContigs=4	C	2	(CTCTTT)2-(TCCTTT)5	812	823	851	880
isotig00703__gene=isogroup00098__length=1390__numContigs=4	P	1	(A)12	1361	1372
isotig00704__gene=isogroup00098__length=1390__numContigs=4	C	2	(CTCTTT)2-(TCCTTT)5	812	823	851	880
isotig00704__gene=isogroup00098__length=1390__numContigs=4	P	1	(A)12	1361	1372
isotig00705__gene=isogroup00098__length=1237__numContigs=4	C	2	(CTCTTT)2-(TCCTTT)5	659	670	698	727
isotig00705__gene=isogroup00098__length=1237__numContigs=4	P	1	(A)12	1208	1219
isotig00706__gene=isogroup00098__length=1237__numContigs=4	C	2	(CTCTTT)2-(TCCTTT)5	659	670	698	727
isotig00706__gene=isogroup00098__length=1237__numContigs=4	P	1	(A)12	1208	1219
isotig00712__gene=isogroup00100__length=1440__numContigs=4	P	1	(TCCTTC)2	179	190
isotig00712__gene=isogroup00100__length=1440__numContigs=4	P	1	(CAAGAA)2	293	304
isotig00712__gene=isogroup00100__length=1440__numContigs=4	P	1	(TTCTCT)2	701	712
isotig00712__gene=isogroup00100__length=1440__numContigs=4	P	1	(TTCTTT)2	1251	1262
isotig00713__gene=isogroup00100__length=1182__numContigs=3	P	1	(TTCTCT)2	443	454
isotig00713__gene=isogroup00100__length=1182__numContigs=3	P	1	(TTCTTT)2	993	1004
isotig00714__gene=isogroup00100__length=913__numContigs=4	P	1	(TCCTTC)2	179	190
isotig00714__gene=isogroup00100__length=913__numContigs=4	P	1	(CAAGAA)2	293	304
isotig00714__gene=isogroup00100__length=913__numContigs=4	P	1	(TTCTCT)2	701	712
isotig00714__gene=isogroup00100__length=913__numContigs=4	P	1	(GGCATT)2	902	913
isotig00715__gene=isogroup00100__length=854__numContigs=2	P	1	(TCCTTC)2	179	190
isotig00715__gene=isogroup00100__length=854__numContigs=2	P	1	(CAAGAA)2	293	304
isotig00715__gene=isogroup00100__length=854__numContigs=2	P	1	(CCTCAA)2	677	688
isotig00716__gene=isogroup00100__length=655__numContigs=3	P	1	(TTCTCT)2	443	454
isotig00716__gene=isogroup00100__length=655__numContigs=3	P	1	(GGCATT)2	644	655
isotig00717__gene=isogroup00101__length=1454__numContigs=4	P	1	(CTCTCG)2	1168	1179
isotig00717__gene=isogroup00101__length=1454__numContigs=4	P	1	(CTCTCA)2	1180	1191
isotig00717__gene=isogroup00101__length=1454__numContigs=4	P	1	(CTCTCC)3	1192	1209
isotig00718__gene=isogroup00101__length=1406__numContigs=4	P	1	(CTCTCG)2	1120	1131
isotig00718__gene=isogroup00101__length=1406__numContigs=4	P	1	(CTCTCA)2	1132	1143
isotig00718__gene=isogroup00101__length=1406__numContigs=4	P	1	(CTCTCC)3	1144	1161
isotig00719__gene=isogroup00101__length=1076__numContigs=2	P	1	(CTCTCG)2	790	801
isotig00719__gene=isogroup00101__length=1076__numContigs=2	P	1	(CTCTCA)2	802	813
isotig00719__gene=isogroup00101__length=1076__numContigs=2	P	1	(CTCTCC)3	814	831
isotig00722__gene=isogroup00102__length=1252__numContigs=2	C	2	(GAAGAG)2-(AGG)4	951	962	982	993
isotig00723__gene=isogroup00102__length=798__numContigs=4	C	4	(GGTGGA)2-(GGTGGA)2-(GGTGGA)2-(GGTGGA)2	226	237	274	285	322	333	370	381
isotig00723__gene=isogroup00102__length=798__numContigs=4	P	1	(TTAGGT)2	499	510
isotig00723__gene=isogroup00102__length=798__numContigs=4	C	2	(GGTGGA)2-(AGGTGG)2	514	525	555	566
isotig00724__gene=isogroup00102__length=753__numContigs=4	C	5	(GGTGGA)2-(GGA)4-(GGTGGA)2-(GGTGGA)2-(GGTGGA)2	85	96	133	144	181	192	229	240	277	288
isotig00724__gene=isogroup00102__length=753__numContigs=4	P	1	(TTAGGT)2	454	465
isotig00724__gene=isogroup00102__length=753__numContigs=4	C	2	(GGTGGA)2-(AGGTGG)2	469	480	510	521
isotig00725__gene=isogroup00102__length=567__numContigs=3	C	4	(GGTGGA)2-(GGTGGA)2-(GGTGGA)2-(GGTGGA)2	226	237	274	285	322	333	370	381
isotig00725__gene=isogroup00102__length=567__numContigs=3	C	2	(GGGATT)2-(GTT)4	503	514	546	557
isotig00726__gene=isogroup00102__length=522__numContigs=3	C	5	(GGTGGA)2-(GGA)4-(GGTGGA)2-(GGTGGA)2-(GGTGGA)2	85	96	133	144	181	192	229	240	277	288
isotig00726__gene=isogroup00102__length=522__numContigs=3	C	2	(GGGATT)2-(GTT)4	458	469	501	512
isotig00727__gene=isogroup00103__length=1099__numContigs=3	P	1	(TTTTTC)2	175	186
isotig00727__gene=isogroup00103__length=1099__numContigs=3	P	1	(GACAAA)2	679	690
isotig00728__gene=isogroup00103__length=1050__numContigs=3	P	1	(TTTTTC)2	175	186
isotig00728__gene=isogroup00103__length=1050__numContigs=3	P	1	(GACAAA)2	679	690
isotig00729__gene=isogroup00103__length=762__numContigs=4	P	1	(GACAAA)2	342	353
isotig00730__gene=isogroup00103__length=713__numContigs=4	P	1	(GACAAA)2	342	353
isotig00732__gene=isogroup00104__length=916__numContigs=4	C	2	(TA)6-(TAGTCT)2	18	29	87	98
isotig00733__gene=isogroup00104__length=915__numContigs=3	C	2	(TA)6-(TAGTCT)2	18	29	87	98
isotig00742__gene=isogroup00106__length=807__numContigs=4	P	1	(AATGAC)2	423	434
isotig00743__gene=isogroup00106__length=766__numContigs=4	P	1	(AATGAC)2	382	393
isotig00744__gene=isogroup00106__length=613__numContigs=2	P	1	(AT)6	217	228
isotig00747__gene=isogroup00107__length=814__numContigs=4	P	1	(AAC)5	21	35
isotig00748__gene=isogroup00107__length=796__numContigs=4	P	1	(AAC)5	21	35
isotig00749__gene=isogroup00107__length=528__numContigs=3	P	1	(AGAACC)2	60	71
isotig00750__gene=isogroup00107__length=510__numContigs=3	P	1	(AGAACC)2	60	71
isotig00751__gene=isogroup00107__length=452__numContigs=2	P	1	(AAC)5	21	35
isotig00754__gene=isogroup00108__length=446__numContigs=2	P	1	(GA)19	406	443
isotig00755__gene=isogroup00108__length=394__numContigs=2	P	1	(TAAAAC)2	3	14
isotig00756__gene=isogroup00108__length=345__numContigs=2	P	1	(TAAAAC)2	3	14
isotig00757__gene=isogroup00109__length=2027__numContigs=3	P	1	(CGCTCC)2	1508	1519
isotig00757__gene=isogroup00109__length=2027__numContigs=3	P	1	(TCGTCT)2	1643	1654
isotig00758__gene=isogroup00109__length=1846__numContigs=4	C	2	(CAGGAG)4-(AAGGAA)2	478	501	566	577
isotig00758__gene=isogroup00109__length=1846__numContigs=4	C	2	(CCGTCA)2-(TCGTCT)2	1378	1389	1462	1473
isotig00759__gene=isogroup00109__length=1771__numContigs=3	P	1	(CAGGAG)4	478	501
isotig00759__gene=isogroup00109__length=1771__numContigs=3	C	2	(CCGTCA)2-(TCGTCT)2	1303	1314	1387	1398
isotig00760__gene=isogroup00109__length=1715__numContigs=3	P	1	(ATTATA)2	18	29
isotig00760__gene=isogroup00109__length=1715__numContigs=3	P	1	(CGCTCC)2	1196	1207
isotig00760__gene=isogroup00109__length=1715__numContigs=3	P	1	(TCGTCT)2	1331	1342
isotig00761__gene=isogroup00110__length=2307__numContigs=3	P	1	(TAA)7	166	186
isotig00761__gene=isogroup00110__length=2307__numContigs=3	P	1	(TATTGA)2	384	395
isotig00761__gene=isogroup00110__length=2307__numContigs=3	P	1	(GATGGA)2	871	882
isotig00762__gene=isogroup00110__length=2275__numContigs=3	P	1	(TAA)7	166	186
isotig00762__gene=isogroup00110__length=2275__numContigs=3	P	1	(TATTGA)2	384	395
isotig00762__gene=isogroup00110__length=2275__numContigs=3	P	1	(GATGGA)2	871	882
isotig00762__gene=isogroup00110__length=2275__numContigs=3	P	1	(CAAGAA)2	2190	2201
isotig00763__gene=isogroup00110__length=2072__numContigs=3	P	1	(TAA)7	166	186
isotig00763__gene=isogroup00110__length=2072__numContigs=3	P	1	(TATTGA)2	384	395
isotig00763__gene=isogroup00110__length=2072__numContigs=3	P	1	(GATGGA)2	871	882
isotig00764__gene=isogroup00110__length=499__numContigs=2	P	1	(CAAGAA)2	414	425
isotig00765__gene=isogroup00111__length=2969__numContigs=3	P	1	(TTTTCT)2	64	75
isotig00765__gene=isogroup00111__length=2969__numContigs=3	P	1	(TTTC)3	193	204
isotig00767__gene=isogroup00111__length=1037__numContigs=3	P	1	(TTTTCT)2	64	75
isotig00767__gene=isogroup00111__length=1037__numContigs=3	P	1	(TTTC)3	193	204
isotig00769__gene=isogroup00112__length=2659__numContigs=3	P	1	(AAGCCA)2	430	441
isotig00769__gene=isogroup00112__length=2659__numContigs=3	P	1	(TGATGC)2	750	761
isotig00769__gene=isogroup00112__length=2659__numContigs=3	P	1	(GGCAAG)3	1654	1671
isotig00770__gene=isogroup00112__length=2466__numContigs=4	P	1	(AAGCCA)2	237	248
isotig00770__gene=isogroup00112__length=2466__numContigs=4	P	1	(TGATGC)2	557	568
isotig00770__gene=isogroup00112__length=2466__numContigs=4	P	1	(GGCAAG)3	1461	1478
isotig00771__gene=isogroup00112__length=1125__numContigs=2	C	2	(AAGGGA)2-(TGA)4	123	134	140	151
isotig00771__gene=isogroup00112__length=1125__numContigs=2	P	1	(ATGTTG)2	295	306
isotig00773__gene=isogroup00113__length=2011__numContigs=4	P	1	(CCCATC)2	1819	1830
isotig00774__gene=isogroup00113__length=1948__numContigs=4	P	1	(CCCATC)2	1819	1830
isotig00775__gene=isogroup00113__length=1620__numContigs=2	P	1	(CAGAAT)2	1381	1392
isotig00777__gene=isogroup00114__length=2494__numContigs=3	P	1	(CTTGTC)2	621	632
isotig00778__gene=isogroup00114__length=2445__numContigs=3	P	1	(CTTGTC)2	621	632
isotig00779__gene=isogroup00114__length=1136__numContigs=3	C	2	(AGA)4-(T)12	1018	1029	1075	1086
isotig00780__gene=isogroup00114__length=824__numContigs=2	C	2	(AGA)4-(T)12	706	717	763	774
isotig00781__gene=isogroup00115__length=2239__numContigs=4	P	1	(GAATCG)4	462	485
isotig00781__gene=isogroup00115__length=2239__numContigs=4	P	1	(GCTGCC)2	1856	1867
isotig00782__gene=isogroup00115__length=1984__numContigs=4	P	1	(GAATCG)4	207	230
isotig00782__gene=isogroup00115__length=1984__numContigs=4	P	1	(GCTGCC)2	1601	1612
isotig00783__gene=isogroup00115__length=1377__numContigs=3	P	1	(GCTGCC)2	994	1005
isotig00784__gene=isogroup00115__length=608__numContigs=2	P	1	(GCTGCC)2	225	236
isotig00785__gene=isogroup00116__length=2452__numContigs=4	P	1	(TATCCT)2	52	63
isotig00785__gene=isogroup00116__length=2452__numContigs=4	P	1	(TTCTGG)2	227	238
isotig00785__gene=isogroup00116__length=2452__numContigs=4	P	1	(ATGTTC)2	239	250
isotig00785__gene=isogroup00116__length=2452__numContigs=4	P	1	(AAAAGA)2	1575	1586
isotig00785__gene=isogroup00116__length=2452__numContigs=4	P	1	(TTCCAT)2	2146	2157
isotig00786__gene=isogroup00116__length=1592__numContigs=3	P	1	(AAAAGA)2	715	726
isotig00786__gene=isogroup00116__length=1592__numContigs=3	P	1	(TTCCAT)2	1286	1297
isotig00787__gene=isogroup00116__length=1108__numContigs=2	P	1	(TATCCT)2	52	63
isotig00787__gene=isogroup00116__length=1108__numContigs=2	P	1	(TTCTGG)2	227	238
isotig00787__gene=isogroup00116__length=1108__numContigs=2	P	1	(ATGTTC)2	239	250
isotig00787__gene=isogroup00116__length=1108__numContigs=2	C	3	(GTGTTT)2-(GTGATT)2-(TCTTCC)2	948	959	969	980	1032	1043
isotig00788__gene=isogroup00116__length=967__numContigs=2	P	1	(TTCCAT)2	661	672
isotig00793__gene=isogroup00118__length=2905__numContigs=3	P	1	(AACAAG)2	208	219
isotig00793__gene=isogroup00118__length=2905__numContigs=3	P	1	(TAAACT)2	584	595
isotig00793__gene=isogroup00118__length=2905__numContigs=3	P	1	(CTCGGG)2	882	893
isotig00793__gene=isogroup00118__length=2905__numContigs=3	P	1	(TTC)4	2410	2421
isotig00793__gene=isogroup00118__length=2905__numContigs=3	P	1	(AAG)4	2714	2725
isotig00793__gene=isogroup00118__length=2905__numContigs=3	C	2	(TTGCT)3-(TTTTTC)2	2845	2859	2882	2893
isotig00794__gene=isogroup00118__length=1440__numContigs=2	P	1	(TTC)4	945	956
isotig00794__gene=isogroup00118__length=1440__numContigs=2	P	1	(AAG)4	1249	1260
isotig00794__gene=isogroup00118__length=1440__numContigs=2	C	2	(TTGCT)3-(TTTTTC)2	1380	1394	1417	1428
isotig00795__gene=isogroup00118__length=724__numContigs=2	C	3	(CCCTGA)2-(TGATTC)2-(ATAC)3	600	611	659	670	701	712
isotig00796__gene=isogroup00118__length=737__numContigs=3	P	1	(AACAAG)2	208	219
isotig00796__gene=isogroup00118__length=737__numContigs=3	C	3	(CCCTGA)2-(TGATTC)2-(ATAC)3	613	624	672	683	714	725
isotig00797__gene=isogroup00119__length=1899__numContigs=3	P	1	(CTC)4	71	82
isotig00797__gene=isogroup00119__length=1899__numContigs=3	P	1	(GGAATC)2	417	428
isotig00797__gene=isogroup00119__length=1899__numContigs=3	P	1	(AGAGGA)2	1695	1706
isotig00798__gene=isogroup00119__length=1671__numContigs=3	P	1	(AGAGGA)2	1467	1478
isotig00799__gene=isogroup00119__length=1085__numContigs=3	P	1	(CCTCTT)2	165	176
isotig00799__gene=isogroup00119__length=1085__numContigs=3	P	1	(AGAGGA)2	881	892
isotig00800__gene=isogroup00119__length=821__numContigs=2	P	1	(CCTCTT)2	165	176
isotig00801__gene=isogroup00120__length=1797__numContigs=3	P	1	(ATTAAC)2	63	74
isotig00801__gene=isogroup00120__length=1797__numContigs=3	P	1	(TTTGAA)2	184	195
isotig00801__gene=isogroup00120__length=1797__numContigs=3	P	1	(GAGGCT)2	1517	1528
isotig00802__gene=isogroup00120__length=1702__numContigs=3	P	1	(GAGGCT)2	1422	1433
isotig00803__gene=isogroup00120__length=982__numContigs=4	P	1	(AC)7	14	27
isotig00804__gene=isogroup00120__length=939__numContigs=3	P	1	(AC)7	14	27
isotig00805__gene=isogroup00121__length=1449__numContigs=3	P	1	(CCTC)3	722	733
isotig00805__gene=isogroup00121__length=1449__numContigs=3	P	1	(GGAGAA)2	1292	1303
isotig00806__gene=isogroup00121__length=1414__numContigs=3	P	1	(CCTC)3	687	698
isotig00806__gene=isogroup00121__length=1414__numContigs=3	P	1	(GGAGAA)2	1257	1268
isotig00807__gene=isogroup00121__length=1000__numContigs=3	P	1	(ATATGG)2	160	171
isotig00808__gene=isogroup00121__length=953__numContigs=2	P	1	(ATATGG)2	160	171
isotig00811__gene=isogroup00122__length=1221__numContigs=3	P	1	(AACCCT)2	92	103
isotig00811__gene=isogroup00122__length=1221__numContigs=3	P	1	(CCCTAT)2	107	118
isotig00813__gene=isogroup00123__length=1762__numContigs=4	P	1	(AAGTCC)2	741	752
isotig00813__gene=isogroup00123__length=1762__numContigs=4	P	1	(AGTG)3	1300	1311
isotig00814__gene=isogroup00123__length=1500__numContigs=3	P	1	(AGTG)3	1038	1049
isotig00815__gene=isogroup00123__length=795__numContigs=2	P	1	(TCAC)3	430	441
isotig00817__gene=isogroup00124__length=1817__numContigs=3	P	1	(GCT)4	1754	1765
isotig00818__gene=isogroup00124__length=1027__numContigs=4	C	2	(TG)7-(ATTGGA)2	319	332	377	388
isotig00818__gene=isogroup00124__length=1027__numContigs=4	P	1	(CAATGC)2	1012	1023
isotig00819__gene=isogroup00124__length=1003__numContigs=3	C	2	(TG)7-(ATTGGA)2	319	332	377	388
isotig00819__gene=isogroup00124__length=1003__numContigs=3	P	1	(CAATGC)2	988	999
isotig00820__gene=isogroup00124__length=586__numContigs=2	P	1	(GCT)4	523	534
isotig00821__gene=isogroup00125__length=1373__numContigs=3	P	1	(CTGGTA)2	499	510
isotig00822__gene=isogroup00125__length=1287__numContigs=3	P	1	(CTGGTA)2	499	510
isotig00823__gene=isogroup00125__length=937__numContigs=3	P	1	(CTGGTA)2	498	509
isotig00825__gene=isogroup00126__length=1043__numContigs=3	P	1	(AAAATG)2	81	92
isotig00826__gene=isogroup00126__length=1034__numContigs=4	P	1	(AAGATG)2	29	40
isotig00826__gene=isogroup00126__length=1034__numContigs=4	P	1	(TTTTAT)2	150	161
isotig00828__gene=isogroup00126__length=909__numContigs=3	P	1	(AAGATG)2	29	40
isotig00829__gene=isogroup00127__length=1145__numContigs=2	P	1	(T)15	7	21
isotig00829__gene=isogroup00127__length=1145__numContigs=2	P	1	(CTT)5	408	422
isotig00834__gene=isogroup00128__length=910__numContigs=3	P	1	(CTTCAG)2	616	627
isotig00835__gene=isogroup00128__length=826__numContigs=3	P	1	(CTTCAG)2	616	627
isotig00839__gene=isogroup00129__length=772__numContigs=2	P	1	(GAT)6	390	407
isotig00841__gene=isogroup00130__length=1183__numContigs=3	P	1	(TGAAGA)2	1090	1101
isotig00842__gene=isogroup00130__length=1169__numContigs=2	P	1	(GCAG)3	906	917
isotig00843__gene=isogroup00130__length=467__numContigs=3	P	1	(TGAAGA)2	374	385
isotig00845__gene=isogroup00131__length=965__numContigs=3	P	1	(CCT)4	293	304
isotig00846__gene=isogroup00131__length=976__numContigs=3	P	1	(CCT)4	293	304
isotig00847__gene=isogroup00131__length=675__numContigs=3	P	1	(CCT)4	293	304
isotig00847__gene=isogroup00131__length=675__numContigs=3	P	1	(TCACTA)2	514	525
isotig00851__gene=isogroup00132__length=887__numContigs=3	P	1	(TTTTTC)2	8	19
isotig00851__gene=isogroup00132__length=887__numContigs=3	P	1	(AAATAT)2	163	174
isotig00853__gene=isogroup00133__length=963__numContigs=2	P	1	(TCCACC)2	885	896
isotig00854__gene=isogroup00133__length=959__numContigs=3	P	1	(AAGAGA)2	277	288
isotig00854__gene=isogroup00133__length=959__numContigs=3	C	2	(CCCCCA)2-(CCA)7	605	616	656	676
isotig00855__gene=isogroup00133__length=836__numContigs=3	P	1	(CAACAG)2	182	193
isotig00855__gene=isogroup00133__length=836__numContigs=3	C	2	(CCCCCA)2-(CCA)7	482	493	533	553
isotig00871__gene=isogroup00138__length=624__numContigs=2	P	1	(GTAATA)2	500	511
isotig00872__gene=isogroup00138__length=540__numContigs=3	P	1	(CTTTTT)3	11	28
isotig00873__gene=isogroup00139__length=1233__numContigs=4	P	1	(AACTAG)3	41	58
isotig00874__gene=isogroup00139__length=1226__numContigs=4	P	1	(AACTAG)2	54	65
isotig00875__gene=isogroup00139__length=1191__numContigs=4	P	1	(AACTAG)3	41	58
isotig00876__gene=isogroup00139__length=1193__numContigs=3	P	1	(AACTAG)3	41	58
isotig00877__gene=isogroup00139__length=1184__numContigs=4	P	1	(AACTAG)2	54	65
isotig00878__gene=isogroup00139__length=1186__numContigs=3	P	1	(AACTAG)2	54	65
isotig00879__gene=isogroup00139__length=1151__numContigs=3	P	1	(AACTAG)3	41	58
isotig00880__gene=isogroup00139__length=1144__numContigs=3	P	1	(AACTAG)2	54	65
isotig00883__gene=isogroup00140__length=1580__numContigs=4	P	1	(CTCA)3	110	121
isotig00884__gene=isogroup00140__length=1580__numContigs=3	P	1	(CTCA)3	110	121
isotig00886__gene=isogroup00140__length=1621__numContigs=3	P	1	(CTCA)3	110	121
isotig00887__gene=isogroup00141__length=1800__numContigs=3	P	1	(TCTGGC)2	662	673
isotig00888__gene=isogroup00141__length=1764__numContigs=3	P	1	(TCTGGC)2	662	673
isotig00891__gene=isogroup00141__length=948__numContigs=2	P	1	(GCCTAC)2	156	167
isotig00892__gene=isogroup00142__length=1437__numContigs=3	P	1	(AGAAGC)2	858	869
isotig00892__gene=isogroup00142__length=1437__numContigs=3	P	1	(TCCCCC)2	1372	1383
isotig00893__gene=isogroup00142__length=1392__numContigs=3	P	1	(AGAAGC)2	858	869
isotig00893__gene=isogroup00142__length=1392__numContigs=3	P	1	(ATGCAA)2	1129	1140
isotig00894__gene=isogroup00142__length=1362__numContigs=3	P	1	(AGAAGC)2	783	794
isotig00894__gene=isogroup00142__length=1362__numContigs=3	P	1	(TCCCCC)2	1297	1308
isotig00895__gene=isogroup00142__length=1317__numContigs=3	P	1	(AGAAGC)2	783	794
isotig00895__gene=isogroup00142__length=1317__numContigs=3	P	1	(ATGCAA)2	1054	1065
isotig00897__gene=isogroup00143__length=1507__numContigs=3	P	1	(AGAAAA)2	45	56
isotig00897__gene=isogroup00143__length=1507__numContigs=3	P	1	(TCTCCG)2	288	299
isotig00898__gene=isogroup00143__length=1459__numContigs=3	P	1	(AGAAAA)2	45	56
isotig00898__gene=isogroup00143__length=1459__numContigs=3	P	1	(TCTCCG)2	288	299
isotig00901__gene=isogroup00143__length=586__numContigs=2	P	1	(TCTCCG)2	308	319
isotig00902__gene=isogroup00144__length=1703__numContigs=3	P	1	(ACACG)3	606	620
isotig00903__gene=isogroup00144__length=1609__numContigs=3	P	1	(ACACG)3	512	526
isotig00904__gene=isogroup00144__length=788__numContigs=3	P	1	(ACACG)3	606	620
isotig00905__gene=isogroup00144__length=694__numContigs=3	P	1	(ACACG)3	512	526
isotig00907__gene=isogroup00145__length=1108__numContigs=3	P	1	(GTGTTA)2	349	360
isotig00908__gene=isogroup00145__length=1076__numContigs=3	P	1	(GTGTTA)2	349	360
isotig00909__gene=isogroup00145__length=906__numContigs=3	P	1	(GTGTTA)2	147	158
isotig00910__gene=isogroup00145__length=874__numContigs=3	P	1	(GTGTTA)2	147	158
isotig00913__gene=isogroup00146__length=965__numContigs=3	C	2	(TCCTCA)2-(TTTTAC)2	540	551	571	582
isotig00915__gene=isogroup00146__length=744__numContigs=3	C	2	(TCCTCA)2-(TTTTAC)2	319	330	350	361
isotig00916__gene=isogroup00146__length=655__numContigs=2	C	2	(TCCTCA)2-(TTTTAC)2	230	241	261	272
isotig00922__gene=isogroup00148__length=3103__numContigs=3	P	1	(CTGCAA)2	106	117
isotig00922__gene=isogroup00148__length=3103__numContigs=3	P	1	(GTGGAA)2	610	621
isotig00922__gene=isogroup00148__length=3103__numContigs=3	P	1	(GAGAGG)2	770	781
isotig00922__gene=isogroup00148__length=3103__numContigs=3	P	1	(TGGAGC)2	1293	1304
isotig00922__gene=isogroup00148__length=3103__numContigs=3	P	1	(CATAGT)2	2977	2988
isotig00923__gene=isogroup00148__length=2725__numContigs=3	P	1	(CTGCAA)2	106	117
isotig00923__gene=isogroup00148__length=2725__numContigs=3	P	1	(GTGGAA)2	610	621
isotig00923__gene=isogroup00148__length=2725__numContigs=3	P	1	(GAGAGG)2	770	781
isotig00923__gene=isogroup00148__length=2725__numContigs=3	P	1	(TGGAGC)2	1293	1304
isotig00924__gene=isogroup00148__length=1242__numContigs=2	P	1	(CTGCAA)2	106	117
isotig00924__gene=isogroup00148__length=1242__numContigs=2	P	1	(GTGGAA)2	610	621
isotig00924__gene=isogroup00148__length=1242__numContigs=2	P	1	(GAGAGG)2	770	781
isotig00926__gene=isogroup00149__length=2403__numContigs=2	P	1	(TGAGGA)2	1756	1767
isotig00926__gene=isogroup00149__length=2403__numContigs=2	P	1	(ATCTGG)2	2062	2073
isotig00927__gene=isogroup00149__length=1600__numContigs=2	P	1	(AG)7	78	91
isotig00927__gene=isogroup00149__length=1600__numContigs=2	P	1	(CAAACA)2	92	103
isotig00928__gene=isogroup00149__length=1211__numContigs=3	P	1	(TGAGGA)2	564	575
isotig00928__gene=isogroup00149__length=1211__numContigs=3	P	1	(ATCTGG)2	870	881
isotig00929__gene=isogroup00149__length=845__numContigs=3	P	1	(ATCTGG)2	504	515
isotig00930__gene=isogroup00150__length=2172__numContigs=3	P	1	(AGTAAA)2	571	582
isotig00930__gene=isogroup00150__length=2172__numContigs=3	P	1	(AACCAA)2	998	1009
isotig00931__gene=isogroup00150__length=1918__numContigs=3	P	1	(AGTAAA)2	317	328
isotig00931__gene=isogroup00150__length=1918__numContigs=3	P	1	(AACCAA)2	744	755
isotig00933__gene=isogroup00150__length=455__numContigs=2	P	1	(TCATCT)2	91	102
isotig00934__gene=isogroup00151__length=2331__numContigs=3	P	1	(TTTTTC)2	562	573
isotig00934__gene=isogroup00151__length=2331__numContigs=3	P	1	(TATTTT)2	808	819
isotig00934__gene=isogroup00151__length=2331__numContigs=3	P	1	(TTCTAT)2	994	1005
isotig00938__gene=isogroup00152__length=1796__numContigs=2	P	1	(TTCTTG)2	1613	1624
isotig00940__gene=isogroup00152__length=1018__numContigs=3	P	1	(GCT)4	1	12
isotig00940__gene=isogroup00152__length=1018__numContigs=3	C	2	(TGC)4-(TGC)6	374	385	419	436
isotig00940__gene=isogroup00152__length=1018__numContigs=3	P	1	(TTCTTG)2	835	846
isotig00941__gene=isogroup00152__length=536__numContigs=2	P	1	(GCT)4	1	12
isotig00942__gene=isogroup00153__length=1656__numContigs=3	P	1	(ATGTCC)2	151	162
isotig00944__gene=isogroup00153__length=1115__numContigs=2	P	1	(ATGTCC)2	151	162
isotig00944__gene=isogroup00153__length=1115__numContigs=2	P	1	(TCACAA)2	723	734
isotig00944__gene=isogroup00153__length=1115__numContigs=2	P	1	(AATA)3	1045	1056
isotig00946__gene=isogroup00154__length=1900__numContigs=3	P	1	(TTTAGC)2	180	191
isotig00946__gene=isogroup00154__length=1900__numContigs=3	P	1	(TGAATT)2	667	678
isotig00946__gene=isogroup00154__length=1900__numContigs=3	P	1	(GTCTTT)2	897	908
isotig00947__gene=isogroup00154__length=1476__numContigs=3	P	1	(AAGAAC)3	48	65
isotig00947__gene=isogroup00154__length=1476__numContigs=3	P	1	(TGAATT)2	243	254
isotig00947__gene=isogroup00154__length=1476__numContigs=3	P	1	(GTCTTT)2	473	484
isotig00949__gene=isogroup00154__length=709__numContigs=2	P	1	(TTTAGC)2	180	191
isotig00950__gene=isogroup00155__length=1423__numContigs=2	P	1	(CGGTGA)2	426	437
isotig00950__gene=isogroup00155__length=1423__numContigs=2	P	1	(TGGTGA)2	699	710
isotig00950__gene=isogroup00155__length=1423__numContigs=2	P	1	(TTGGTG)2	926	937
isotig00950__gene=isogroup00155__length=1423__numContigs=2	P	1	(TTCTCC)2	1220	1231
isotig00951__gene=isogroup00155__length=1335__numContigs=3	P	1	(GTAGTT)2	231	242
isotig00951__gene=isogroup00155__length=1335__numContigs=3	P	1	(GGA)4	965	976
isotig00952__gene=isogroup00155__length=1160__numContigs=2	P	1	(GTAGTT)2	231	242
isotig00952__gene=isogroup00155__length=1160__numContigs=2	C	2	(AGAAAA)2-(GA)12	911	922	970	993
isotig00952__gene=isogroup00155__length=1160__numContigs=2	C	2	(ACATAT)2-(TTA)6	995	1006	1013	1030
isotig00953__gene=isogroup00155__length=885__numContigs=3	P	1	(GGA)4	515	526
isotig00954__gene=isogroup00156__length=1383__numContigs=3	P	1	(TTC)4	63	74
isotig00955__gene=isogroup00156__length=1195__numContigs=2	P	1	(TTC)4	63	74
isotig00957__gene=isogroup00156__length=943__numContigs=2	P	1	(AGAT)3	870	881
isotig00958__gene=isogroup00157__length=1775__numContigs=3	P	1	(CATAAT)2	113	124
isotig00958__gene=isogroup00157__length=1775__numContigs=3	P	1	(TTTC)4	719	734
isotig00960__gene=isogroup00157__length=848__numContigs=2	P	1	(TTTCAA)2	696	707
isotig00960__gene=isogroup00157__length=848__numContigs=2	P	1	(ATTCAA)3	708	725
isotig00962__gene=isogroup00158__length=1594__numContigs=3	P	1	(GA)21	1532	1573
isotig00962__gene=isogroup00158__length=1594__numContigs=3	P	1	(AAGA)3	1573	1584
isotig00963__gene=isogroup00158__length=1336__numContigs=3	P	1	(AACCTC)2	359	370
isotig00963__gene=isogroup00158__length=1336__numContigs=3	P	1	(GA)21	1274	1315
isotig00963__gene=isogroup00158__length=1336__numContigs=3	P	1	(AAGA)3	1315	1326
isotig00964__gene=isogroup00158__length=793__numContigs=2	P	1	(GA)21	731	772
isotig00964__gene=isogroup00158__length=793__numContigs=2	P	1	(AAGA)3	772	783
isotig00965__gene=isogroup00158__length=543__numContigs=2	P	1	(AACCTC)2	359	370
isotig00966__gene=isogroup00159__length=1346__numContigs=2	P	1	(TGCACC)2	136	147
isotig00966__gene=isogroup00159__length=1346__numContigs=2	P	1	(CACCAT)2	733	744
isotig00967__gene=isogroup00159__length=1234__numContigs=2	P	1	(TGCACC)2	136	147
isotig00967__gene=isogroup00159__length=1234__numContigs=2	P	1	(CTGCTT)4	657	680
isotig00968__gene=isogroup00159__length=1009__numContigs=3	P	1	(CACCAT)2	396	407
isotig00970__gene=isogroup00160__length=1225__numContigs=3	P	1	(GAAAAC)2	480	491
isotig00970__gene=isogroup00160__length=1225__numContigs=3	P	1	(CTTCCT)2	832	843
isotig00970__gene=isogroup00160__length=1225__numContigs=3	P	1	(TTCAAC)2	953	964
isotig00971__gene=isogroup00160__length=1144__numContigs=3	P	1	(GAAAAC)2	480	491
isotig00976__gene=isogroup00161__length=787__numContigs=2	C	3	(T)13-(AAAATA)2-(CCA)4	77	89	154	165	243	254
isotig00978__gene=isogroup00162__length=1228__numContigs=2	P	1	(AATTCC)2	82	93
isotig00978__gene=isogroup00162__length=1228__numContigs=2	P	1	(TGAGGT)2	198	209
isotig00978__gene=isogroup00162__length=1228__numContigs=2	P	1	(GACGAA)2	1047	1058
isotig00979__gene=isogroup00162__length=1131__numContigs=3	P	1	(GACGAA)2	950	961
isotig00980__gene=isogroup00162__length=861__numContigs=3	P	1	(GACGAA)2	680	691
isotig00983__gene=isogroup00163__length=1124__numContigs=3	P	1	(CCG)4	909	920
isotig00983__gene=isogroup00163__length=1124__numContigs=3	P	1	(TCTCTG)2	1087	1098
isotig00984__gene=isogroup00163__length=601__numContigs=3	P	1	(CCG)4	386	397
isotig00984__gene=isogroup00163__length=601__numContigs=3	P	1	(TCTCTG)2	564	575
isotig00985__gene=isogroup00163__length=551__numContigs=2	P	1	(AGAGAA)2	81	92
isotig00985__gene=isogroup00163__length=551__numContigs=2	P	1	(CCG)4	336	347
isotig00985__gene=isogroup00163__length=551__numContigs=2	P	1	(TCTCTG)2	514	525
isotig00986__gene=isogroup00164__length=1030__numContigs=3	P	1	(T)12	235	246
isotig00986__gene=isogroup00164__length=1030__numContigs=3	P	1	(TCA)5	831	845
isotig00986__gene=isogroup00164__length=1030__numContigs=3	P	1	(TCCTCA)2	849	860
isotig00987__gene=isogroup00164__length=930__numContigs=2	P	1	(TCA)5	732	746
isotig00987__gene=isogroup00164__length=930__numContigs=2	P	1	(TCCTCA)2	750	761
isotig00988__gene=isogroup00164__length=793__numContigs=2	P	1	(T)12	235	246
isotig00988__gene=isogroup00164__length=793__numContigs=2	P	1	(CAAAAA)2	662	673
isotig00989__gene=isogroup00164__length=703__numContigs=3	P	1	(TCAAAA)2	132	143
isotig00989__gene=isogroup00164__length=703__numContigs=3	P	1	(AG)6	316	327
isotig00989__gene=isogroup00164__length=703__numContigs=3	P	1	(TCA)5	504	518
isotig00989__gene=isogroup00164__length=703__numContigs=3	P	1	(TCCTCA)2	522	533
isotig00990__gene=isogroup00165__length=1065__numContigs=3	P	1	(TGG)4	803	814
isotig00990__gene=isogroup00165__length=1065__numContigs=3	P	1	(GAAAAA)2	1042	1053
isotig00991__gene=isogroup00165__length=863__numContigs=2	P	1	(TGG)4	601	612
isotig00991__gene=isogroup00165__length=863__numContigs=2	P	1	(GAAAAA)2	840	851
isotig00994__gene=isogroup00166__length=1678__numContigs=3	P	1	(ACAGTC)2	196	207
isotig00995__gene=isogroup00166__length=645__numContigs=2	P	1	(ACAGTC)2	196	207
isotig00996__gene=isogroup00166__length=548__numContigs=3	P	1	(ACAGTC)2	196	207
isotig00998__gene=isogroup00167__length=890__numContigs=3	P	1	(TTGAAG)2	710	721
isotig00999__gene=isogroup00167__length=918__numContigs=2	P	1	(CTTTTT)2	199	210
isotig00999__gene=isogroup00167__length=918__numContigs=2	P	1	(ACAAAC)2	401	412
isotig01000__gene=isogroup00167__length=786__numContigs=3	P	1	(CTTTTT)2	199	210
isotig01000__gene=isogroup00167__length=786__numContigs=3	P	1	(TTGAAG)2	606	617
isotig01001__gene=isogroup00167__length=681__numContigs=2	P	1	(AAAATA)2	204	215
isotig01001__gene=isogroup00167__length=681__numContigs=2	P	1	(TTGAAG)2	501	512
isotig01002__gene=isogroup00168__length=1041__numContigs=3	P	1	(CCCT)3	439	450
isotig01002__gene=isogroup00168__length=1041__numContigs=3	P	1	(CAT)4	773	784
isotig01003__gene=isogroup00168__length=933__numContigs=2	P	1	(CCCT)3	331	342
isotig01003__gene=isogroup00168__length=933__numContigs=2	P	1	(CAT)4	665	676
isotig01004__gene=isogroup00168__length=826__numContigs=3	P	1	(CCCT)3	224	235
isotig01004__gene=isogroup00168__length=826__numContigs=3	P	1	(CAT)4	558	569
isotig01006__gene=isogroup00169__length=1385__numContigs=3	P	1	(AATTAA)2	20	31
isotig01009__gene=isogroup00169__length=438__numContigs=2	P	1	(AATTAA)2	20	31
isotig01010__gene=isogroup00170__length=941__numContigs=4	C	5	(ACTCTC)2-(TCTTC)6-(CCACT)4-(CAACTG)3-(ACACTC)2	746	757	778	807	815	834	878	895	924	935
isotig01011__gene=isogroup00170__length=918__numContigs=3	C	5	(ACTCTC)2-(TCTTC)6-(CCACT)4-(CAACTG)3-(ACACTC)2	723	734	755	784	792	811	855	872	901	912
isotig01014__gene=isogroup00171__length=1125__numContigs=3	P	1	(TTGC)3	352	363
isotig01014__gene=isogroup00171__length=1125__numContigs=3	P	1	(CGCCGT)2	602	613
isotig01014__gene=isogroup00171__length=1125__numContigs=3	P	1	(GGC)5	936	950
isotig01015__gene=isogroup00171__length=954__numContigs=3	P	1	(CGCCGT)2	431	442
isotig01015__gene=isogroup00171__length=954__numContigs=3	P	1	(GGC)5	765	779
isotig01016__gene=isogroup00171__length=745__numContigs=2	P	1	(TTGC)3	352	363
isotig01016__gene=isogroup00171__length=745__numContigs=2	P	1	(ATCAAA)2	522	533
isotig01017__gene=isogroup00171__length=301__numContigs=2	P	1	(AGAAGT)2	41	52
isotig01022__gene=isogroup00173__length=767__numContigs=4	P	1	(AAATAG)2	722	733
isotig01023__gene=isogroup00173__length=772__numContigs=4	P	1	(AAATAG)2	722	733
isotig01024__gene=isogroup00173__length=727__numContigs=4	P	1	(TTGGAG)2	164	175
isotig01024__gene=isogroup00173__length=727__numContigs=4	P	1	(AAATAG)2	682	693
isotig01025__gene=isogroup00173__length=732__numContigs=4	P	1	(TTGGAG)2	164	175
isotig01025__gene=isogroup00173__length=732__numContigs=4	P	1	(AAATAG)2	682	693
isotig01026__gene=isogroup00174__length=1029__numContigs=3	P	1	(TTCCTC)2	160	171
isotig01027__gene=isogroup00174__length=735__numContigs=2	P	1	(ATTTTC)2	26	37
isotig01028__gene=isogroup00174__length=620__numContigs=2	P	1	(TTCCTC)2	160	171
isotig01030__gene=isogroup00175__length=1125__numContigs=3	P	1	(ATTGAA)2	128	139
isotig01030__gene=isogroup00175__length=1125__numContigs=3	P	1	(TTTCCC)2	829	840
isotig01031__gene=isogroup00175__length=740__numContigs=2	P	1	(ATTGAA)2	128	139
isotig01031__gene=isogroup00175__length=740__numContigs=2	C	2	(CTCCCT)2-(AAACGC)2	585	596	646	657
isotig01032__gene=isogroup00175__length=708__numContigs=2	P	1	(TTTCCC)2	412	423
isotig01033__gene=isogroup00175__length=410__numContigs=2	C	2	(CTCCCT)2-(AAACGC)2	255	266	316	327
isotig01034__gene=isogroup00176__length=1189__numContigs=3	P	1	(TGGAAA)2	762	773
isotig01038__gene=isogroup00177__length=769__numContigs=3	P	1	(CAACAG)2	294	305
isotig01038__gene=isogroup00177__length=769__numContigs=3	C	2	(CT)8-(GAAA)3	614	629	695	706
isotig01039__gene=isogroup00177__length=747__numContigs=3	P	1	(CAACAG)2	272	283
isotig01039__gene=isogroup00177__length=747__numContigs=3	C	2	(CT)8-(GAAA)3	592	607	673	684
isotig01041__gene=isogroup00177__length=642__numContigs=2	P	1	(CAACAG)2	167	178
isotig01041__gene=isogroup00177__length=642__numContigs=2	C	2	(CT)8-(GAAA)3	487	502	568	579
isotig01042__gene=isogroup00178__length=850__numContigs=2	P	1	(TACAGG)2	429	440
isotig01042__gene=isogroup00178__length=850__numContigs=2	P	1	(CCTCAC)2	773	784
isotig01046__gene=isogroup00179__length=850__numContigs=3	P	1	(TTCCAT)2	599	610
isotig01047__gene=isogroup00179__length=790__numContigs=3	P	1	(TTCCAT)2	599	610
isotig01049__gene=isogroup00179__length=435__numContigs=2	P	1	(TTTACA)2	64	75
isotig01050__gene=isogroup00180__length=571__numContigs=3	P	1	(ATTTT)3	345	359
isotig01050__gene=isogroup00180__length=571__numContigs=3	P	1	(TACTTG)2	528	539
isotig01051__gene=isogroup00180__length=577__numContigs=3	P	1	(ATTTT)3	351	365
isotig01051__gene=isogroup00180__length=577__numContigs=3	P	1	(TACTTG)2	534	545
isotig01052__gene=isogroup00180__length=436__numContigs=2	P	1	(TACTTG)2	393	404
isotig01055__gene=isogroup00181__length=463__numContigs=2	P	1	(TTATGC)2	344	355
isotig01058__gene=isogroup00182__length=616__numContigs=3	P	1	(TCT)4	178	189
isotig01058__gene=isogroup00182__length=616__numContigs=3	C	2	(TGTCAT)2-(TCT)4	194	205	217	228
isotig01058__gene=isogroup00182__length=616__numContigs=3	P	1	(CTGGGA)2	592	603
isotig01059__gene=isogroup00182__length=413__numContigs=2	P	1	(CTGGGA)2	389	400
isotig01060__gene=isogroup00182__length=385__numContigs=2	P	1	(GAAGTG)2	367	378
isotig01061__gene=isogroup00182__length=375__numContigs=2	P	1	(TCT)4	178	189
isotig01061__gene=isogroup00182__length=375__numContigs=2	C	2	(TGTCAT)2-(TCT)4	194	205	217	228
isotig01065__gene=isogroup00184__length=456__numContigs=3	P	1	(CCTCAT)2	345	356
isotig01068__gene=isogroup00185__length=4919__numContigs=4	P	1	(TATCTA)2	3262	3273
isotig01068__gene=isogroup00185__length=4919__numContigs=4	P	1	(TCTTTA)2	4021	4032
isotig01068__gene=isogroup00185__length=4919__numContigs=4	P	1	(AT)6	4537	4548
isotig01069__gene=isogroup00185__length=4244__numContigs=3	P	1	(TATCTA)2	2587	2598
isotig01069__gene=isogroup00185__length=4244__numContigs=3	P	1	(TCTTTA)2	3346	3357
isotig01069__gene=isogroup00185__length=4244__numContigs=3	P	1	(AT)6	3862	3873
isotig01072__gene=isogroup00186__length=3343__numContigs=3	C	2	(GA)6-(TAGCTC)2	58	69	100	111
isotig01072__gene=isogroup00186__length=3343__numContigs=3	P	1	(AAGCTC)2	112	123
isotig01072__gene=isogroup00186__length=3343__numContigs=3	C	2	(CTCCTT)2-(CTTCTA)2	764	775	857	868
isotig01072__gene=isogroup00186__length=3343__numContigs=3	C	2	(CCACTT)2-(GCA)4	1444	1455	1490	1501
isotig01072__gene=isogroup00186__length=3343__numContigs=3	P	1	(AGC)6	1882	1899
isotig01073__gene=isogroup00186__length=3332__numContigs=3	C	2	(GA)6-(TAGCTC)2	58	69	100	111
isotig01073__gene=isogroup00186__length=3332__numContigs=3	P	1	(AAGCTC)2	112	123
isotig01073__gene=isogroup00186__length=3332__numContigs=3	C	2	(CTCCTT)2-(CTTCTA)2	764	775	857	868
isotig01073__gene=isogroup00186__length=3332__numContigs=3	C	2	(CCACTT)2-(GCA)4	1444	1455	1490	1501
isotig01073__gene=isogroup00186__length=3332__numContigs=3	P	1	(AGC)6	1882	1899
isotig01074__gene=isogroup00186__length=3229__numContigs=3	P	1	(TAAGGG)2	38	49
isotig01074__gene=isogroup00186__length=3229__numContigs=3	P	1	(TTTTTA)2	382	393
isotig01074__gene=isogroup00186__length=3229__numContigs=3	C	2	(TCCTTC)2-(CTTCTA)2	654	665	746	757
isotig01074__gene=isogroup00186__length=3229__numContigs=3	C	2	(CCACTT)2-(GCA)4	1330	1341	1376	1387
isotig01074__gene=isogroup00186__length=3229__numContigs=3	P	1	(AGC)6	1768	1785
isotig01075__gene=isogroup00186__length=3218__numContigs=3	P	1	(TAAGGG)2	38	49
isotig01075__gene=isogroup00186__length=3218__numContigs=3	P	1	(TTTTTA)2	382	393
isotig01075__gene=isogroup00186__length=3218__numContigs=3	C	2	(TCCTTC)2-(CTTCTA)2	654	665	746	757
isotig01075__gene=isogroup00186__length=3218__numContigs=3	C	2	(CCACTT)2-(GCA)4	1330	1341	1376	1387
isotig01075__gene=isogroup00186__length=3218__numContigs=3	P	1	(AGC)6	1768	1785
isotig01076__gene=isogroup00187__length=3131__numContigs=4	P	1	(AATAGA)2	301	312
isotig01076__gene=isogroup00187__length=3131__numContigs=4	P	1	(ATACAG)2	536	547
isotig01076__gene=isogroup00187__length=3131__numContigs=4	P	1	(AAAAAG)2	671	682
isotig01078__gene=isogroup00187__length=2594__numContigs=3	P	1	(AATAGA)2	301	312
isotig01078__gene=isogroup00187__length=2594__numContigs=3	P	1	(ATACAG)2	536	547
isotig01078__gene=isogroup00187__length=2594__numContigs=3	P	1	(AAAAAG)2	671	682
isotig01080__gene=isogroup00188__length=3139__numContigs=3	P	1	(GCA)4	507	518
isotig01080__gene=isogroup00188__length=3139__numContigs=3	P	1	(AATGCC)2	633	644
isotig01080__gene=isogroup00188__length=3139__numContigs=3	P	1	(CTC)4	2981	2992
isotig01081__gene=isogroup00188__length=2888__numContigs=3	P	1	(AATGCC)2	382	393
isotig01081__gene=isogroup00188__length=2888__numContigs=3	P	1	(CTC)4	2730	2741
isotig01082__gene=isogroup00188__length=2015__numContigs=3	P	1	(GCA)4	507	518
isotig01082__gene=isogroup00188__length=2015__numContigs=3	P	1	(AATGCC)2	633	644
isotig01083__gene=isogroup00188__length=1764__numContigs=3	P	1	(AATGCC)2	382	393
isotig01084__gene=isogroup00189__length=2846__numContigs=3	P	1	(CTTGAA)2	1361	1372
isotig01084__gene=isogroup00189__length=2846__numContigs=3	P	1	(GCGAGG)2	2656	2667
isotig01084__gene=isogroup00189__length=2846__numContigs=3	P	1	(TTCTCT)2	2785	2796
isotig01085__gene=isogroup00189__length=2804__numContigs=3	C	2	(ATACCA)2-(CTC)4	123	134	185	196
isotig01085__gene=isogroup00189__length=2804__numContigs=3	P	1	(CTTGAA)2	1319	1330
isotig01085__gene=isogroup00189__length=2804__numContigs=3	P	1	(GCGAGG)2	2614	2625
isotig01085__gene=isogroup00189__length=2804__numContigs=3	P	1	(TTCTCT)2	2743	2754
isotig01086__gene=isogroup00189__length=1654__numContigs=3	P	1	(CTTGAA)2	1361	1372
isotig01086__gene=isogroup00189__length=1654__numContigs=3	P	1	(CAAGAT)2	1610	1621
isotig01087__gene=isogroup00189__length=1612__numContigs=3	C	2	(ATACCA)2-(CTC)4	123	134	185	196
isotig01087__gene=isogroup00189__length=1612__numContigs=3	P	1	(CTTGAA)2	1319	1330
isotig01087__gene=isogroup00189__length=1612__numContigs=3	P	1	(CAAGAT)2	1568	1579
isotig01088__gene=isogroup00190__length=2167__numContigs=3	P	1	(TTGAGA)2	765	776
isotig01088__gene=isogroup00190__length=2167__numContigs=3	P	1	(AT)6	1278	1289
isotig01089__gene=isogroup00190__length=2111__numContigs=3	P	1	(TTGAGA)2	765	776
isotig01089__gene=isogroup00190__length=2111__numContigs=3	P	1	(AT)6	1278	1289
isotig01092__gene=isogroup00191__length=2431__numContigs=3	P	1	(AAT)4	5	16
isotig01092__gene=isogroup00191__length=2431__numContigs=3	C	2	(TCCTCA)2-(CAG)4	1157	1168	1227	1238
isotig01092__gene=isogroup00191__length=2431__numContigs=3	P	1	(CTTCCA)2	2019	2030
isotig01093__gene=isogroup00191__length=2214__numContigs=3	P	1	(AAT)4	5	16
isotig01093__gene=isogroup00191__length=2214__numContigs=3	C	2	(TCCTCA)2-(CAG)4	1157	1168	1227	1238
isotig01093__gene=isogroup00191__length=2214__numContigs=3	P	1	(CTTCCA)2	2019	2030
isotig01093__gene=isogroup00191__length=2214__numContigs=3	P	1	(GCGGTG)2	2162	2173
isotig01093__gene=isogroup00191__length=2214__numContigs=3	P	1	(ATGCAA)4	2175	2198
isotig01094__gene=isogroup00191__length=1551__numContigs=3	C	2	(TCCTCA)2-(CAG)4	277	288	347	358
isotig01094__gene=isogroup00191__length=1551__numContigs=3	P	1	(CTTCCA)2	1139	1150
isotig01095__gene=isogroup00191__length=1334__numContigs=3	C	2	(TCCTCA)2-(CAG)4	277	288	347	358
isotig01095__gene=isogroup00191__length=1334__numContigs=3	P	1	(CTTCCA)2	1139	1150
isotig01095__gene=isogroup00191__length=1334__numContigs=3	P	1	(GCGGTG)2	1282	1293
isotig01095__gene=isogroup00191__length=1334__numContigs=3	P	1	(ATGCAA)4	1295	1318
isotig01096__gene=isogroup00192__length=2383__numContigs=3	C	2	(TGCTGA)2-(GATG)3	1297	1308	1367	1378
isotig01096__gene=isogroup00192__length=2383__numContigs=3	C	2	(AGCAAG)2-(GAT)4	1548	1559	1586	1597
isotig01096__gene=isogroup00192__length=2383__numContigs=3	P	1	(GTTAAA)2	1779	1790
isotig01096__gene=isogroup00192__length=2383__numContigs=3	C	2	(AAGCCA)2-(CAGAGA)2	1917	1928	1985	1996
isotig01096__gene=isogroup00192__length=2383__numContigs=3	P	1	(TGCAAT)2	2123	2134
isotig01097__gene=isogroup00192__length=1954__numContigs=3	C	2	(TGCTGA)2-(GATG)3	1297	1308	1367	1378
isotig01097__gene=isogroup00192__length=1954__numContigs=3	C	2	(AGCAAG)2-(GAT)4	1548	1559	1586	1597
isotig01098__gene=isogroup00192__length=1682__numContigs=3	C	2	(TGCTGA)2-(GATG)3	596	607	666	677
isotig01098__gene=isogroup00192__length=1682__numContigs=3	C	2	(AGCAAG)2-(GAT)4	847	858	885	896
isotig01098__gene=isogroup00192__length=1682__numContigs=3	P	1	(GTTAAA)2	1078	1089
isotig01098__gene=isogroup00192__length=1682__numContigs=3	C	2	(AAGCCA)2-(CAGAGA)2	1216	1227	1284	1295
isotig01098__gene=isogroup00192__length=1682__numContigs=3	P	1	(TGCAAT)2	1422	1433
isotig01099__gene=isogroup00192__length=1253__numContigs=3	C	2	(TGCTGA)2-(GATG)3	596	607	666	677
isotig01099__gene=isogroup00192__length=1253__numContigs=3	C	2	(AGCAAG)2-(GAT)4	847	858	885	896
isotig01100__gene=isogroup00193__length=1963__numContigs=3	C	2	(TTATTC)2-(ATCAGG)2	709	720	812	823
isotig01101__gene=isogroup00193__length=1848__numContigs=3	C	2	(TTATTC)2-(ATCAGG)2	709	720	812	823
isotig01102__gene=isogroup00193__length=1790__numContigs=3	C	2	(TTATTC)2-(ATCAGG)2	536	547	639	650
isotig01103__gene=isogroup00193__length=1675__numContigs=3	C	2	(TTATTC)2-(ATCAGG)2	536	547	639	650
isotig01108__gene=isogroup00195__length=1832__numContigs=3	C	2	(ACAGCA)3-(CGAGAT)2	129	146	165	176
isotig01108__gene=isogroup00195__length=1832__numContigs=3	C	3	(GAGATC)3-(GAA)4-(AGC)4	178	195	247	258	300	311
isotig01108__gene=isogroup00195__length=1832__numContigs=3	P	1	(CGA)4	553	564
isotig01108__gene=isogroup00195__length=1832__numContigs=3	P	1	(GTTGGT)2	752	763
isotig01108__gene=isogroup00195__length=1832__numContigs=3	C	2	(CTATCA)2-(AATGCC)2	1702	1713	1775	1786
isotig01109__gene=isogroup00195__length=1749__numContigs=3	C	2	(ACAGCA)3-(CGAGAT)2	129	146	165	176
isotig01109__gene=isogroup00195__length=1749__numContigs=3	C	3	(GAGATC)3-(GAA)4-(AGC)4	178	195	247	258	300	311
isotig01109__gene=isogroup00195__length=1749__numContigs=3	P	1	(CGA)4	553	564
isotig01109__gene=isogroup00195__length=1749__numContigs=3	P	1	(GTTGGT)2	752	763
isotig01109__gene=isogroup00195__length=1749__numContigs=3	C	2	(AAGATG)2-(GTTTCT)2	1635	1646	1664	1675
isotig01110__gene=isogroup00195__length=1580__numContigs=3	C	2	(ACAGCA)3-(TCGAGA)2	70	87	105	116
isotig01110__gene=isogroup00195__length=1580__numContigs=3	P	1	(CGA)4	301	312
isotig01110__gene=isogroup00195__length=1580__numContigs=3	P	1	(GTTGGT)2	500	511
isotig01110__gene=isogroup00195__length=1580__numContigs=3	C	2	(CTATCA)2-(AATGCC)2	1450	1461	1523	1534
isotig01111__gene=isogroup00195__length=1497__numContigs=3	C	2	(ACAGCA)3-(TCGAGA)2	70	87	105	116
isotig01111__gene=isogroup00195__length=1497__numContigs=3	P	1	(CGA)4	301	312
isotig01111__gene=isogroup00195__length=1497__numContigs=3	P	1	(GTTGGT)2	500	511
isotig01111__gene=isogroup00195__length=1497__numContigs=3	C	2	(AAGATG)2-(GTTTCT)2	1383	1394	1412	1423
isotig01112__gene=isogroup00196__length=2226__numContigs=3	P	1	(ATTGGC)2	874	885
isotig01112__gene=isogroup00196__length=2226__numContigs=3	P	1	(AACATT)2	1033	1044
isotig01112__gene=isogroup00196__length=2226__numContigs=3	P	1	(ACA)4	2121	2132
isotig01112__gene=isogroup00196__length=2226__numContigs=3	C	2	(CTA)4-(GA)9	2137	2148	2207	2224
isotig01113__gene=isogroup00196__length=1976__numContigs=3	P	1	(GGCTGT)2	50	61
isotig01113__gene=isogroup00196__length=1976__numContigs=3	P	1	(ATTGGC)2	624	635
isotig01113__gene=isogroup00196__length=1976__numContigs=3	P	1	(AACATT)2	783	794
isotig01113__gene=isogroup00196__length=1976__numContigs=3	P	1	(ACA)4	1871	1882
isotig01113__gene=isogroup00196__length=1976__numContigs=3	C	2	(CTA)4-(GA)9	1887	1898	1957	1974
isotig01114__gene=isogroup00196__length=1282__numContigs=3	P	1	(ATTGGC)2	874	885
isotig01115__gene=isogroup00196__length=1032__numContigs=3	P	1	(GGCTGT)2	50	61
isotig01115__gene=isogroup00196__length=1032__numContigs=3	P	1	(ATTGGC)2	624	635
isotig01120__gene=isogroup00198__length=1937__numContigs=4	C	3	(TCC)6-(TGGTTT)2-(CTACAG)2	117	134	148	159	176	187
isotig01120__gene=isogroup00198__length=1937__numContigs=4	P	1	(CCAGCA)2	1189	1200
isotig01120__gene=isogroup00198__length=1937__numContigs=4	P	1	(GCAATT)2	1529	1540
isotig01121__gene=isogroup00198__length=1706__numContigs=3	C	3	(TCC)6-(TGGTTT)2-(CTACAG)2	117	134	148	159	176	187
isotig01121__gene=isogroup00198__length=1706__numContigs=3	P	1	(CCAGCA)2	1189	1200
isotig01122__gene=isogroup00198__length=1303__numContigs=4	P	1	(CCAGCA)2	555	566
isotig01122__gene=isogroup00198__length=1303__numContigs=4	P	1	(GCAATT)2	895	906
isotig01123__gene=isogroup00198__length=1072__numContigs=3	P	1	(CCAGCA)2	555	566
isotig01128__gene=isogroup00200__length=1724__numContigs=3	C	2	(TTTCAG)2-(CCACTT)2	95	106	188	199
isotig01129__gene=isogroup00200__length=1488__numContigs=3	C	2	(TTTCAG)2-(CCACTT)2	95	106	188	199
isotig01130__gene=isogroup00200__length=1446__numContigs=3	C	2	(CATAAA)2-(AACATA)2	28	39	52	63
isotig01130__gene=isogroup00200__length=1446__numContigs=3	P	1	(CGAGCT)2	529	540
isotig01131__gene=isogroup00200__length=1210__numContigs=3	C	2	(CATAAA)2-(AACATA)2	28	39	52	63
isotig01131__gene=isogroup00200__length=1210__numContigs=3	P	1	(CGAGCT)2	529	540
isotig01132__gene=isogroup00201__length=1881__numContigs=3	P	1	(TGGATC)2	536	547
isotig01132__gene=isogroup00201__length=1881__numContigs=3	P	1	(ACTTGG)2	671	682
isotig01133__gene=isogroup00201__length=1761__numContigs=3	P	1	(TGGATC)2	536	547
isotig01133__gene=isogroup00201__length=1761__numContigs=3	P	1	(ACTTGG)2	671	682
isotig01136__gene=isogroup00202__length=1860__numContigs=3	P	1	(GCA)7	1617	1637
isotig01137__gene=isogroup00202__length=1581__numContigs=3	P	1	(GCA)7	1338	1358
isotig01138__gene=isogroup00202__length=1285__numContigs=3	P	1	(GAGGGA)2	1226	1237
isotig01139__gene=isogroup00202__length=1006__numContigs=3	P	1	(GAGGGA)2	947	958
isotig01144__gene=isogroup00204__length=1470__numContigs=3	P	1	(ATT)6	246	263
isotig01144__gene=isogroup00204__length=1470__numContigs=3	P	1	(TGCCAG)2	507	518
isotig01145__gene=isogroup00204__length=1526__numContigs=3	C	2	(ATT)4-(TTTCCA)2	286	297	338	349
isotig01146__gene=isogroup00204__length=1286__numContigs=3	P	1	(ATT)6	246	263
isotig01146__gene=isogroup00204__length=1286__numContigs=3	P	1	(TGCCAG)2	507	518
isotig01147__gene=isogroup00204__length=1342__numContigs=3	C	2	(ATT)4-(TTTCCA)2	286	297	338	349
isotig01148__gene=isogroup00205__length=1808__numContigs=3	P	1	(AGTCCA)2	871	882
isotig01149__gene=isogroup00205__length=1531__numContigs=3	P	1	(AGTCCA)2	594	605
isotig01150__gene=isogroup00205__length=1171__numContigs=3	P	1	(AGTCCA)2	871	882
isotig01151__gene=isogroup00205__length=894__numContigs=3	P	1	(AGTCCA)2	594	605
isotig01152__gene=isogroup00206__length=1588__numContigs=3	P	1	(TGATAC)2	1174	1185
isotig01152__gene=isogroup00206__length=1588__numContigs=3	C	2	(TGAATG)7-(TGTGT)3	1370	1411	1425	1439
isotig01153__gene=isogroup00206__length=1378__numContigs=3	C	2	(TGATAC)2-(TGAATG)7	1174	1185	1273	1314
isotig01154__gene=isogroup00206__length=1323__numContigs=3	P	1	(TGATAC)2	909	920
isotig01154__gene=isogroup00206__length=1323__numContigs=3	C	2	(TGAATG)7-(TGTGT)3	1105	1146	1160	1174
isotig01155__gene=isogroup00206__length=1113__numContigs=3	C	2	(TGATAC)2-(TGAATG)7	909	920	1008	1049
isotig01160__gene=isogroup00208__length=2150__numContigs=3	C	2	(TTGGAT)2-(GTGGCA)2	578	589	650	661
isotig01160__gene=isogroup00208__length=2150__numContigs=3	P	1	(TTAT)4	836	851
isotig01160__gene=isogroup00208__length=2150__numContigs=3	P	1	(TTACAA)2	1844	1855
isotig01161__gene=isogroup00208__length=1396__numContigs=3	P	1	(TTACAA)2	1090	1101
isotig01162__gene=isogroup00208__length=1272__numContigs=3	C	2	(TTGGAT)2-(GTGGCA)2	578	589	650	661
isotig01162__gene=isogroup00208__length=1272__numContigs=3	P	1	(TTAT)4	836	851
isotig01164__gene=isogroup00209__length=1368__numContigs=3	P	1	(TTCCAT)2	1043	1054
isotig01164__gene=isogroup00209__length=1368__numContigs=3	P	1	(GGAAGA)2	1305	1316
isotig01165__gene=isogroup00209__length=1349__numContigs=3	P	1	(TTCCAT)2	1024	1035
isotig01165__gene=isogroup00209__length=1349__numContigs=3	P	1	(GGAAGA)2	1286	1297
isotig01166__gene=isogroup00209__length=1320__numContigs=3	P	1	(TTCCAT)2	1043	1054
isotig01167__gene=isogroup00209__length=1301__numContigs=3	P	1	(TTCCAT)2	1024	1035
isotig01168__gene=isogroup00210__length=1748__numContigs=3	C	2	(AGAATG)2-(TGCTTC)3	1586	1597	1613	1630
isotig01169__gene=isogroup00210__length=1694__numContigs=3	C	2	(AGAATG)2-(TGCTTC)3	1532	1543	1559	1576
isotig01172__gene=isogroup00211__length=1626__numContigs=3	P	1	(TTCTGC)2	36	47
isotig01172__gene=isogroup00211__length=1626__numContigs=3	P	1	(GTCTGC)4	48	71
isotig01174__gene=isogroup00211__length=1054__numContigs=3	P	1	(TTCTGC)2	36	47
isotig01174__gene=isogroup00211__length=1054__numContigs=3	P	1	(GTCTGC)4	48	71
isotig01176__gene=isogroup00212__length=1956__numContigs=3	P	1	(CTG)4	1351	1362
isotig01176__gene=isogroup00212__length=1956__numContigs=3	C	3	(GGAAAT)2-(AGA)5-(AGAA)3	1718	1729	1828	1842	1916	1927
isotig01177__gene=isogroup00212__length=1371__numContigs=3	P	1	(TAACAG)2	44	55
isotig01177__gene=isogroup00212__length=1371__numContigs=3	P	1	(CTG)4	766	777
isotig01177__gene=isogroup00212__length=1371__numContigs=3	C	3	(GGAAAT)2-(AGA)5-(AGAA)3	1133	1144	1243	1257	1331	1342
isotig01179__gene=isogroup00212__length=615__numContigs=3	P	1	(TAACAG)2	44	55
isotig01180__gene=isogroup00213__length=1556__numContigs=3	C	4	(AAGCAA)2-(AAAAGC)2-(GAAGAT)2-(AGAGGA)2	314	325	342	353	416	427	472	483
isotig01181__gene=isogroup00213__length=1456__numContigs=3	C	4	(AAGCAA)2-(AAAAGC)2-(GAAGAT)2-(AGAGGA)2	314	325	342	353	416	427	472	483
isotig01184__gene=isogroup00214__length=1570__numContigs=3	P	1	(AACCCT)3	209	226
isotig01185__gene=isogroup00214__length=1493__numContigs=3	P	1	(AACCCT)3	209	226
isotig01188__gene=isogroup00215__length=1864__numContigs=4	P	1	(CTGCAG)2	478	489
isotig01188__gene=isogroup00215__length=1864__numContigs=4	P	1	(GTTCAT)2	811	822
isotig01189__gene=isogroup00215__length=1772__numContigs=3	P	1	(CTGCAG)2	478	489
isotig01189__gene=isogroup00215__length=1772__numContigs=3	P	1	(GTTCAT)2	811	822
isotig01190__gene=isogroup00215__length=559__numContigs=4	P	1	(AAATAT)2	153	164
isotig01191__gene=isogroup00215__length=467__numContigs=3	P	1	(AAATAT)2	153	164
isotig01200__gene=isogroup00218__length=1727__numContigs=3	C	3	(TACTTC)2-(CACCTC)2-(CCACCT)2	968	979	1022	1033	1069	1080
isotig01200__gene=isogroup00218__length=1727__numContigs=3	P	1	(GCTTCA)3	1215	1232
isotig01200__gene=isogroup00218__length=1727__numContigs=3	P	1	(CATCAG)3	1498	1515
isotig01200__gene=isogroup00218__length=1727__numContigs=3	P	1	(CTTCAG)2	1516	1527
isotig01201__gene=isogroup00218__length=1246__numContigs=3	P	1	(TCTTCA)2	135	146
isotig01201__gene=isogroup00218__length=1246__numContigs=3	C	3	(TACTTC)2-(CACCTC)2-(CCACCT)2	487	498	541	552	588	599
isotig01201__gene=isogroup00218__length=1246__numContigs=3	P	1	(GCTTCA)3	734	751
isotig01201__gene=isogroup00218__length=1246__numContigs=3	P	1	(CATCAG)3	1017	1034
isotig01201__gene=isogroup00218__length=1246__numContigs=3	P	1	(CTTCAG)2	1035	1046
isotig01202__gene=isogroup00218__length=1003__numContigs=3	C	3	(ACCCCT)2-(TCACCA)2-(TCCGGT)2	809	820	844	855	902	913
isotig01203__gene=isogroup00218__length=522__numContigs=3	P	1	(TCTTCA)2	135	146
isotig01203__gene=isogroup00218__length=522__numContigs=3	C	3	(ACCCCT)2-(TCACCA)2-(TCCGGT)2	328	339	363	374	421	432
isotig01204__gene=isogroup00219__length=1401__numContigs=3	P	1	(TTCAAC)2	164	175
isotig01204__gene=isogroup00219__length=1401__numContigs=3	P	1	(TCAGGC)2	1120	1131
isotig01204__gene=isogroup00219__length=1401__numContigs=3	P	1	(TTGCTC)2	1389	1400
isotig01205__gene=isogroup00219__length=1201__numContigs=3	P	1	(TCAGGC)2	920	931
isotig01205__gene=isogroup00219__length=1201__numContigs=3	P	1	(TTGCTC)2	1189	1200
isotig01206__gene=isogroup00219__length=1053__numContigs=3	P	1	(TTCAAC)2	164	175
isotig01208__gene=isogroup00220__length=1416__numContigs=3	P	1	(CAT)4	1064	1075
isotig01208__gene=isogroup00220__length=1416__numContigs=3	P	1	(AG)7	1304	1317
isotig01209__gene=isogroup00220__length=1376__numContigs=3	P	1	(CAT)4	1064	1075
isotig01210__gene=isogroup00220__length=863__numContigs=3	P	1	(CAC)4	56	67
isotig01210__gene=isogroup00220__length=863__numContigs=3	P	1	(CATCTC)2	68	79
isotig01210__gene=isogroup00220__length=863__numContigs=3	P	1	(CCA)4	79	90
isotig01210__gene=isogroup00220__length=863__numContigs=3	P	1	(CAT)4	511	522
isotig01210__gene=isogroup00220__length=863__numContigs=3	P	1	(AG)7	751	764
isotig01211__gene=isogroup00220__length=823__numContigs=3	P	1	(CAC)4	56	67
isotig01211__gene=isogroup00220__length=823__numContigs=3	P	1	(CATCTC)2	68	79
isotig01211__gene=isogroup00220__length=823__numContigs=3	P	1	(CCA)4	79	90
isotig01211__gene=isogroup00220__length=823__numContigs=3	P	1	(CAT)4	511	522
isotig01212__gene=isogroup00221__length=1837__numContigs=3	P	1	(AGCGCG)2	362	373
isotig01212__gene=isogroup00221__length=1837__numContigs=3	P	1	(CCA)5	714	728
isotig01212__gene=isogroup00221__length=1837__numContigs=3	P	1	(CCGACG)2	921	932
isotig01213__gene=isogroup00221__length=1578__numContigs=3	P	1	(CCA)5	455	469
isotig01213__gene=isogroup00221__length=1578__numContigs=3	P	1	(CCGACG)2	662	673
isotig01214__gene=isogroup00221__length=578__numContigs=3	P	1	(AGCGCG)2	362	373
isotig01216__gene=isogroup00222__length=1115__numContigs=3	P	1	(ACCAA)3	119	133
isotig01216__gene=isogroup00222__length=1115__numContigs=3	P	1	(ACCAAC)2	812	823
isotig01216__gene=isogroup00222__length=1115__numContigs=3	P	1	(AGGATC)2	1068	1079
isotig01217__gene=isogroup00222__length=1114__numContigs=3	P	1	(ACCAA)3	119	133
isotig01217__gene=isogroup00222__length=1114__numContigs=3	P	1	(ACCAAC)2	812	823
isotig01218__gene=isogroup00222__length=1042__numContigs=3	P	1	(AGGATC)2	995	1006
isotig01220__gene=isogroup00223__length=1386__numContigs=4	P	1	(TGCTTC)2	1105	1116
isotig01221__gene=isogroup00223__length=1287__numContigs=3	P	1	(TGCTTC)2	1006	1017
isotig01222__gene=isogroup00223__length=847__numContigs=4	P	1	(TGCTTC)2	566	577
isotig01223__gene=isogroup00223__length=748__numContigs=3	P	1	(TGCTTC)2	467	478
isotig01228__gene=isogroup00225__length=1130__numContigs=3	P	1	(AGAGGG)2	235	246
isotig01228__gene=isogroup00225__length=1130__numContigs=3	P	1	(TGGTCC)2	430	441
isotig01228__gene=isogroup00225__length=1130__numContigs=3	P	1	(AGATCC)2	746	757
isotig01229__gene=isogroup00225__length=1095__numContigs=3	C	2	(TAAATT)2-(AGAAGG)2	88	99	194	205
isotig01229__gene=isogroup00225__length=1095__numContigs=3	P	1	(TGGTCC)2	395	406
isotig01229__gene=isogroup00225__length=1095__numContigs=3	P	1	(AGATCC)2	711	722
isotig01230__gene=isogroup00225__length=973__numContigs=3	P	1	(AGAGGG)2	235	246
isotig01230__gene=isogroup00225__length=973__numContigs=3	P	1	(TGGTCC)2	430	441
isotig01230__gene=isogroup00225__length=973__numContigs=3	P	1	(AGATCC)2	746	757
isotig01231__gene=isogroup00225__length=938__numContigs=3	C	2	(TAAATT)2-(AGAAGG)2	88	99	194	205
isotig01231__gene=isogroup00225__length=938__numContigs=3	P	1	(TGGTCC)2	395	406
isotig01231__gene=isogroup00225__length=938__numContigs=3	P	1	(AGATCC)2	711	722
isotig01236__gene=isogroup00227__length=1222__numContigs=3	P	1	(ATCCAA)2	146	157
isotig01237__gene=isogroup00227__length=1054__numContigs=3	P	1	(ATCCAA)2	146	157
isotig01240__gene=isogroup00228__length=1038__numContigs=3	C	2	(AACACC)2-(CCAACA)2	1	12	47	58
isotig01241__gene=isogroup00228__length=983__numContigs=3	C	2	(AACACC)2-(CCAACA)2	1	12	47	58
isotig01244__gene=isogroup00229__length=1457__numContigs=3	C	2	(TTGACA)2-(CTTTTG)2	1172	1183	1198	1209
isotig01244__gene=isogroup00229__length=1457__numContigs=3	P	1	(GGTTGC)2	1354	1365
isotig01245__gene=isogroup00229__length=1427__numContigs=3	C	2	(TTGACA)2-(CTTTTG)2	1172	1183	1198	1209
isotig01246__gene=isogroup00229__length=454__numContigs=3	C	2	(TTGACA)2-(CTTTTG)2	169	180	195	206
isotig01246__gene=isogroup00229__length=454__numContigs=3	P	1	(GGTTGC)2	351	362
isotig01247__gene=isogroup00229__length=424__numContigs=3	C	2	(TTGACA)2-(CTTTTG)2	169	180	195	206
isotig01252__gene=isogroup00231__length=1123__numContigs=3	P	1	(TTAATC)2	225	236
isotig01254__gene=isogroup00231__length=799__numContigs=3	P	1	(TTAATC)2	225	236
isotig01254__gene=isogroup00231__length=799__numContigs=3	P	1	(TCCACC)2	663	674
isotig01255__gene=isogroup00231__length=735__numContigs=3	P	1	(TCCACC)2	599	610
isotig01260__gene=isogroup00233__length=962__numContigs=3	C	2	(TCATCT)2-(CCTTTG)2	147	158	168	179
isotig01260__gene=isogroup00233__length=962__numContigs=3	P	1	(TTGTGT)2	465	476
isotig01261__gene=isogroup00233__length=933__numContigs=3	C	2	(TCATCT)2-(CCTTTG)2	147	158	168	179
isotig01261__gene=isogroup00233__length=933__numContigs=3	P	1	(TTGTGT)2	465	476
isotig01262__gene=isogroup00233__length=916__numContigs=3	P	1	(TTGTGT)2	419	430
isotig01263__gene=isogroup00233__length=887__numContigs=3	P	1	(TTGTGT)2	419	430
isotig01264__gene=isogroup00234__length=1849__numContigs=2	P	1	(TAAAAT)2	64	75
isotig01264__gene=isogroup00234__length=1849__numContigs=2	C	2	(TACAAA)2-(TGTT)3	1725	1736	1820	1831
isotig01265__gene=isogroup00234__length=893__numContigs=2	P	1	(TAAAAT)2	64	75
isotig01265__gene=isogroup00234__length=893__numContigs=2	P	1	(CTGGTT)2	564	575
isotig01266__gene=isogroup00234__length=562__numContigs=2	P	1	(CTGGTT)2	233	244
isotig01272__gene=isogroup00236__length=954__numContigs=4	P	1	(AT)10	34	53
isotig01272__gene=isogroup00236__length=954__numContigs=4	C	2	(GAG)6-(GGAGAA)2	612	629	707	718
isotig01273__gene=isogroup00236__length=875__numContigs=3	P	1	(AT)10	34	53
isotig01273__gene=isogroup00236__length=875__numContigs=3	C	2	(GAG)6-(GGAGAA)2	533	550	628	639
isotig01274__gene=isogroup00236__length=836__numContigs=4	P	1	(AT)10	34	53
isotig01274__gene=isogroup00236__length=836__numContigs=4	P	1	(GAG)6	612	629
isotig01275__gene=isogroup00236__length=757__numContigs=3	P	1	(AT)10	34	53
isotig01275__gene=isogroup00236__length=757__numContigs=3	P	1	(GAG)6	533	550
isotig01284__gene=isogroup00239__length=1120__numContigs=3	P	1	(AC)7	12	25
isotig01284__gene=isogroup00239__length=1120__numContigs=3	P	1	(TTC)4	301	312
isotig01284__gene=isogroup00239__length=1120__numContigs=3	P	1	(TCAAGG)2	1050	1061
isotig01285__gene=isogroup00239__length=1029__numContigs=3	P	1	(AC)7	12	25
isotig01285__gene=isogroup00239__length=1029__numContigs=3	P	1	(TTC)4	301	312
isotig01286__gene=isogroup00239__length=641__numContigs=3	P	1	(AAAG)3	14	25
isotig01286__gene=isogroup00239__length=641__numContigs=3	P	1	(TCAAGG)2	571	582
isotig01287__gene=isogroup00239__length=550__numContigs=3	P	1	(AAAG)3	14	25
isotig01288__gene=isogroup00240__length=1017__numContigs=3	P	1	(GGCAAG)2	315	326
isotig01289__gene=isogroup00240__length=971__numContigs=3	P	1	(AATTTC)2	24	35
isotig01289__gene=isogroup00240__length=971__numContigs=3	P	1	(GGCAAG)2	269	280
isotig01290__gene=isogroup00240__length=676__numContigs=3	P	1	(GGCAAG)2	315	326
isotig01291__gene=isogroup00240__length=630__numContigs=3	P	1	(AATTTC)2	24	35
isotig01291__gene=isogroup00240__length=630__numContigs=3	P	1	(GGCAAG)2	269	280
isotig01294__gene=isogroup00241__length=612__numContigs=3	P	1	(TTTTTA)2	92	103
isotig01295__gene=isogroup00241__length=515__numContigs=3	P	1	(TTTTTA)2	92	103
isotig01298__gene=isogroup00242__length=767__numContigs=4	P	1	(TTTTGC)2	189	200
isotig01299__gene=isogroup00242__length=677__numContigs=3	P	1	(TTTTGC)2	189	200
isotig01300__gene=isogroup00243__length=997__numContigs=3	P	1	(TTTTTA)2	856	867
isotig01302__gene=isogroup00243__length=476__numContigs=3	P	1	(TTTTTA)2	335	346
isotig01308__gene=isogroup00245__length=934__numContigs=3	P	1	(CTGCAA)2	881	892
isotig01310__gene=isogroup00245__length=565__numContigs=3	P	1	(CTGCAA)2	512	523
isotig01312__gene=isogroup00246__length=884__numContigs=4	P	1	(CAAATC)2	398	409
isotig01312__gene=isogroup00246__length=884__numContigs=4	C	2	(ACCATA)2-(AGCAG)4	685	696	757	776
isotig01313__gene=isogroup00246__length=796__numContigs=3	P	1	(CAAATC)2	398	409
isotig01313__gene=isogroup00246__length=796__numContigs=3	P	1	(AGCAG)4	669	688
isotig01314__gene=isogroup00246__length=632__numContigs=4	P	1	(GGGAAA)2	200	211
isotig01314__gene=isogroup00246__length=632__numContigs=4	C	2	(ACCATA)2-(AGCAG)4	433	444	505	524
isotig01315__gene=isogroup00246__length=544__numContigs=3	P	1	(GGGAAA)2	200	211
isotig01315__gene=isogroup00246__length=544__numContigs=3	P	1	(AGCAG)4	417	436
isotig01317__gene=isogroup00247__length=826__numContigs=3	C	2	(CT)8-(GACCAA)2	20	35	73	84
isotig01319__gene=isogroup00247__length=577__numContigs=3	C	2	(CT)8-(GACCAA)2	20	35	73	84
isotig01320__gene=isogroup00248__length=738__numContigs=3	P	1	(GAC)4	527	538
isotig01321__gene=isogroup00248__length=736__numContigs=3	P	1	(GGATGA)2	124	135
isotig01321__gene=isogroup00248__length=736__numContigs=3	P	1	(GAC)4	525	536
isotig01323__gene=isogroup00248__length=664__numContigs=3	P	1	(GGATGA)2	124	135
isotig01328__gene=isogroup00250__length=775__numContigs=3	P	1	(TGTAGG)2	536	547
isotig01328__gene=isogroup00250__length=775__numContigs=3	C	2	(AATTGC)2-(ATTT)3	667	678	750	761
isotig01329__gene=isogroup00250__length=715__numContigs=3	P	1	(TGTAGG)2	476	487
isotig01329__gene=isogroup00250__length=715__numContigs=3	C	2	(AATTGC)2-(ATTT)3	607	618	690	701
isotig01330__gene=isogroup00250__length=666__numContigs=3	C	2	(AATTGC)2-(ATTT)3	557	568	640	651
isotig01331__gene=isogroup00250__length=606__numContigs=3	C	2	(AATTGC)2-(ATTT)3	497	508	580	591
isotig01332__gene=isogroup00251__length=697__numContigs=3	P	1	(TGG)4	237	248
isotig01333__gene=isogroup00251__length=671__numContigs=3	P	1	(TGG)4	237	248
isotig01334__gene=isogroup00251__length=668__numContigs=3	P	1	(TGG)4	208	219
isotig01335__gene=isogroup00251__length=642__numContigs=3	P	1	(TGG)4	208	219
isotig01336__gene=isogroup00252__length=812__numContigs=3	P	1	(AGA)4	761	772
isotig01338__gene=isogroup00252__length=506__numContigs=3	P	1	(AGA)4	455	466
isotig01340__gene=isogroup00253__length=813__numContigs=3	P	1	(CCA)4	96	107
isotig01340__gene=isogroup00253__length=813__numContigs=3	P	1	(T)16	722	737
isotig01341__gene=isogroup00253__length=783__numContigs=3	P	1	(T)16	692	707
isotig01342__gene=isogroup00253__length=520__numContigs=3	P	1	(CCA)4	96	107
isotig01342__gene=isogroup00253__length=520__numContigs=3	P	1	(TCCC)3	365	376
isotig01343__gene=isogroup00253__length=490__numContigs=3	P	1	(TCCC)3	335	346
isotig01344__gene=isogroup00254__length=821__numContigs=3	P	1	(AGAA)3	785	796
isotig01345__gene=isogroup00254__length=646__numContigs=3	P	1	(AGAA)3	610	621
isotig01352__gene=isogroup00256__length=671__numContigs=3	P	1	(ATTCCA)2	235	246
isotig01353__gene=isogroup00256__length=661__numContigs=3	P	1	(ATTCCA)2	235	246
isotig01354__gene=isogroup00256__length=493__numContigs=3	P	1	(TTGAAA)2	83	94
isotig01355__gene=isogroup00256__length=483__numContigs=3	P	1	(TTGAAA)2	83	94
isotig01360__gene=isogroup00258__length=607__numContigs=4	C	2	(AGA)6-(CCT)4	461	478	571	582
isotig01361__gene=isogroup00258__length=576__numContigs=3	C	2	(AGA)6-(CCT)4	430	447	540	551
isotig01362__gene=isogroup00258__length=549__numContigs=4	C	2	(AGA)6-(CCT)4	403	420	513	524
isotig01363__gene=isogroup00258__length=518__numContigs=3	C	2	(AGA)6-(CCT)4	372	389	482	493
isotig01368__gene=isogroup00260__length=581__numContigs=3	P	1	(CCTTTT)2	283	294
isotig01369__gene=isogroup00260__length=537__numContigs=3	P	1	(CCTTTT)2	239	250
isotig01370__gene=isogroup00260__length=501__numContigs=3	P	1	(CCTTTT)2	283	294
isotig01371__gene=isogroup00260__length=457__numContigs=3	P	1	(CCTTTT)2	239	250
isotig01380__gene=isogroup00263__length=614__numContigs=3	P	1	(CCACCG)2	389	400
isotig01381__gene=isogroup00263__length=633__numContigs=3	P	1	(CCACCG)2	389	400
isotig01381__gene=isogroup00263__length=633__numContigs=3	P	1	(CCACCT)2	401	412
isotig01382__gene=isogroup00263__length=355__numContigs=3	P	1	(GCCACC)2	135	146
isotig01383__gene=isogroup00263__length=374__numContigs=3	P	1	(GCCACC)2	135	146
isotig01386__gene=isogroup00264__length=406__numContigs=3	P	1	(TCCTTC)2	291	302
isotig01387__gene=isogroup00264__length=391__numContigs=3	P	1	(TCCTTC)2	276	287
isotig01388__gene=isogroup00265__length=5029__numContigs=3	P	1	(AATAAA)2	706	717
isotig01388__gene=isogroup00265__length=5029__numContigs=3	P	1	(TTACGA)2	1055	1066
isotig01388__gene=isogroup00265__length=5029__numContigs=3	P	1	(ATTGGA)2	3618	3629
isotig01388__gene=isogroup00265__length=5029__numContigs=3	P	1	(TACACG)2	3926	3937
isotig01388__gene=isogroup00265__length=5029__numContigs=3	P	1	(AAGATC)2	4297	4308
isotig01388__gene=isogroup00265__length=5029__numContigs=3	P	1	(AAAG)3	4416	4427
isotig01389__gene=isogroup00265__length=4452__numContigs=3	P	1	(AATAAA)2	706	717
isotig01389__gene=isogroup00265__length=4452__numContigs=3	P	1	(TTACGA)2	1055	1066
isotig01389__gene=isogroup00265__length=4452__numContigs=3	P	1	(ATTGGA)2	3618	3629
isotig01389__gene=isogroup00265__length=4452__numContigs=3	P	1	(TACACG)2	3926	3937
isotig01390__gene=isogroup00265__length=3738__numContigs=2	P	1	(AATAAA)2	706	717
isotig01390__gene=isogroup00265__length=3738__numContigs=2	P	1	(TTACGA)2	1055	1066
isotig01391__gene=isogroup00266__length=4935__numContigs=3	P	1	(TCAGAC)2	743	754
isotig01391__gene=isogroup00266__length=4935__numContigs=3	P	1	(GAAGAT)2	1278	1289
isotig01391__gene=isogroup00266__length=4935__numContigs=3	P	1	(GTTGGG)2	1459	1470
isotig01391__gene=isogroup00266__length=4935__numContigs=3	P	1	(GAAGCG)2	3929	3940
isotig01392__gene=isogroup00266__length=4341__numContigs=2	P	1	(GAAGCG)2	3335	3346
isotig01393__gene=isogroup00266__length=1852__numContigs=2	P	1	(TCAGAC)2	743	754
isotig01393__gene=isogroup00266__length=1852__numContigs=2	P	1	(GAAGAT)2	1278	1289
isotig01393__gene=isogroup00266__length=1852__numContigs=2	P	1	(GTTGGG)2	1459	1470
isotig01394__gene=isogroup00267__length=2813__numContigs=3	P	1	(ATTTCA)2	42	53
isotig01394__gene=isogroup00267__length=2813__numContigs=3	P	1	(TTGTGG)2	959	970
isotig01394__gene=isogroup00267__length=2813__numContigs=3	P	1	(TTGCCT)2	1470	1481
isotig01394__gene=isogroup00267__length=2813__numContigs=3	P	1	(TTCTAT)2	2571	2582
isotig01395__gene=isogroup00267__length=2627__numContigs=3	P	1	(ATTTCA)2	42	53
isotig01395__gene=isogroup00267__length=2627__numContigs=3	P	1	(TTGTGG)2	959	970
isotig01395__gene=isogroup00267__length=2627__numContigs=3	P	1	(TTGCCT)2	1470	1481
isotig01396__gene=isogroup00267__length=1911__numContigs=2	P	1	(ATTTCA)2	42	53
isotig01396__gene=isogroup00267__length=1911__numContigs=2	P	1	(TTGTGG)2	959	970
isotig01396__gene=isogroup00267__length=1911__numContigs=2	P	1	(TTGCCT)2	1470	1481
isotig01397__gene=isogroup00268__length=2411__numContigs=2	C	2	(TCT)5-(TCGCTC)2	100	114	130	141
isotig01397__gene=isogroup00268__length=2411__numContigs=2	C	2	(GAGAAG)2-(AAAAAG)2	877	888	895	906
isotig01397__gene=isogroup00268__length=2411__numContigs=2	P	1	(TGCTGA)2	2019	2030
isotig01397__gene=isogroup00268__length=2411__numContigs=2	C	2	(TGATGC)2-(GCTGAT)2	2181	2192	2215	2226
isotig01397__gene=isogroup00268__length=2411__numContigs=2	P	1	(TGTTTT)2	2333	2344
isotig01398__gene=isogroup00268__length=2333__numContigs=3	P	1	(TGGCAT)2	324	335
isotig01398__gene=isogroup00268__length=2333__numContigs=3	C	2	(GAGAAG)2-(AAAAAG)2	799	810	817	828
isotig01398__gene=isogroup00268__length=2333__numContigs=3	P	1	(TGCTGA)2	1941	1952
isotig01398__gene=isogroup00268__length=2333__numContigs=3	C	2	(TGATGC)2-(GCTGAT)2	2103	2114	2137	2148
isotig01398__gene=isogroup00268__length=2333__numContigs=3	P	1	(TGTTTT)2	2255	2266
isotig01399__gene=isogroup00268__length=2322__numContigs=2	P	1	(TGGCAT)2	324	335
isotig01399__gene=isogroup00268__length=2322__numContigs=2	P	1	(AAGGAG)2	802	813
isotig01399__gene=isogroup00268__length=2322__numContigs=2	P	1	(TGATGC)2	2140	2151
isotig01400__gene=isogroup00269__length=3359__numContigs=3	P	1	(CCT)4	436	447
isotig01401__gene=isogroup00269__length=3029__numContigs=3	P	1	(CTTTC)3	6	20
isotig01403__gene=isogroup00270__length=3258__numContigs=3	P	1	(GTAATA)2	1217	1228
isotig01403__gene=isogroup00270__length=3258__numContigs=3	P	1	(GAGGTT)2	2623	2634
isotig01404__gene=isogroup00270__length=3241__numContigs=2	P	1	(GTAATA)2	1217	1228
isotig01404__gene=isogroup00270__length=3241__numContigs=2	P	1	(GAGGTT)2	2623	2634
isotig01405__gene=isogroup00270__length=215__numContigs=2	P	1	(AGACAA)2	67	78
isotig01406__gene=isogroup00271__length=2953__numContigs=2	P	1	(GATGGA)2	1779	1790
isotig01407__gene=isogroup00271__length=2845__numContigs=3	P	1	(GATGGA)2	1671	1682
isotig01409__gene=isogroup00272__length=2743__numContigs=3	C	2	(CTTTT)3-(CCACCG)2	952	966	999	1010
isotig01410__gene=isogroup00272__length=2003__numContigs=2	C	2	(CTTTT)3-(CCACCG)2	212	226	259	270
isotig01412__gene=isogroup00273__length=2998__numContigs=3	P	1	(TATGAT)2	706	717
isotig01412__gene=isogroup00273__length=2998__numContigs=3	P	1	(GCCTTC)2	1954	1965
isotig01413__gene=isogroup00273__length=2914__numContigs=3	P	1	(TATGAT)2	706	717
isotig01413__gene=isogroup00273__length=2914__numContigs=3	P	1	(GCCTTC)2	1954	1965
isotig01414__gene=isogroup00273__length=635__numContigs=2	C	2	(CTT)4-(TGAACT)2	576	587	604	615
isotig01415__gene=isogroup00274__length=2363__numContigs=3	P	1	(AATGGA)5	529	558
isotig01415__gene=isogroup00274__length=2363__numContigs=3	P	1	(GAGCAA)4	752	775
isotig01415__gene=isogroup00274__length=2363__numContigs=3	P	1	(TCCAAT)2	2224	2235
isotig01416__gene=isogroup00274__length=2041__numContigs=2	P	1	(GGAGGT)2	90	101
isotig01416__gene=isogroup00274__length=2041__numContigs=2	P	1	(GAGCAA)4	430	453
isotig01416__gene=isogroup00274__length=2041__numContigs=2	P	1	(TCCAAT)2	1902	1913
isotig01417__gene=isogroup00274__length=1840__numContigs=2	P	1	(TTTTTA)2	1666	1677
isotig01418__gene=isogroup00275__length=2109__numContigs=3	P	1	(TGAAGA)2	1078	1089
isotig01418__gene=isogroup00275__length=2109__numContigs=3	P	1	(AAAAAG)3	2069	2086
isotig01419__gene=isogroup00275__length=1993__numContigs=3	P	1	(TGAAGA)2	962	973
isotig01419__gene=isogroup00275__length=1993__numContigs=3	P	1	(AAAAAG)3	1953	1970
isotig01420__gene=isogroup00275__length=1988__numContigs=3	P	1	(TGAAGA)2	957	968
isotig01420__gene=isogroup00275__length=1988__numContigs=3	P	1	(AAAAAG)3	1948	1965
isotig01421__gene=isogroup00276__length=2814__numContigs=3	P	1	(GGCTGC)5	2751	2780
isotig01423__gene=isogroup00276__length=1318__numContigs=2	P	1	(CATATT)2	132	143
isotig01423__gene=isogroup00276__length=1318__numContigs=2	P	1	(GGCTGC)5	1255	1284
isotig01427__gene=isogroup00278__length=3234__numContigs=3	P	1	(TATAAA)2	360	371
isotig01427__gene=isogroup00278__length=3234__numContigs=3	P	1	(GAAGA)5	3085	3109
isotig01428__gene=isogroup00278__length=1677__numContigs=2	P	1	(TATAAA)2	360	371
isotig01429__gene=isogroup00278__length=855__numContigs=2	P	1	(GAAGA)5	706	730
isotig01430__gene=isogroup00279__length=2130__numContigs=3	P	1	(TCCTCA)2	1019	1030
isotig01430__gene=isogroup00279__length=2130__numContigs=3	P	1	(ATTCGA)2	1519	1530
isotig01431__gene=isogroup00279__length=2138__numContigs=3	P	1	(TCCTCA)2	1028	1039
isotig01432__gene=isogroup00279__length=1385__numContigs=3	P	1	(TCCTCA)2	275	286
isotig01433__gene=isogroup00280__length=2006__numContigs=3	P	1	(AATCTA)2	261	272
isotig01435__gene=isogroup00280__length=1742__numContigs=2	P	1	(GGGGTG)2	85	96
isotig01445__gene=isogroup00284__length=2317__numContigs=3	P	1	(CGCCTC)2	123	134
isotig01446__gene=isogroup00284__length=1968__numContigs=3	P	1	(CGCCTC)2	123	134
isotig01447__gene=isogroup00284__length=1026__numContigs=2	P	1	(CGCCTC)2	123	134
isotig01448__gene=isogroup00285__length=2096__numContigs=3	C	2	(CTT)4-(TTC)6	1993	2004	2054	2071
isotig01452__gene=isogroup00286__length=1625__numContigs=2	P	1	(ATGCAT)2	766	777
isotig01452__gene=isogroup00286__length=1625__numContigs=2	P	1	(TTCATA)2	1472	1483
isotig01453__gene=isogroup00286__length=1534__numContigs=3	C	2	(TGATTT)2-(TCTCCA)2	1347	1358	1410	1421
isotig01457__gene=isogroup00288__length=2397__numContigs=2	P	1	(GTTTGA)2	131	142
isotig01457__gene=isogroup00288__length=2397__numContigs=2	P	1	(TGGGAA)2	393	404
isotig01457__gene=isogroup00288__length=2397__numContigs=2	P	1	(AAAAAG)2	2381	2392
isotig01458__gene=isogroup00288__length=2287__numContigs=3	P	1	(AAAAAG)2	2271	2282
isotig01460__gene=isogroup00289__length=2207__numContigs=3	P	1	(TGA)4	1253	1264
isotig01462__gene=isogroup00289__length=1316__numContigs=2	P	1	(ATGCAA)2	1088	1099
isotig01463__gene=isogroup00290__length=1817__numContigs=3	C	2	(AGGAAT)2-(GGTGAT)2	1055	1066	1111	1122
isotig01463__gene=isogroup00290__length=1817__numContigs=3	P	1	(GTGGCC)2	1400	1411
isotig01463__gene=isogroup00290__length=1817__numContigs=3	P	1	(CTCCCT)2	1749	1760
isotig01464__gene=isogroup00290__length=1729__numContigs=3	C	2	(AGGAAT)2-(GGTGAT)2	1055	1066	1111	1122
isotig01464__gene=isogroup00290__length=1729__numContigs=3	P	1	(GTGGCC)2	1400	1411
isotig01465__gene=isogroup00290__length=1393__numContigs=2	C	2	(AGGAAT)2-(GGTGAT)2	1055	1066	1111	1122
isotig01466__gene=isogroup00291__length=2132__numContigs=3	C	2	(CTCC)3-(TCTTCC)2	79	90	114	125
isotig01466__gene=isogroup00291__length=2132__numContigs=3	C	2	(TCGCCT)2-(CCT)4	516	527	554	565
isotig01467__gene=isogroup00291__length=2046__numContigs=3	C	2	(TCGCCT)2-(CCT)4	430	441	468	479
isotig01469__gene=isogroup00292__length=2739__numContigs=3	P	1	(CATTAA)2	1058	1069
isotig01469__gene=isogroup00292__length=2739__numContigs=3	P	1	(CTTCCT)2	1242	1253
isotig01469__gene=isogroup00292__length=2739__numContigs=3	P	1	(CAT)4	2388	2399
isotig01469__gene=isogroup00292__length=2739__numContigs=3	P	1	(AAG)5	2643	2657
isotig01470__gene=isogroup00292__length=1272__numContigs=2	P	1	(CAT)4	921	932
isotig01470__gene=isogroup00292__length=1272__numContigs=2	P	1	(AAG)5	1176	1190
isotig01472__gene=isogroup00293__length=2141__numContigs=3	P	1	(CTGACA)2	772	783
isotig01473__gene=isogroup00293__length=1921__numContigs=3	P	1	(CTGACA)2	552	563
isotig01475__gene=isogroup00294__length=1656__numContigs=3	P	1	(TC)9	38	55
isotig01475__gene=isogroup00294__length=1656__numContigs=3	P	1	(TTCTTT)2	1466	1477
isotig01475__gene=isogroup00294__length=1656__numContigs=3	P	1	(GAAGAT)2	1598	1609
isotig01476__gene=isogroup00294__length=1622__numContigs=3	P	1	(TC)9	38	55
isotig01477__gene=isogroup00294__length=1431__numContigs=2	P	1	(TC)9	38	55
isotig01478__gene=isogroup00295__length=1930__numContigs=3	P	1	(CATTGG)2	169	180
isotig01478__gene=isogroup00295__length=1930__numContigs=3	P	1	(ATGT)3	1764	1775
isotig01479__gene=isogroup00295__length=1784__numContigs=2	P	1	(CATTGG)2	169	180
isotig01479__gene=isogroup00295__length=1784__numContigs=2	P	1	(AAAAAG)2	1759	1770
isotig01480__gene=isogroup00295__length=995__numContigs=2	P	1	(ATGT)3	829	840
isotig01481__gene=isogroup00296__length=2677__numContigs=2	P	1	(CTTTTT)2	23	34
isotig01481__gene=isogroup00296__length=2677__numContigs=2	P	1	(CTGCCT)2	336	347
isotig01481__gene=isogroup00296__length=2677__numContigs=2	P	1	(CTCATC)2	478	489
isotig01481__gene=isogroup00296__length=2677__numContigs=2	P	1	(TAACCC)2	1880	1891
isotig01481__gene=isogroup00296__length=2677__numContigs=2	P	1	(CAACCC)2	1892	1903
isotig01482__gene=isogroup00296__length=1079__numContigs=3	P	1	(TTC)6	81	98
isotig01482__gene=isogroup00296__length=1079__numContigs=3	P	1	(AACCCT)6	253	288
isotig01482__gene=isogroup00296__length=1079__numContigs=3	P	1	(AACCCC)3	289	306
isotig01483__gene=isogroup00296__length=953__numContigs=3	P	1	(AACCCT)6	127	162
isotig01483__gene=isogroup00296__length=953__numContigs=3	P	1	(AACCCC)3	163	180
isotig01484__gene=isogroup00297__length=1948__numContigs=3	P	1	(TTCAGC)2	155	166
isotig01484__gene=isogroup00297__length=1948__numContigs=3	P	1	(ACGGTT)2	502	513
isotig01484__gene=isogroup00297__length=1948__numContigs=3	P	1	(ATTGTG)2	704	715
isotig01484__gene=isogroup00297__length=1948__numContigs=3	P	1	(AG)6	1141	1152
isotig01484__gene=isogroup00297__length=1948__numContigs=3	P	1	(TGATCA)2	1686	1697
isotig01485__gene=isogroup00297__length=1550__numContigs=3	P	1	(TTCAGC)2	155	166
isotig01485__gene=isogroup00297__length=1550__numContigs=3	P	1	(ACGGTT)2	502	513
isotig01485__gene=isogroup00297__length=1550__numContigs=3	P	1	(ATTGTG)2	704	715
isotig01485__gene=isogroup00297__length=1550__numContigs=3	P	1	(AG)6	1141	1152
isotig01486__gene=isogroup00297__length=1204__numContigs=2	P	1	(TTCAGC)2	155	166
isotig01486__gene=isogroup00297__length=1204__numContigs=2	P	1	(ACGGTT)2	502	513
isotig01486__gene=isogroup00297__length=1204__numContigs=2	P	1	(ATTGTG)2	704	715
isotig01487__gene=isogroup00298__length=2058__numContigs=3	P	1	(CCATTT)2	1710	1721
isotig01488__gene=isogroup00298__length=1930__numContigs=3	P	1	(GCCATT)6	1678	1713
isotig01488__gene=isogroup00298__length=1930__numContigs=3	P	1	(GACGTT)2	1714	1725
isotig01488__gene=isogroup00298__length=1930__numContigs=3	P	1	(AGA)5	1891	1905
isotig01488__gene=isogroup00298__length=1930__numContigs=3	P	1	(ACA)5	1906	1920
isotig01489__gene=isogroup00298__length=692__numContigs=2	P	1	(CT)6	425	436
isotig01491__gene=isogroup00299__length=1544__numContigs=3	C	2	(ATCTCT)2-(CCTATC)2	556	567	607	618
isotig01491__gene=isogroup00299__length=1544__numContigs=3	P	1	(AGCTTC)2	955	966
isotig01492__gene=isogroup00299__length=828__numContigs=2	P	1	(ACCGG)3	737	751
isotig01493__gene=isogroup00300__length=1999__numContigs=2	P	1	(CCCTTG)2	1519	1530
isotig01494__gene=isogroup00300__length=1732__numContigs=3	P	1	(ATTGTA)2	1525	1536
isotig01496__gene=isogroup00301__length=1821__numContigs=3	P	1	(ATGGA)3	1143	1157
isotig01496__gene=isogroup00301__length=1821__numContigs=3	P	1	(TTCTGT)2	1551	1562
isotig01497__gene=isogroup00301__length=1806__numContigs=3	P	1	(ATGGA)3	1143	1157
isotig01497__gene=isogroup00301__length=1806__numContigs=3	P	1	(TTCTGT)2	1551	1562
isotig01498__gene=isogroup00301__length=983__numContigs=2	P	1	(TGAAGT)4	770	793
isotig01498__gene=isogroup00301__length=983__numContigs=2	P	1	(GTG)4	958	969
isotig01499__gene=isogroup00302__length=1743__numContigs=3	P	1	(TAT)4	1219	1230
isotig01499__gene=isogroup00302__length=1743__numContigs=3	P	1	(TTA)4	1233	1244
isotig01499__gene=isogroup00302__length=1743__numContigs=3	P	1	(TCTCTA)2	1623	1634
isotig01500__gene=isogroup00302__length=1581__numContigs=3	P	1	(CTTGTA)2	153	164
isotig01500__gene=isogroup00302__length=1581__numContigs=3	P	1	(TAT)4	1057	1068
isotig01500__gene=isogroup00302__length=1581__numContigs=3	P	1	(TTA)4	1071	1082
isotig01500__gene=isogroup00302__length=1581__numContigs=3	P	1	(TCTCTA)2	1461	1472
isotig01501__gene=isogroup00302__length=1278__numContigs=2	P	1	(TAT)4	754	765
isotig01501__gene=isogroup00302__length=1278__numContigs=2	P	1	(TTA)4	768	779
isotig01501__gene=isogroup00302__length=1278__numContigs=2	P	1	(TCTCTA)2	1158	1169
isotig01503__gene=isogroup00303__length=1553__numContigs=2	P	1	(GA)6	1351	1362
isotig01505__gene=isogroup00304__length=1855__numContigs=3	P	1	(TGTTTC)2	536	547
isotig01506__gene=isogroup00304__length=1589__numContigs=3	P	1	(TGTTTC)2	270	281
isotig01507__gene=isogroup00304__length=1139__numContigs=2	P	1	(AGAGCA)2	132	143
isotig01508__gene=isogroup00305__length=2364__numContigs=3	P	1	(AGTTAT)2	262	273
isotig01508__gene=isogroup00305__length=2364__numContigs=3	P	1	(TGCTTC)5	2019	2048
isotig01508__gene=isogroup00305__length=2364__numContigs=3	P	1	(CTGCTT)2	2190	2201
isotig01509__gene=isogroup00305__length=1621__numContigs=3	P	1	(AGTTAT)2	262	273
isotig01510__gene=isogroup00305__length=440__numContigs=2	P	1	(AGTTAT)2	262	273
isotig01514__gene=isogroup00307__length=1453__numContigs=3	P	1	(TCTACT)2	1420	1431
isotig01515__gene=isogroup00307__length=1452__numContigs=3	P	1	(TCTACT)2	1419	1430
isotig01516__gene=isogroup00307__length=1451__numContigs=3	P	1	(TCTACT)2	1418	1429
isotig01517__gene=isogroup00308__length=2206__numContigs=3	P	1	(CTTTTG)2	1398	1409
isotig01517__gene=isogroup00308__length=2206__numContigs=3	P	1	(TATCGG)2	1845	1856
isotig01517__gene=isogroup00308__length=2206__numContigs=3	P	1	(ACG)4	2127	2138
isotig01518__gene=isogroup00308__length=1759__numContigs=3	P	1	(CTTTTG)2	1398	1409
isotig01520__gene=isogroup00309__length=1875__numContigs=2	P	1	(CATCAA)2	104	115
isotig01520__gene=isogroup00309__length=1875__numContigs=2	P	1	(AACCAG)2	290	301
isotig01520__gene=isogroup00309__length=1875__numContigs=2	P	1	(TGACTA)2	1267	1278
isotig01521__gene=isogroup00309__length=1527__numContigs=3	P	1	(CATCAA)2	104	115
isotig01521__gene=isogroup00309__length=1527__numContigs=3	P	1	(AACCAG)2	290	301
isotig01521__gene=isogroup00309__length=1527__numContigs=3	C	2	(TACAAG)2-(ATACAA)2	712	723	741	752
isotig01521__gene=isogroup00309__length=1527__numContigs=3	P	1	(CCTCCA)2	757	768
isotig01521__gene=isogroup00309__length=1527__numContigs=3	P	1	(ATACAA)2	771	782
isotig01521__gene=isogroup00309__length=1527__numContigs=3	P	1	(CCTCCA)2	787	798
isotig01521__gene=isogroup00309__length=1527__numContigs=3	C	2	(TACAAG)2-(CTC)4	802	813	842	853
isotig01521__gene=isogroup00309__length=1527__numContigs=3	C	4	(CCA)5-(TACAAA)2-(CTC)4-(CCCCTC)2	960	974	1005	1016	1084	1095	1135	1146
isotig01521__gene=isogroup00309__length=1527__numContigs=3	P	1	(ATT)4	1342	1353
isotig01522__gene=isogroup00309__length=928__numContigs=2	C	2	(TACAAG)2-(CTC)4	203	214	243	254
isotig01522__gene=isogroup00309__length=928__numContigs=2	C	4	(CCA)5-(TACAAA)2-(CTC)4-(CCCCTC)2	361	375	406	417	485	496	536	547
isotig01522__gene=isogroup00309__length=928__numContigs=2	P	1	(ATT)4	743	754
isotig01523__gene=isogroup00310__length=1810__numContigs=3	P	1	(GAAAGT)2	17	28
isotig01523__gene=isogroup00310__length=1810__numContigs=3	P	1	(ATGACT)2	618	629
isotig01524__gene=isogroup00310__length=1506__numContigs=2	P	1	(GAAAGT)2	17	28
isotig01524__gene=isogroup00310__length=1506__numContigs=2	P	1	(ATGACT)2	618	629
isotig01526__gene=isogroup00311__length=2061__numContigs=4	P	1	(AGAAGT)2	235	246
isotig01526__gene=isogroup00311__length=2061__numContigs=4	P	1	(GAGGAT)2	946	957
isotig01526__gene=isogroup00311__length=2061__numContigs=4	C	2	(GA)6-(AAGGTC)2	1165	1176	1274	1285
isotig01526__gene=isogroup00311__length=2061__numContigs=4	P	1	(GATAAG)2	1829	1840
isotig01527__gene=isogroup00311__length=1789__numContigs=3	P	1	(AGAAGT)2	235	246
isotig01527__gene=isogroup00311__length=1789__numContigs=3	P	1	(GAGGAT)2	946	957
isotig01527__gene=isogroup00311__length=1789__numContigs=3	C	2	(GA)6-(AAGGTC)2	1165	1176	1274	1285
isotig01527__gene=isogroup00311__length=1789__numContigs=3	P	1	(GATAAG)2	1557	1568
isotig01528__gene=isogroup00311__length=424__numContigs=2	P	1	(TATC)3	346	357
isotig01529__gene=isogroup00312__length=2301__numContigs=3	P	1	(TTTTTC)2	48	59
isotig01529__gene=isogroup00312__length=2301__numContigs=3	P	1	(GAAGTT)2	450	461
isotig01530__gene=isogroup00312__length=1150__numContigs=2	P	1	(TTTTTC)2	48	59
isotig01530__gene=isogroup00312__length=1150__numContigs=2	P	1	(GAAGTT)2	450	461
isotig01530__gene=isogroup00312__length=1150__numContigs=2	P	1	(CATTTT)2	1133	1144
isotig01532__gene=isogroup00313__length=1787__numContigs=3	P	1	(ATGGAA)2	266	277
isotig01535__gene=isogroup00314__length=2057__numContigs=2	P	1	(ATTCCG)2	44	55
isotig01536__gene=isogroup00314__length=1658__numContigs=3	P	1	(ATTCCG)2	44	55
isotig01537__gene=isogroup00314__length=468__numContigs=2	P	1	(TTGC)3	28	39
isotig01538__gene=isogroup00315__length=1583__numContigs=3	P	1	(GCT)4	8	19
isotig01538__gene=isogroup00315__length=1583__numContigs=3	P	1	(ATGTTG)2	123	134
isotig01538__gene=isogroup00315__length=1583__numContigs=3	P	1	(CATTCT)2	1252	1263
isotig01539__gene=isogroup00315__length=1436__numContigs=3	P	1	(GCT)4	8	19
isotig01539__gene=isogroup00315__length=1436__numContigs=3	P	1	(ATGTTG)2	123	134
isotig01539__gene=isogroup00315__length=1436__numContigs=3	P	1	(CATTCT)2	1252	1263
isotig01540__gene=isogroup00315__length=1158__numContigs=2	P	1	(GCT)4	8	19
isotig01540__gene=isogroup00315__length=1158__numContigs=2	P	1	(ATGTTG)2	123	134
isotig01541__gene=isogroup00316__length=1454__numContigs=3	P	1	(TCTGGA)2	112	123
isotig01542__gene=isogroup00316__length=1414__numContigs=2	P	1	(GGCGGT)2	251	262
isotig01543__gene=isogroup00316__length=1305__numContigs=3	P	1	(CGCCAA)2	303	314
isotig01544__gene=isogroup00317__length=1943__numContigs=3	P	1	(TTTATT)2	11	22
isotig01544__gene=isogroup00317__length=1943__numContigs=3	P	1	(TAAGAC)2	1822	1833
isotig01545__gene=isogroup00317__length=1249__numContigs=3	P	1	(TTTATT)2	11	22
isotig01546__gene=isogroup00317__length=966__numContigs=2	P	1	(TTTATT)2	11	22
isotig01550__gene=isogroup00319__length=2052__numContigs=3	P	1	(ATT)4	1181	1192
isotig01551__gene=isogroup00319__length=1302__numContigs=2	C	2	(GGTAAT)2-(TTTGAT)2	1179	1190	1218	1229
isotig01554__gene=isogroup00320__length=1331__numContigs=2	P	1	(TTTCCT)2	510	521
isotig01562__gene=isogroup00323__length=1851__numContigs=4	P	1	(TCTGGA)2	1125	1136
isotig01562__gene=isogroup00323__length=1851__numContigs=4	P	1	(ATTT)3	1463	1474
isotig01562__gene=isogroup00323__length=1851__numContigs=4	P	1	(TAAA)3	1703	1714
isotig01563__gene=isogroup00323__length=1664__numContigs=3	P	1	(TCTGGA)2	1125	1136
isotig01563__gene=isogroup00323__length=1664__numContigs=3	P	1	(TAAA)3	1516	1527
isotig01565__gene=isogroup00324__length=1651__numContigs=3	P	1	(AAATAA)2	128	139
isotig01565__gene=isogroup00324__length=1651__numContigs=3	P	1	(CAGCAA)2	455	466
isotig01565__gene=isogroup00324__length=1651__numContigs=3	P	1	(CCTCAG)2	575	586
isotig01565__gene=isogroup00324__length=1651__numContigs=3	P	1	(GGGAA)3	1604	1618
isotig01566__gene=isogroup00324__length=1276__numContigs=3	P	1	(CAGCAA)2	80	91
isotig01566__gene=isogroup00324__length=1276__numContigs=3	P	1	(CCTCAG)2	200	211
isotig01566__gene=isogroup00324__length=1276__numContigs=3	P	1	(GGGAA)3	1229	1243
isotig01567__gene=isogroup00324__length=1066__numContigs=2	P	1	(GGGAA)3	1019	1033
isotig01568__gene=isogroup00325__length=1613__numContigs=3	P	1	(ATCTGC)2	271	282
isotig01568__gene=isogroup00325__length=1613__numContigs=3	P	1	(AGACGA)2	937	948
isotig01568__gene=isogroup00325__length=1613__numContigs=3	P	1	(GGATTT)2	1107	1118
isotig01568__gene=isogroup00325__length=1613__numContigs=3	P	1	(CACCA)3	1376	1390
isotig01569__gene=isogroup00325__length=1567__numContigs=3	P	1	(ATCTGC)2	271	282
isotig01569__gene=isogroup00325__length=1567__numContigs=3	P	1	(AGACGA)2	937	948
isotig01569__gene=isogroup00325__length=1567__numContigs=3	P	1	(GGATTT)2	1107	1118
isotig01570__gene=isogroup00325__length=797__numContigs=2	P	1	(ATCTGC)2	271	282
isotig01571__gene=isogroup00326__length=1446__numContigs=3	P	1	(GATGTT)2	507	518
isotig01571__gene=isogroup00326__length=1446__numContigs=3	C	2	(GAAGGT)6-(TCACGC)2	1313	1348	1431	1442
isotig01572__gene=isogroup00326__length=1247__numContigs=3	P	1	(CAACAC)2	112	123
isotig01572__gene=isogroup00326__length=1247__numContigs=3	P	1	(GATGTT)2	308	319
isotig01572__gene=isogroup00326__length=1247__numContigs=3	C	2	(GAAGGT)6-(TCACGC)2	1114	1149	1232	1243
isotig01573__gene=isogroup00326__length=1243__numContigs=2	P	1	(GTTGTC)2	111	122
isotig01573__gene=isogroup00326__length=1243__numContigs=2	C	2	(GAAGGT)6-(TCACGC)2	1110	1145	1228	1239
isotig01575__gene=isogroup00327__length=1276__numContigs=3	P	1	(TAAAAA)2	59	70
isotig01577__gene=isogroup00328__length=2042__numContigs=3	P	1	(ACAAAA)2	404	415
isotig01577__gene=isogroup00328__length=2042__numContigs=3	P	1	(TCAGGA)2	1357	1368
isotig01577__gene=isogroup00328__length=2042__numContigs=3	P	1	(AGCGGA)4	1497	1520
isotig01577__gene=isogroup00328__length=2042__numContigs=3	P	1	(ACTTCC)2	1804	1815
isotig01577__gene=isogroup00328__length=2042__numContigs=3	P	1	(CTCTTC)4	1996	2019
isotig01578__gene=isogroup00328__length=951__numContigs=2	C	2	(GGAAAA)2-(AGCGGA)4	298	309	406	429
isotig01578__gene=isogroup00328__length=951__numContigs=2	P	1	(ACTTCC)2	713	724
isotig01578__gene=isogroup00328__length=951__numContigs=2	P	1	(CTCTTC)4	905	928
isotig01579__gene=isogroup00328__length=899__numContigs=2	P	1	(ACAAAA)2	404	415
isotig01580__gene=isogroup00329__length=1882__numContigs=3	P	1	(AAATAA)2	1528	1539
isotig01580__gene=isogroup00329__length=1882__numContigs=3	P	1	(TCC)5	1797	1811
isotig01582__gene=isogroup00329__length=731__numContigs=2	P	1	(GGTGAG)2	287	298
isotig01582__gene=isogroup00329__length=731__numContigs=2	P	1	(CTGTCA)2	601	612
isotig01583__gene=isogroup00330__length=1524__numContigs=3	P	1	(GA)6	1	12
isotig01584__gene=isogroup00330__length=1483__numContigs=3	P	1	(GA)6	1	12
isotig01584__gene=isogroup00330__length=1483__numContigs=3	P	1	(A)25	1305	1329
isotig01585__gene=isogroup00330__length=856__numContigs=2	P	1	(GA)6	1	12
isotig01586__gene=isogroup00331__length=1687__numContigs=3	P	1	(CTGGTG)2	926	937
isotig01586__gene=isogroup00331__length=1687__numContigs=3	P	1	(GGAGGT)2	1135	1146
isotig01587__gene=isogroup00331__length=1354__numContigs=2	P	1	(CTGGTG)2	593	604
isotig01587__gene=isogroup00331__length=1354__numContigs=2	P	1	(GGAGGT)2	802	813
isotig01589__gene=isogroup00332__length=1564__numContigs=3	P	1	(AAATAA)2	104	115
isotig01589__gene=isogroup00332__length=1564__numContigs=3	P	1	(ACTCAG)2	331	342
isotig01590__gene=isogroup00332__length=1499__numContigs=3	P	1	(AAATAA)2	104	115
isotig01590__gene=isogroup00332__length=1499__numContigs=3	P	1	(ACTCAG)2	331	342
isotig01590__gene=isogroup00332__length=1499__numContigs=3	P	1	(CAG)4	1436	1447
isotig01591__gene=isogroup00332__length=766__numContigs=2	P	1	(AAATAA)2	104	115
isotig01591__gene=isogroup00332__length=766__numContigs=2	P	1	(ACTCAG)2	331	342
isotig01592__gene=isogroup00333__length=1415__numContigs=2	P	1	(CTTCAA)2	326	337
isotig01592__gene=isogroup00333__length=1415__numContigs=2	P	1	(CCCAAC)2	673	684
isotig01593__gene=isogroup00333__length=1244__numContigs=3	P	1	(CCCAAC)2	502	513
isotig01594__gene=isogroup00333__length=1164__numContigs=2	P	1	(CCCAAC)2	502	513
isotig01594__gene=isogroup00333__length=1164__numContigs=2	P	1	(TCACCA)2	852	863
isotig01594__gene=isogroup00333__length=1164__numContigs=2	P	1	(GCCAAA)2	864	875
isotig01595__gene=isogroup00334__length=1496__numContigs=3	P	1	(CTTAAT)2	1298	1309
isotig01596__gene=isogroup00334__length=1372__numContigs=3	P	1	(CTTAAT)2	1174	1185
isotig01597__gene=isogroup00334__length=945__numContigs=2	P	1	(CTTAAT)2	747	758
isotig01598__gene=isogroup00335__length=2328__numContigs=3	P	1	(AGC)4	1977	1988
isotig01601__gene=isogroup00336__length=1524__numContigs=3	P	1	(TGAAAC)2	229	240
isotig01601__gene=isogroup00336__length=1524__numContigs=3	C	2	(ATTGGA)2-(TGTAAC)2	1432	1443	1509	1520
isotig01602__gene=isogroup00336__length=1284__numContigs=3	P	1	(TGAAAC)2	229	240
[truncated: 10,958 more rows]
