# Supplementary material for: Transcriptome sequencing and marker development in winged bean (Psophocarpus tetragonolobus; Leguminosae)
Source: Sci Rep. 2016 Jun 30;6:29070. doi: 10.1038/srep29070 (PMC4928180; doi:10.1038/srep29070)
Supplement: Supplementary File 4 [file srep29070-s4.xls]

## Sheet: Sheet1
Supplmentary file 4: Primer pairs for 2,594 perfect microsatellites (SSRs) ranging in length from 100-300 bp.Forward and reverse are primers; TM: melting temperature of respective primer; start and end are position of the repeat motif within the contig sequence; repeat is the motif.
Sequence_ID	Contig	Foward	TM Foward	Reverse	TM Reverse	Product Size	SSR	start	end	repeat	repeat length	# of repeats
3	contig00010__gene=isogroup00001__length=1060	CTACTTCGACTTCTTGAATG	50.107	TAGAGATTATGAACGAGAGC	49.705	186	(CTATCT)3	245	262	CTATCT	6	3
7	contig00035__gene=isogroup00001__length=572	AATGTTAAGAACCAAATTCA	49.928	CCGTAGATTAAAAGTTGAAA	50.051	277	(AAAG)3	218	229	AAAG	4	3
9	contig00087__gene=isogroup00002__length=978	AATATTTCATACTGTGTGCC	50.09	GcAAACTAGAGGAGGATG	50.388	170	(CTCC)3	947	958	CTCC	4	3
11	contig00096__gene=isogroup00002__length=1045	TTTAATGGAATTCTGAAAGA	50.154	CTAGaAAGGGAGGTGTTAGT	50.291	194	(ATC)4	321	332	ATC	3	4
13	contig00160__gene=isogroup00002__length=790	AGTTTTGTGTTTTCTGGTAA	50.008	TTGGAGTATGTGGATAAGAG	50.116	277	(AAGGGA)4	537	560	AAGGGA	6	4
14	contig00176__gene=isogroup00003__length=702	ACATATATTGTGAGCATGAAC	50.098	GTTCTACAGCTAACATCCAG	49.929	239	(TGT)4	70	81	TGT	3	4
15	contig00240__gene=isogroup00004__length=1842	CACACAAGAAGAACAAGAAG	50.799	gAcGTATCAAcgaCAGAGTA	51.031	164	(GA)15	1770	1799	GA	2	15
20	isotig00001__gene=isogroup00006__length=3720__numContigs=10	ACCTCATAGAGGAATACGAC	50.755	CAATATGTGGAGGAAGTAGA	50.116	154	(TCC)8	1590	1613	TCC	3	8
22	isotig00002__gene=isogroup00006__length=3486__numContigs=9	ACCTCATAGAGGAATACGAC	50.755	CAATATGTGGAGGAAGTAGA	50.116	154	(TCC)8	1590	1613	TCC	3	8
24	isotig00003__gene=isogroup00006__length=2640__numContigs=8	ACCTCATAGAGGAATACGAC	50.755	CAATATGTGGAGGAAGTAGA	50.116	154	(TCC)8	510	533	TCC	3	8
26	isotig00004__gene=isogroup00006__length=2406__numContigs=7	ACCTCATAGAGGAATACGAC	50.755	CAATATGTGGAGGAAGTAGA	50.116	154	(TCC)8	510	533	TCC	3	8
28	isotig00005__gene=isogroup00006__length=2279__numContigs=6	ACATCGCTAAATCTAAACCT	50.97	GGTTGTaAAATTGAATTGAG	49.928	102	(GTTTA)3	2191	2205	GTTTA	5	3
29	isotig00006__gene=isogroup00006__length=2189__numContigs=7	CACTCCTCCGTCTAAATC	50.181	GTGGATCATATAAACGTGTC	50.193	265	(TCC)8	1590	1613	TCC	3	8
31	isotig00012__gene=isogroup00006__length=1292__numContigs=3	ACATCGCTAAATCTAAACCT	50.97	GGTTGTaAAATTGAATTGAG	49.928	102	(GTTTA)3	1204	1218	GTTTA	5	3
32	isotig00013__gene=isogroup00006__length=1199__numContigs=4	ACATCGCTAAATCTAAACCT	50.97	GGTTGTaAAATTGAATTGAG	49.928	102	(GTTTA)3	1111	1125	GTTTA	5	3
33	isotig00016__gene=isogroup00006__length=1109__numContigs=5	CACTCCTCCGTCTAAATC	50.181	GTGGATCATATAAACGTGTC	50.193	265	(TCC)8	510	533	TCC	3	8
105	isotig00059__gene=isogroup00009__length=2554__numContigs=9	CTTCTTCTTtCTGTTCCTCT	50.397	CCATCTCCTCTCTCTTATCT	49.989	215	(TTG)4	2244	2255	TTG	3	4
109	isotig00060__gene=isogroup00009__length=2496__numContigs=8	CTTCTTCTTtCTGTTCCTCT	50.397	CCATCTCCTCTCTCTTATCT	49.989	215	(TTG)4	2186	2197	TTG	3	4
114	isotig00061__gene=isogroup00009__length=2451__numContigs=9	CTTCTTCTTtCTGTTCCTCT	50.397	CCATCTCCTCTCTCTTATCT	49.989	215	(TTG)4	2244	2255	TTG	3	4
118	isotig00062__gene=isogroup00009__length=2393__numContigs=8	CTTCTTCTTtCTGTTCCTCT	50.397	CCATCTCCTCTCTCTTATCT	49.989	215	(TTG)4	2186	2197	TTG	3	4
122	isotig00063__gene=isogroup00009__length=2266__numContigs=8	CTTCTTCTTtCTGTTCCTCT	50.397	CCATCTCCTCTCTCTTATCT	49.989	215	(TTG)4	1956	1967	TTG	3	4
125	isotig00064__gene=isogroup00009__length=2208__numContigs=7	CTTCTTCTTtCTGTTCCTCT	50.397	CCATCTCCTCTCTCTTATCT	49.989	215	(TTG)4	1898	1909	TTG	3	4
129	isotig00065__gene=isogroup00009__length=2163__numContigs=8	CTTCTTCTTtCTGTTCCTCT	50.397	CCATCTCCTCTCTCTTATCT	49.989	215	(TTG)4	1956	1967	TTG	3	4
136	isotig00067__gene=isogroup00009__length=2122__numContigs=8	CTTCTTCTTtCTGTTCCTCT	50.397	CCATCTCCTCTCTCTTATCT	49.989	215	(TTG)4	1812	1823	TTG	3	4
139	isotig00068__gene=isogroup00009__length=2105__numContigs=7	CTTCTTCTTtCTGTTCCTCT	50.397	CCATCTCCTCTCTCTTATCT	49.989	215	(TTG)4	1898	1909	TTG	3	4
144	isotig00070__gene=isogroup00009__length=2064__numContigs=7	CTTCTTCTTtCTGTTCCTCT	50.397	CCATCTCCTCTCTCTTATCT	49.989	215	(TTG)4	1754	1765	TTG	3	4
148	isotig00071__gene=isogroup00009__length=2019__numContigs=8	CTTCTTCTTtCTGTTCCTCT	50.397	CCATCTCCTCTCTCTTATCT	49.989	215	(TTG)4	1812	1823	TTG	3	4
151	isotig00072__gene=isogroup00009__length=1961__numContigs=7	CTTCTTCTTtCTGTTCCTCT	50.397	CCATCTCCTCTCTCTTATCT	49.989	215	(TTG)4	1754	1765	TTG	3	4
157	isotig00075__gene=isogroup00009__length=1656__numContigs=7	CTTCTTCTTtCTGTTCCTCT	50.397	CCATCTCCTCTCTCTTATCT	49.989	215	(TTG)4	1346	1357	TTG	3	4
161	isotig00077__gene=isogroup00009__length=1598__numContigs=6	CTTCTTCTTtCTGTTCCTCT	50.397	CCATCTCCTCTCTCTTATCT	49.989	215	(TTG)4	1288	1299	TTG	3	4
164	isotig00078__gene=isogroup00009__length=1553__numContigs=7	CTTCTTCTTtCTGTTCCTCT	50.397	CCATCTCCTCTCTCTTATCT	49.989	215	(TTG)4	1346	1357	TTG	3	4
167	isotig00079__gene=isogroup00009__length=1577__numContigs=7	CTTCTTCTTtCTGTTCCTCT	50.397	CCATCTCCTCTCTCTTATCT	49.989	215	(TTG)4	1267	1278	TTG	3	4
170	isotig00081__gene=isogroup00009__length=1495__numContigs=6	CTTCTTCTTtCTGTTCCTCT	50.397	CCATCTCCTCTCTCTTATCT	49.989	215	(TTG)4	1288	1299	TTG	3	4
172	isotig00082__gene=isogroup00009__length=1519__numContigs=6	CTTCTTCTTtCTGTTCCTCT	50.397	CCATCTCCTCTCTCTTATCT	49.989	215	(TTG)4	1209	1220	TTG	3	4
175	isotig00083__gene=isogroup00009__length=1474__numContigs=7	CTTCTTCTTtCTGTTCCTCT	50.397	CCATCTCCTCTCTCTTATCT	49.989	215	(TTG)4	1267	1278	TTG	3	4
178	isotig00084__gene=isogroup00009__length=1533__numContigs=7	CTTCTTCTTtCTGTTCCTCT	50.397	CCATCTCCTCTCTCTTATCT	49.989	215	(TTG)4	1223	1234	TTG	3	4
180	isotig00085__gene=isogroup00009__length=1416__numContigs=6	CTTCTTCTTtCTGTTCCTCT	50.397	CCATCTCCTCTCTCTTATCT	49.989	215	(TTG)4	1209	1220	TTG	3	4
182	isotig00086__gene=isogroup00009__length=1475__numContigs=6	CTTCTTCTTtCTGTTCCTCT	50.397	CCATCTCCTCTCTCTTATCT	49.989	215	(TTG)4	1165	1176	TTG	3	4
185	isotig00087__gene=isogroup00009__length=1430__numContigs=7	CTTCTTCTTtCTGTTCCTCT	50.397	CCATCTCCTCTCTCTTATCT	49.989	215	(TTG)4	1223	1234	TTG	3	4
187	isotig00088__gene=isogroup00009__length=1372__numContigs=6	CTTCTTCTTtCTGTTCCTCT	50.397	CCATCTCCTCTCTCTTATCT	49.989	215	(TTG)4	1165	1176	TTG	3	4
211	isotig00124__gene=isogroup00011__length=1852__numContigs=4	ATTCTCCTTtttCCTACACT	49.802	CAATTTTCTTCTCTCTGCTA	50.016	249	(AG)6	1287	1298	AG	2	6
213	isotig00125__gene=isogroup00011__length=1634__numContigs=3	ATTCTCCTTtttCCTACACT	49.802	CAATTTTCTTCTCTCTGCTA	50.016	249	(AG)6	1069	1080	AG	2	6
223	isotig00134__gene=isogroup00011__length=857__numContigs=2	ATTCTCCTTtttCCTACACT	49.802	CAATTTTCTTCTCTCTGCTA	50.016	249	(AG)6	292	303	AG	2	6
270	isotig00161__gene=isogroup00014__length=1263__numContigs=4	TAAGAGTTGCTCTTGATGTT	50.073	CgTGGGCCTGGTACt	53.159	133	(GAA)4	1231	1242	GAA	3	4
271	isotig00170__gene=isogroup00014__length=486__numContigs=3	TAAGAGTTGCTCTTGATGTT	50.073	GtCgTGGGCCTGGTA	54.168	135	(GAA)4	454	465	GAA	3	4
295	isotig00193__gene=isogroup00016__length=575__numContigs=3	GTAATATGTTCAGCATCCTC	49.618	ACAGAGATTCTTCTTCTTCC	50.04	250	(GGT)4	354	365	GGT	3	4
297	isotig00194__gene=isogroup00016__length=585__numContigs=3	GTAATATGTTCAGCATCCTC	49.618	CAgGTACTACAAAtgGTGtT	50.014	262	(GGT)4	354	365	GGT	3	4
298	isotig00195__gene=isogroup00016__length=518__numContigs=4	TTGATCAAGATGTATTTtCC	50.082	CAgGTACTACAAAtgGTGtT	50.014	219	(GGT)4	287	298	GGT	3	4
299	isotig00196__gene=isogroup00016__length=508__numContigs=4	TTGATCAAGATGTATTTtCC	50.082	AGGAAATAGAGATACCAACC	49.994	255	(GGT)4	287	298	GGT	3	4
301	isotig00198__gene=isogroup00017__length=699__numContigs=5	TATATAGAGGGGACATTGTG	50.024	ACCTAAGAAGAAGCCATATT	50.082	229	(TGG)4	328	339	TGG	3	4
303	isotig00199__gene=isogroup00017__length=683__numContigs=5	TAGTAGTATGGCTTCTTTGG	49.922	TTACTATCATTCTCCACCAC	49.885	243	(TGG)4	312	323	TGG	3	4
305	isotig00201__gene=isogroup00017__length=583__numContigs=4	gTGgTGAGTGGTAGTAGgTA	49.82	ACCTAAGAAGAAGCCATATT	50.082	235	(TGG)4	212	223	TGG	3	4
306	isotig00202__gene=isogroup00017__length=589__numContigs=5	TAGTAGTATGGCTTAGGACG	49.97	ACCTAAGAAGAAGCCATATT	50.082	217	(TGG)4	218	229	TGG	3	4
307	isotig00203__gene=isogroup00017__length=484__numContigs=4	TATATAGAGGGGACATTGTG	50.024	AcgAAGCCATACTACTATCA	50.032	263	(TGG)4	328	339	TGG	3	4
309	isotig00204__gene=isogroup00017__length=468__numContigs=4	TAGTAGTATGGCTTCTTTGG	49.922	tTACTATCACTCTCCaCCAC	49.827	150	(TGG)4	312	323	TGG	3	4
311	isotig00205__gene=isogroup00017__length=368__numContigs=3	TGGTAGTAGgTATGGCTTAG	49.785	tTACTATCACTCTCCaCCAC	49.827	209	(TGG)4	212	223	TGG	3	4
312	isotig00206__gene=isogroup00017__length=374__numContigs=4	TAGTAGTATGGCTTAGGACG	49.97	tTACTATCACTCTCCaCCAC	49.827	199	(TGG)4	218	229	TGG	3	4
313	isotig00215__gene=isogroup00019__length=1982__numContigs=5	CAAAACACCTTTCATtACTC	49.875	GTATGAGACAGTCCAACAAG	50.278	137	(CAATT)6	1017	1046	CAATT	5	6
314	isotig00215__gene=isogroup00019__length=1982__numContigs=5	AAGTTTGATCCCTTTATTTT	50.029	TTCTTTTTCAATTGTTTCAT	50.066	274	(TTTC)3	1606	1617	TTTC	4	3
315	isotig00215__gene=isogroup00019__length=1982__numContigs=5	ATGAAACAATTGAAAAAGAA	50.066	GAACTTGTTCACCCTTTC	50.027	202	(GCAGAC)3	1906	1923	GCAGAC	6	3
318	isotig00216__gene=isogroup00019__length=1690__numContigs=4	AAGTTTGATCCCTTTATTTT	50.029	TTCTTTTTCAATTGTTTCAT	50.066	274	(TTTC)3	1314	1325	TTTC	4	3
319	isotig00216__gene=isogroup00019__length=1690__numContigs=4	ATGAAACAATTGAAAAAGAA	50.066	GAACTTGTTCACCCTTTC	50.027	202	(GCAGAC)3	1614	1631	GCAGAC	6	3
320	isotig00217__gene=isogroup00019__length=1725__numContigs=4	ATCATAtGTTtCAATGTGgT	49.996	GTATGAGACAGTCCAACAAG	50.278	238	(CAATT)6	760	789	CAATT	5	6
321	isotig00217__gene=isogroup00019__length=1725__numContigs=4	AAGTTTGATCCCTTTATTTT	50.029	TTCTTTTTCAATTGTTTCAT	50.066	274	(TTTC)3	1349	1360	TTTC	4	3
322	isotig00217__gene=isogroup00019__length=1725__numContigs=4	ATGAAACAATTGAAAAAGAA	50.066	GAACTTGTTCACCCTTTC	50.027	202	(GCAGAC)3	1649	1666	GCAGAC	6	3
323	isotig00219__gene=isogroup00019__length=1539__numContigs=5	CAAAACACCTTTCATtACTC	49.875	GTATGAGACAGTCCAACAAG	50.278	137	(CAATT)6	1017	1046	CAATT	5	6
326	isotig00221__gene=isogroup00019__length=1282__numContigs=4	ATCATAtGTTtCAATGTGgT	49.996	GTATGAGACAGTCCAACAAG	50.278	238	(CAATT)6	760	789	CAATT	5	6
329	isotig00222__gene=isogroup00019__length=933__numContigs=2	CAAAACACCTTTCATTACTC	49.875	GACATTAGCTTTGACGATAG	50.172	136	(CAATT)6	828	857	CAATT	5	6
344	isotig00233__gene=isogroup00021__length=2650__numContigs=5	CAAATACTTTCTCACAAACC	49.875	CTAGAGCAATTGGAGATATG	50.073	234	(TCA)4	1854	1865	TCA	3	4
355	isotig00242__gene=isogroup00022__length=1325__numContigs=5	CCATGGTTGTAGATAGAATG	50.453	ACCTAAGaAGAAGCCATATT	50.082	159	(AAGG)5	717	736	AAGG	4	5
356	isotig00243__gene=isogroup00022__length=1298__numContigs=5	CCATGGTTGTAGATAGAATG	50.453	ACCTAAGaAGAAGCCATATT	50.082	159	(AAGG)5	690	709	AAGG	4	5
357	isotig00244__gene=isogroup00022__length=891__numContigs=4	gACGTTTTCCTGAAaTG	49.161	GtTTGGTGTCTGGAGTATTA	50.022	253	(CGG)4	72	83	CGG	3	4
360	isotig00248__gene=isogroup00022__length=331__numContigs=2	gACGTTTTCCTGAAaTG	49.161	CCTAACTAAACAcACtGAGC	50.065	211	(CGG)4	72	83	CGG	3	4
364	isotig00261__gene=isogroup00024__length=1841__numContigs=5	AGAGGGATAAGAGGAGGT	49.889	CACAACCACTACTTTCTGAC	50.418	280	(GGT)4	198	209	GGT	3	4
365	isotig00262__gene=isogroup00024__length=1839__numContigs=4	AGAGGGATAAGAGGAGGT	49.889	CACAACCACTACTTTCTGAC	50.418	280	(GGT)4	198	209	GGT	3	4
366	isotig00267__gene=isogroup00024__length=1095__numContigs=2	AGAGGGATAAGAGGAGGT	49.889	CACAACCACTACTTTCTGAC	50.418	280	(GGT)4	198	209	GGT	3	4
368	isotig00269__gene=isogroup00025__length=2297__numContigs=4	taGttACGCAACCTAAAGAA	50.678	TTCACTTAATTCCCTAATCA	50.017	106	(GCAT)3	85	96	GCAT	4	3
369	isotig00270__gene=isogroup00025__length=2295__numContigs=4	taGttACGCAACCTAAAGAA	50.678	TTCACTTAATTCCCTAATCA	50.017	106	(GCAT)3	85	96	GCAT	4	3
370	isotig00271__gene=isogroup00025__length=1671__numContigs=5	taGttACGCAACCTAAAGAA	50.678	TTCACTTAATTCCCTAATCA	50.017	106	(GCAT)3	85	96	GCAT	4	3
371	isotig00272__gene=isogroup00025__length=1670__numContigs=5	taGttACGCAACCTAAAGAA	50.678	TTCACTTAATTCCCTAATCA	50.017	106	(GCAT)3	85	96	GCAT	4	3
372	isotig00273__gene=isogroup00025__length=1670__numContigs=5	taGttACGCAACCTAAAGAA	50.678	TTCACTTAATTCCCTAATCA	50.017	106	(GCAT)3	85	96	GCAT	4	3
373	isotig00274__gene=isogroup00025__length=1669__numContigs=5	taGttACGCAACCTAAAGAA	50.678	TTCACTTAATTCCCTAATCA	50.017	106	(GCAT)3	85	96	GCAT	4	3
374	isotig00275__gene=isogroup00025__length=872__numContigs=4	taGttACGCAACCTAAAGAA	50.678	TTCACTTAATTCCCTAATCA	50.017	106	(GCAT)3	85	96	GCAT	4	3
375	isotig00276__gene=isogroup00025__length=816__numContigs=4	taGttACGCAACCTAAAGAA	50.678	TTCACTTAATTCCCTAATCA	50.017	106	(GCAT)3	85	96	GCAT	4	3
391	isotig00300__gene=isogroup00029__length=1117__numContigs=3	TATAACaCAgACTCCTCcAC	49.827	AGACAAAAGaAGAACAAACA	49.964	152	(CAA)5	159	173	CAA	3	5
394	isotig00301__gene=isogroup00029__length=1052__numContigs=3	TATAACaCAgACTCCTCcAC	49.827	AGACAAAAGaAGAACAAACA	49.964	152	(CAA)5	159	173	CAA	3	5
405	isotig00310__gene=isogroup00031__length=2165__numContigs=5	GCAAcAAAAAcTACCTACAC	50.024	AAAGTACTTCATACAAGCCA	50.115	170	(TA)6	90	101	TA	2	6
409	isotig00311__gene=isogroup00031__length=2152__numContigs=5	GCAAcAAAAAcTACCTACAC	50.024	AAAGTACTTCATACAAGCCA	50.115	170	(TA)6	90	101	TA	2	6
413	isotig00312__gene=isogroup00031__length=967__numContigs=3	GCAAcAAAAAcTACCTACAC	50.024	AAAGTACTTCATACAAGCCA	50.115	170	(TA)6	90	101	TA	2	6
417	isotig00316__gene=isogroup00032__length=1201__numContigs=2	acACTTCATcATAGCACCTA	50.575	ATCTAGAAACTTGAAAACGG	51.369	277	(CGC)4	289	300	CGC	3	4
429	isotig00342__gene=isogroup00036__length=1704__numContigs=4	TTCAAGATATGTGGAGTCAT	50.187	CATTCTCAtTGtTGACtTCT	49.977	247	(AAGA)3	437	448	AAGA	4	3
430	isotig00342__gene=isogroup00036__length=1704__numContigs=4	ATGCAAAaTAAATTTGAGAG	49.893	ttgatcaatatccagaaaac	50.082	268	(GAAA)3	1431	1442	GAAA	4	3
431	isotig00343__gene=isogroup00036__length=1688__numContigs=4	TTCAAGATATGTGGAGTCAT	50.187	CATTCTCAtTGtTGACtTCT	49.977	247	(AAGA)3	421	432	AAGA	4	3
432	isotig00343__gene=isogroup00036__length=1688__numContigs=4	ATGCAAAaTAAATTTGAGAG	49.893	ttgatcaatatccagaaaac	50.082	268	(GAAA)3	1415	1426	GAAA	4	3
433	isotig00346__gene=isogroup00036__length=763__numContigs=5	CCTAATGATTCTGCTCTAAA	49.928	TAAGGATCTTTTGCTCTACA	50.344	265	(AGA)4	714	725	AGA	3	4
434	isotig00347__gene=isogroup00036__length=747__numContigs=5	CCTAATGATTCTGCTCTAAA	49.928	TAAGGATCTTTTGCTCTACA	50.344	265	(AGA)4	698	709	AGA	3	4
438	isotig00359__gene=isogroup00039__length=2335__numContigs=4	tCATCCAGAGTTTGATCTAC	49.834	GTGACTCTGTCCAATCAGT	50.149	214	(CAA)7	594	614	CAA	3	7
442	isotig00360__gene=isogroup00039__length=2062__numContigs=4	tCATCCAGAGTTTGATCTAC	49.834	GTGACTCTGTCCAATCAGT	50.149	214	(CAA)7	594	614	CAA	3	7
444	isotig00360__gene=isogroup00039__length=2062__numContigs=4	GATTGGGATAGAGAAAAGTC	50.418	CGGTCTCTGTAGtGTCtATC	49.527	134	(AGAGAT)3	1447	1464	AGAGAT	6	3
452	isotig00362__gene=isogroup00039__length=1646__numContigs=3	GATTGGGATAGAGAAAAGTC	50.418	CGGTCTCTGTAGtGTCtATC	49.527	134	(AGAGAT)3	1031	1048	AGAGAT	6	3
454	isotig00363__gene=isogroup00039__length=1074__numContigs=2	GATTGGGATAGAGAAAAGTC	50.418	CGGTCTCTGTAGtGTCtATC	49.527	134	(AGAGAT)3	459	476	AGAGAT	6	3
456	isotig00364__gene=isogroup00039__length=1021__numContigs=3	tCATCCAGAGTTTGATCTAC	49.834	GTGACTCTGTCCAATCAGT	50.149	214	(CAA)7	594	614	CAA	3	7
461	isotig00368__gene=isogroup00040__length=1697__numContigs=4	GAGGAAGGAAATACAGAGTT	50.082	TTTAgtcttcaacttCCTTG	49.769	262	(GAT)4	881	892	GAT	3	4
463	isotig00371__gene=isogroup00040__length=1309__numContigs=4	GAGGAAGGAAATACAGAGTT	50.082	TTTAgtcttcaacttCCTTG	49.769	262	(GAT)4	493	504	GAT	3	4
466	isotig00373__gene=isogroup00041__length=2008__numContigs=5	GACACAGATGTCAGAGAGAG	50.034	TAcgtTTAGtTcCTACGTGT	50.106	114	(AG)10	1903	1922	AG	2	10
467	isotig00375__gene=isogroup00041__length=1344__numContigs=4	GACACAGATGTCAGAGAGAG	50.034	TAcgtTTAGtTcCTACGTGT	50.106	114	(AG)10	1239	1258	AG	2	10
468	isotig00377__gene=isogroup00041__length=1299__numContigs=3	GACACAGATGTCAGAGAGAG	50.034	TAcgtTTAGtTcCTACGTGT	50.106	114	(AG)10	1194	1213	AG	2	10
469	isotig00380__gene=isogroup00042__length=1624__numContigs=5	GATAGCGTtCAAGAaGAaG	50.124	TTAAAGaATTcCTGAGtGAG	49.633	269	(CCCAAG)3	277	294	CCCAAG	6	3
471	isotig00381__gene=isogroup00042__length=1572__numContigs=5	GATAGCGTtCAAGAaGAaG	50.124	TTAAAGaATTcCTGAGtGAG	49.633	264	(CCAAGC)3	226	243	CCAAGC	6	3
473	isotig00382__gene=isogroup00042__length=1498__numContigs=4	GATAGCGTtCAAGAaGAaG	50.124	TTAAAGaATTcCTGAGtGAG	49.633	269	(CCCAAG)3	277	294	CCCAAG	6	3
474	isotig00383__gene=isogroup00042__length=1446__numContigs=4	GATAGCGTtCAAGAaGAaG	50.124	TTAAAGaATTcCTGAGtGAG	49.633	264	(CCAAGC)3	226	243	CCAAGC	6	3
476	isotig00386__gene=isogroup00042__length=938__numContigs=2	ATGACAAAGAAGCAAGATT	49.694	TACCTTACACAAGCTCAAGT	50.065	261	(ACC)4	395	406	ACC	3	4
483	isotig00401__gene=isogroup00045__length=1143__numContigs=3	TGGGAGTTAAAGAATAATGA	50.017	tTTGAGTTCAAGaCAATGAT	50.473	138	(AAAAG)3	198	212	AAAAG	5	3
486	isotig00403__gene=isogroup00045__length=1089__numContigs=5	TGGGAGTTAAAGAATAATGA	50.017	tTTGAGTTCAAGaCAATGAT	50.473	138	(AAAAG)3	198	212	AAAAG	5	3
489	isotig00405__gene=isogroup00045__length=1084__numContigs=4	TGGGAGTTAAAGAATAATGA	50.017	tTTGAGTTCAAGaCAATGAT	50.473	138	(AAAAG)3	198	212	AAAAG	5	3
493	isotig00409__gene=isogroup00046__length=1908__numContigs=3	aaaataacttttgtacccct	50.021	cTCTCTAGTAACGAAGCTGa	50.014	108	(TCC)4	143	154	TCC	3	4
496	isotig00410__gene=isogroup00046__length=1684__numContigs=3	aaaataacttttgtacccct	50.021	cTCTCTAGTAACGAAGCTGa	50.014	108	(TCC)4	143	154	TCC	3	4
499	isotig00413__gene=isogroup00047__length=2836__numContigs=3	CAGGAAAAaGTAGTGAAAGA	49.769	CCTTATTTTGTTTCTGACTG	50.098	169	(AAG)4	54	65	AAG	3	4
504	isotig00415__gene=isogroup00047__length=1539__numContigs=4	CAGGAAAAaGTAGTGAAAGA	49.769	CCTTATTTTGTTTCTGACTG	50.098	169	(AAG)4	54	65	AAG	3	4
509	isotig00417__gene=isogroup00047__length=1268__numContigs=3	GTATTTTAACCCTCTTGACC	50.57	ATCAATTACAACCAAAGCTA	50.162	268	(GGATT)3	399	413	GGATT	5	3
511	isotig00418__gene=isogroup00047__length=554__numContigs=2	GTATTTTAACCCTCTTGACC	50.57	GACAAGATTCtTCCTTCTCT	50.04	248	(GGATT)3	399	413	GGATT	5	3
545	isotig00439__gene=isogroup00051__length=1172__numContigs=3	ATAGGATTAGAGCGATGTG	50.184	CAACTATACCCTAGCTTGAA	49.922	279	(TGGGT)4	895	914	TGGGT	5	4
549	isotig00442__gene=isogroup00052__length=1937__numContigs=2	ATAGAACAAGGCACTGAAC	49.985	TCAGATTACAACAcCTTTTc	50.166	249	(TTA)6	1724	1741	TTA	3	6
550	isotig00442__gene=isogroup00052__length=1937__numContigs=2	ATAGAACAAGGCACTGAAC	49.985	TCAGATTACAACAcCTTTTc	50.166	249	(TAT)5	1743	1757	TAT	3	5
553	isotig00445__gene=isogroup00053__length=3431__numContigs=4	TTAGTAGCTTGTTTCCATTT	49.57	ACACCACACTACACACAAG	49.343	235	(GA)6	3339	3350	GA	2	6
555	isotig00448__gene=isogroup00053__length=1159__numContigs=2	TTAGTAGCTTGTTTCCATTT	49.57	ACACCACACTACACACAAG	49.343	235	(GA)6	1067	1078	GA	2	6
590	isotig00483__gene=isogroup00059__length=2154__numContigs=4	GGGAAGAGGACAAATATTAC	50.447	TTATGATTATTAGGTGGTGC	50.355	220	(AAAATT)3	241	258	AAAATT	6	3
594	isotig00485__gene=isogroup00059__length=1511__numContigs=4	GGGAAGAGGACAAATATTAC	50.447	TTATGATTATTAGGTGGTGC	50.355	220	(AAAATT)3	241	258	AAAATT	6	3
598	isotig00487__gene=isogroup00059__length=1184__numContigs=3	GGGAAGAGGACAAATATTAC	50.447	TTATGATTATTAGGTGGTGC	50.355	220	(AAAATT)3	241	258	AAAATT	6	3
600	isotig00488__gene=isogroup00059__length=694__numContigs=2	GGGAAGAGGACAAATATTAC	50.447	TTATGATTATTAGGTGGTGC	50.355	220	(AAAATT)3	241	258	AAAATT	6	3
648	isotig00513__gene=isogroup00063__length=1554__numContigs=2	CTTAGTGAACCACCTACAAC	49.675	AAGATTACAAtGACACAGGA	50.326	277	(GCACCA)4	1193	1216	GCACCA	6	4
687	isotig00527__gene=isogroup00066__length=1037__numContigs=4	CTTTGATGTCACAaGAaGAT	49.977	CTCTaATGCTTACgGACTAA	50.106	125	(CAA)6	953	970	CAA	3	6
692	isotig00530__gene=isogroup00066__length=595__numContigs=3	CTTTGATGTCACAaGAaGAT	49.977	CTCTaATGCTTACgGACTAA	50.106	125	(CAA)6	511	528	CAA	3	6
699	isotig00538__gene=isogroup00068__length=2781__numContigs=3	AATTtCATGTCTGATATTGC	50.098	CTCACAATCTTCAATGAACT	49.977	246	(TTG)4	1252	1263	TTG	3	4
701	isotig00539__gene=isogroup00068__length=2534__numContigs=3	AATTtCATGTCTGATATTGC	50.098	CTCACAATCTTCAATGAACT	49.977	246	(TTG)4	1005	1016	TTG	3	4
704	isotig00540__gene=isogroup00068__length=2360__numContigs=2	GATTGTTGTGAGATTGAAGT	49.737	ATGCAAATAGCTTACAAAAG	50.245	234	(TAA)4	806	817	TAA	3	4
706	isotig00541__gene=isogroup00068__length=722__numContigs=3	TTACTCATGTTCCTGGTAAG	50.25	TGTTCaATTCTTCATCTTCT	49.686	223	(TGA)4	548	559	TGA	3	4
707	isotig00541__gene=isogroup00068__length=722__numContigs=3	TTACTCATGTTCCTGGTAAG	50.25	TGTTCaATTCTTCATCTTCT	49.686	223	(TGG)4	560	571	TGG	3	4
710	isotig00543__gene=isogroup00069__length=1899__numContigs=4	TCACATTGtTtAAGTTTTCC	50.344	gttgTTgtTCTTCTGACtGT	49.821	268	(TTGGGA)3	1706	1723	TTGGGA	6	3
712	isotig00544__gene=isogroup00069__length=1874__numContigs=4	TCACATTGtTtAAGTTTTCC	50.344	TAATGTGtTTGTGAGtTGTG	50.055	169	(TTGGGA)3	1706	1723	TTGGGA	6	3
716	isotig00548__gene=isogroup00070__length=1072__numContigs=4	AGTCACCAGAGAGGAATAGT	50.185	TTTTCTCAACTTCATCCTTA	50.106	267	(GATGAA)3	348	365	GATGAA	6	3
717	isotig00548__gene=isogroup00070__length=1072__numContigs=4	AGTCACCAGAGAGGAATAGT	50.185	TTTTCTCAACTTCATCCTTA	50.106	267	(GAGGAA)4	366	389	GAGGAA	6	4
720	isotig00549__gene=isogroup00070__length=1040__numContigs=4	AGTCACCAGAGAGGAATAGT	50.185	TTTTCTCAACTTCATCCTTA	50.106	267	(GATGAA)3	316	333	GATGAA	6	3
721	isotig00549__gene=isogroup00070__length=1040__numContigs=4	AGTCACCAGAGAGGAATAGT	50.185	TTTTCTCAACTTCATCCTTA	50.106	267	(GAGGAA)4	334	357	GAGGAA	6	4
734	isotig00563__gene=isogroup00073__length=2800__numContigs=4	ACTTTGTGAAAATGAAGGTA	49.875	AaTTTAATATGGCTGCTAAA	49.902	268	(ACC)4	2330	2341	ACC	3	4
738	isotig00564__gene=isogroup00073__length=2763__numContigs=4	ACTTTGTGAAAATGAAGGTA	49.875	AaTTTAATATGGCTGCTAAA	49.902	268	(ACC)4	2330	2341	ACC	3	4
743	isotig00565__gene=isogroup00073__length=2768__numContigs=4	ACTTTGTGAAAATGAAGGTA	49.875	AaTTTAATATGGCTGCTAAA	49.902	268	(ACC)4	2298	2309	ACC	3	4
747	isotig00566__gene=isogroup00073__length=2731__numContigs=4	ACTTTGTGAAAATGAAGGTA	49.875	AaTTTAATATGGCTGCTAAA	49.902	268	(ACC)4	2298	2309	ACC	3	4
753	isotig00575__gene=isogroup00075__length=2472__numContigs=4	CTTCAAaGAAAAATAGCTTG	49.918	CCACCATAAGAATAACTTTG	50.01	236	(TTC)4	1278	1289	TTC	3	4
755	isotig00576__gene=isogroup00075__length=2438__numContigs=4	CTTCAAaGAAAAATAGCTTG	49.918	CCACCATAAGAATAACTTTG	50.01	236	(TTC)4	1244	1255	TTC	3	4
758	isotig00577__gene=isogroup00075__length=1926__numContigs=4	CTTCAAaGAAAAATAGCTTG	49.918	CCACCATAAGAATAACTTTG	50.01	236	(TTC)4	1278	1289	TTC	3	4
760	isotig00578__gene=isogroup00075__length=1892__numContigs=4	CTTCAAaGAAAAATAGCTTG	49.918	CCACCATAAGAATAACTTTG	50.01	236	(TTC)4	1244	1255	TTC	3	4
762	isotig00579__gene=isogroup00075__length=1870__numContigs=3	CTTCAAaGAAAAATAGCTTG	49.918	CCACCATAAGAATAACTTTG	50.01	236	(TTC)4	676	687	TTC	3	4
764	isotig00580__gene=isogroup00075__length=1324__numContigs=3	CTTCAAaGAAAAATAGCTTG	49.918	CCACCATAAGAATAACTTTG	50.01	236	(TTC)4	676	687	TTC	3	4
766	isotig00581__gene=isogroup00076__length=2184__numContigs=4	ATGCAAAAGAAAAGTTTATG	50.019	AAGGtAcACAGTcACCAAT	49.874	272	(TG)7	310	323	TG	2	7
767	isotig00581__gene=isogroup00076__length=2184__numContigs=4	GAACCAGAGAAAGAGGTTAT	50.082	TTCAAAGGTTTtGTTGtATT	50.058	172	(GCT)4	571	582	GCT	3	4
768	isotig00582__gene=isogroup00076__length=2082__numContigs=4	ATGCAAAAGAAAAGTTTATG	50.019	AAGGtAcACAGTcACCAAT	49.874	272	(TG)7	310	323	TG	2	7
769	isotig00582__gene=isogroup00076__length=2082__numContigs=4	GAACCAGAGAAAGAGGTTAT	50.082	TTCAAAGGTTTtGTTGtATT	50.058	172	(GCT)4	571	582	GCT	3	4
770	isotig00583__gene=isogroup00076__length=1608__numContigs=4	GAAGATGATGAAATTGGATA	49.947	ATAGATAATCTGATCCCCAT	50.057	250	(AG)7	294	307	AG	2	7
771	isotig00585__gene=isogroup00076__length=1506__numContigs=4	GAAGATGATGAAATTGGATA	49.947	ATAGATAATCTGATCCCCAT	50.057	250	(AG)7	294	307	AG	2	7
775	isotig00603__gene=isogroup00079__length=1283__numContigs=2	ACACTTAACCTTCTCTCCTt	49.747	GTTTGAAATTCGTTTGAGA	51.146	250	(ACACTC)5	307	336	ACACTC	6	5
776	isotig00603__gene=isogroup00079__length=1283__numContigs=2	ACTCACACTCACACTCACAC	51.161	CTGTAATTCGGTATCAACAT	50.123	267	(CCGACA)3	520	537	CCGACA	6	3
777	isotig00603__gene=isogroup00079__length=1283__numContigs=2	ACTCACACTCACACTCACAC	51.161	CTGTAATTCGGTATCAACAT	50.123	267	(CCAACA)3	538	555	CCAACA	6	3
779	isotig00604__gene=isogroup00079__length=1170__numContigs=2	ACACTTAACCTTCTCTCCTt	49.747	GTTTGAAATTCGTTTGAGA	51.146	250	(ACACTC)5	307	336	ACACTC	6	5
780	isotig00604__gene=isogroup00079__length=1170__numContigs=2	ACTCACACTCACACTCACAC	51.161	CTGTAATTCGGTATCAACAT	50.123	267	(CCGACA)3	520	537	CCGACA	6	3
781	isotig00604__gene=isogroup00079__length=1170__numContigs=2	ACTCACACTCACACTCACAC	51.161	CTGTAATTCGGTATCAACAT	50.123	267	(CCAACA)3	538	555	CCAACA	6	3
791	isotig00623__gene=isogroup00083__length=1596__numContigs=5	CAGAAGAACTTCATCACCTA	50.212	TGATAATAATCTCAAGGGAA	49.886	269	(GGC)4	1136	1147	GGC	3	4
792	isotig00623__gene=isogroup00083__length=1596__numContigs=5	TCCTTTCCCTTGAGATTAT	51.257	CCATATGTaAAAAGAACGAC	49.977	280	(CATG)3	1304	1315	CATG	4	3
793	isotig00624__gene=isogroup00083__length=1557__numContigs=5	CAGAAGAACTTCATCACCTA	50.212	TGATAATAATCTCAAGGGAA	49.886	269	(GGC)4	1097	1108	GGC	3	4
794	isotig00624__gene=isogroup00083__length=1557__numContigs=5	TCCTTTCCCTTGAGATTAT	51.257	CCATATGTaAAAAGAACGAC	49.977	280	(CATG)3	1265	1276	CATG	4	3
795	isotig00625__gene=isogroup00083__length=1515__numContigs=4	CAGAAGAACTTCATCACCTA	50.212	GGCTAGAGTAACACAAAGAA	49.785	244	(CATG)3	1223	1234	CATG	4	3
796	isotig00626__gene=isogroup00083__length=1476__numContigs=4	CAGAAGAACTTCATCACCTA	50.212	GGCTAGAGTAACACAAAGAA	49.785	244	(CATG)3	1184	1195	CATG	4	3
845	isotig00660__gene=isogroup00089__length=2716__numContigs=3	ATTAATTGGTCACTTCAAAA	49.928	CTCCTCACATCAGAGTAAGA	50.019	164	(AAATA)3	172	186	AAATA	5	3
848	isotig00661__gene=isogroup00089__length=2666__numContigs=3	ATTAATTGGTCACTTCAAAA	49.928	CTCCTCACATCAGAGTAAGA	50.019	164	(AAATA)3	172	186	AAATA	5	3
852	isotig00663__gene=isogroup00090__length=2219__numContigs=5	AGCAAAATAACGACATAAAG	50.066	GTCATAAGTTTCTTCCCTTC	50.544	257	(CTTG)3	227	238	CTTG	4	3
853	isotig00663__gene=isogroup00090__length=2219__numContigs=5	TGAGGAAAATAAAAAGAAAA	49.744	ATCTGTGTGTGaGAAAGAAG	49.92	167	(CCT)5	1835	1849	CCT	3	5
854	isotig00663__gene=isogroup00090__length=2219__numContigs=5	CTCTAAAATTCTCACACTCG	50.107	CGAATTTCTTTCAATTCTTA	50.058	167	(TCA)5	1965	1979	TCA	3	5
855	isotig00664__gene=isogroup00090__length=2055__numContigs=4	AGCAAAATAACGACATAAAG	50.066	GTCATAAGTTTCTTCCCTTC	50.544	257	(CTTG)3	227	238	CTTG	4	3
856	isotig00664__gene=isogroup00090__length=2055__numContigs=4	TGAGGAAAATAAAAAGAAAA	49.744	CGAGTGTGAGAATTTTAGAG	50.107	125	(CCT)5	1835	1849	CCT	3	5
857	isotig00665__gene=isogroup00090__length=1785__numContigs=4	TGAGGAAAATAAAAAGAAAA	49.744	ATCTGTGTGTGaGAAAGAAG	49.92	167	(CCT)5	1401	1415	CCT	3	5
858	isotig00665__gene=isogroup00090__length=1785__numContigs=4	CTCTAAAATTCTCACACTCG	50.107	CGAATTTCTTTCAATTCTTA	50.058	167	(TCA)5	1531	1545	TCA	3	5
859	isotig00666__gene=isogroup00090__length=1752__numContigs=2	AGCAAAATAACGACATAAAG	50.066	GTCATAAGTTTCTTCCCTTC	50.544	257	(CTTG)3	227	238	CTTG	4	3
860	isotig00667__gene=isogroup00090__length=1621__numContigs=3	TGAGGAAAATAAAAAGAAAA	49.744	CGAGTGTGAGAATTTTAGAG	50.107	125	(CCT)5	1401	1415	CCT	3	5
869	isotig00672__gene=isogroup00091__length=828__numContigs=2	agctttgttgtcactcatt	50.439	CCTCTTGtTAATGCTTTcTA	50.058	217	(AGAT)3	101	112	AGAT	4	3
872	isotig00673__gene=isogroup00092__length=2325__numContigs=2	AGCATTCTtAATGACTTTGA	50.123	CTCCAATGATCACATTATTT	49.94	233	(AAG)4	2018	2029	AAG	3	4
873	isotig00673__gene=isogroup00092__length=2325__numContigs=2	GCAACACTTTAGCTCATTAT	49.856	GAACTTCAACACTATTCCAA	50.166	165	(TGAG)3	2221	2232	TGAG	4	3
876	isotig00675__gene=isogroup00092__length=1656__numContigs=3	AGCATTCTtAATGACTTTGA	50.123	CTCCAATGATCACATTATTT	49.94	233	(AAG)4	1349	1360	AAG	3	4
877	isotig00675__gene=isogroup00092__length=1656__numContigs=3	GCAACACTTTAGCTCATTAT	49.856	GAACTTCAACACTATTCCAA	50.166	165	(TGAG)3	1552	1563	TGAG	4	3
878	isotig00676__gene=isogroup00092__length=1260__numContigs=3	AGCATTCTtAATGACTTTGA	50.123	CTCCAATGATCACATTATTT	49.94	233	(AAG)4	953	964	AAG	3	4
879	isotig00676__gene=isogroup00092__length=1260__numContigs=3	GCAACACTTTAGCTCATTAT	49.856	GAACTTCAACACTATTCCAA	50.166	165	(TGAG)3	1156	1167	TGAG	4	3
886	isotig00683__gene=isogroup00094__length=1542__numContigs=4	CAAGTTCAAAAGAGAaGAAA	49.909	GAGAAGTGAATTTCCTGAC	49.219	249	(AGTGGA)3	278	295	AGTGGA	6	3
890	isotig00684__gene=isogroup00094__length=1494__numContigs=3	ACAACAGCTGGTATaGGTAA	49.975	GAGAAGTGAAtTTCCTGAC	49.219	271	(AGTGGA)3	230	247	AGTGGA	6	3
895	isotig00685__gene=isogroup00094__length=1387__numContigs=4	CAAGTTCAAAAGAGAaGAAA	49.909	GAGAAGTGAATTTCCTGAC	49.219	249	(AGTGGA)3	278	295	AGTGGA	6	3
899	isotig00687__gene=isogroup00094__length=1339__numContigs=3	ACAACAGCTGGTATaGGTAA	49.975	GAGAAGTGAAtTTCCTGAC	49.219	271	(AGTGGA)3	230	247	AGTGGA	6	3
905	isotig00690__gene=isogroup00095__length=1218__numContigs=3	CTACCACTCCACtCAACC	50.772	ACAATATTGAAACAGCCTTA	50.162	229	(AAC)12	53	88	AAC	3	12
909	isotig00692__gene=isogroup00095__length=922__numContigs=3	CTACCACTCCACtCAACC	50.772	ACAATATTGAAACAGCCTTA	50.162	229	(AAC)12	53	88	AAC	3	12
951	isotig00717__gene=isogroup00101__length=1454__numContigs=4	GTGAAATAAATCCATGAAGA	50.082	TGAtTTCTCGTCTTAAGtTC	49.597	169	(CTCTCC)3	1192	1209	CTCTCC	6	3
954	isotig00718__gene=isogroup00101__length=1406__numContigs=4	GTGAAATAAATCCATGAAGA	50.082	TGAtTTCTCGTCTTAAGtTC	49.597	169	(CTCTCC)3	1144	1161	CTCTCC	6	3
957	isotig00719__gene=isogroup00101__length=1076__numContigs=2	GTGAAATAAATCCATGAAGA	50.082	TGAtTTCTCGTCTTAAGtTC	49.597	169	(CTCTCC)3	814	831	CTCTCC	6	3
979	isotig00744__gene=isogroup00106__length=613__numContigs=2	AATTGTTtGGAAAATAAACa	50.105	TAGCTTCCTCTAACTTGACA	50.3	249	(AT)6	217	228	AT	2	6
992	isotig00759__gene=isogroup00109__length=1771__numContigs=3	ATAGtTTATGTTGGCCTGTA	50.025	ACTTTCGAAACCTACATTTT	50.867	231	(CAGGAG)4	478	501	CAGGAG	6	4
997	isotig00761__gene=isogroup00110__length=2307__numContigs=3	AAGCAAATACACgaTACATT	49.993	GTGaGTAAGATTGGAgtTCA	49.977	219	(TAA)7	166	186	TAA	3	7
1000	isotig00762__gene=isogroup00110__length=2275__numContigs=3	AAGCAAATACACgaTACATT	49.993	GTGaGTAAGATTGGAgtTCA	49.977	219	(TAA)7	166	186	TAA	3	7
1004	isotig00763__gene=isogroup00110__length=2072__numContigs=3	AAGCAAATACACgaTACATT	49.993	GTGaGTAAGATTGGAgtTCA	49.977	219	(TAA)7	166	186	TAA	3	7
1009	isotig00765__gene=isogroup00111__length=2969__numContigs=3	TATAATGGCAATCATTTtCT	50.082	AGATCTAAAGCTGAAACCTT	50.169	179	(TTTC)3	193	204	TTTC	4	3
1011	isotig00767__gene=isogroup00111__length=1037__numContigs=3	TATAATGGCAATCATTTtCT	50.082	AGATCTAAAGCTGAAACCTT	50.169	179	(TTTC)3	193	204	TTTC	4	3
1014	isotig00769__gene=isogroup00112__length=2659__numContigs=3	aCGTCGtAAAGAGATGAATA	49.982	GCTAAAGCTGACTTCAATAA	50.21	280	(GGCAAG)3	1654	1671	GGCAAG	6	3
1017	isotig00770__gene=isogroup00112__length=2466__numContigs=4	aCGTCGtAAAGAGATGAATA	49.982	GCTAAAGCTGACTTCAATAA	50.21	280	(GGCAAG)3	1461	1478	GGCAAG	6	3
1027	isotig00781__gene=isogroup00115__length=2239__numContigs=4	gTGGCTCATATGTGAATTAT	49.956	TCTCTCACTCTCTCAATCTG	49.97	180	(GAATCG)4	462	485	GAATCG	6	4
1029	isotig00782__gene=isogroup00115__length=1984__numContigs=4	CtGGTGtAAATaCCAGCtAc	49.975	TCTCTCACTCTCTCAATCTG	49.97	195	(GAATCG)4	207	230	GAATCG	6	4
1048	isotig00793__gene=isogroup00118__length=2905__numContigs=3	CAGAGAAGAAGAAGTTGTTG	50.004	ACTCAGTCATTAACACTTGG	49.969	242	(TTC)4	2410	2421	TTC	3	4
1049	isotig00793__gene=isogroup00118__length=2905__numContigs=3	AAGGGCTCTTCTTCTAACT	49.984	CCATAACTATAGTGGCAAAC	50.025	119	(AAG)4	2714	2725	AAG	3	4
1051	isotig00794__gene=isogroup00118__length=1440__numContigs=2	ATGAACTTGGTTTGTCTAAA	49.875	ACTCAGTCATTAACACTTGG	49.969	117	(TTC)4	945	956	TTC	3	4
1052	isotig00794__gene=isogroup00118__length=1440__numContigs=2	AAGGGCTCTTCTTCTAACT	49.984	CCATAACTATAGTGGCAAAC	50.025	119	(AAG)4	1249	1260	AAG	3	4
1057	isotig00797__gene=isogroup00119__length=1899__numContigs=3	gagaTGTAAccgtCGC	49.873	TACTTCggATTACTTGAGAA	50.156	101	(CTC)4	71	82	CTC	3	4
1070	isotig00805__gene=isogroup00121__length=1449__numContigs=3	CTTGAAACAGACCTATAACG	50.147	GTTCTTACTCTCCGGACTAT	50.131	217	(CCTC)3	722	733	CCTC	4	3
1072	isotig00806__gene=isogroup00121__length=1414__numContigs=3	CTTGAAACAGACCTATAACG	50.147	GTTCTTACTCTCCGGACTAT	50.131	217	(CCTC)3	687	698	CCTC	4	3
1079	isotig00813__gene=isogroup00123__length=1762__numContigs=4	GATCTTGAGACTCCTTCTCT	49.846	TGCTTTTGGAAGATAGATAG	49.928	220	(AGTG)3	1300	1311	AGTG	4	3
1080	isotig00814__gene=isogroup00123__length=1500__numContigs=3	GATCTTGAGACTCCTTCTCT	49.846	TGCTTTTGGAAGATAGATAG	49.928	220	(AGTG)3	1038	1049	AGTG	4	3
1081	isotig00815__gene=isogroup00123__length=795__numContigs=2	GGGGAAAGCTTTATAGTAaT	49.867	CTCTGAAGTCTGAACAAGAG	49.804	213	(TCAC)3	430	441	TCAC	4	3
1082	isotig00817__gene=isogroup00124__length=1817__numContigs=3	TGAGGATTATCATGGAGTAG	49.979	TAtACAGATTGCtGAGTCCT	49.791	225	(GCT)4	1754	1765	GCT	3	4
1087	isotig00820__gene=isogroup00124__length=586__numContigs=2	TTAGTCGTACAGAAGtAGGg	49.678	TAtACAGATTGCtGAGTCCT	49.791	100	(GCT)4	523	534	GCT	3	4
1096	isotig00829__gene=isogroup00127__length=1145__numContigs=2	CCTAAACAATATTACATGCC	50.074	AAAAGAGAATGTTGATGATG	50.03	242	(CTT)5	408	422	CTT	3	5
1099	isotig00839__gene=isogroup00129__length=772__numContigs=2	AAATGATGAACTGGATATTG	49.94	GAACCATAATAAGTCAGCAG	49.982	215	(GAT)6	390	407	GAT	3	6
1101	isotig00842__gene=isogroup00130__length=1169__numContigs=2	ATTGCATTAGTAAATCCAGA	50.033	GTGCAGTGTCTATCTTCTGT	49.938	271	(GCAG)3	906	917	GCAG	4	3
1103	isotig00845__gene=isogroup00131__length=965__numContigs=3	CTTCAACTGCTTGTTCTACT	49.727	TAAAGAAGaAAGAGGAAAGG	50.805	264	(CCT)4	293	304	CCT	3	4
1104	isotig00846__gene=isogroup00131__length=976__numContigs=3	CTTCAACTGCTTGTTCTACT	49.727	TAAAGAAGaAAGAGGAAAGG	50.805	264	(CCT)4	293	304	CCT	3	4
1105	isotig00847__gene=isogroup00131__length=675__numContigs=3	CTTCAACTGCTTGTTCTACT	49.727	TAAAGAAGaAAGAGGAAAGG	50.805	264	(CCT)4	293	304	CCT	3	4
1116	isotig00873__gene=isogroup00139__length=1233__numContigs=4	TAgTGAAACTAtGctCCATC	50.277	CTTAACCAATCAATAACCTG	50.01	180	(AACTAG)3	41	58	AACTAG	6	3
1118	isotig00875__gene=isogroup00139__length=1191__numContigs=4	TAgTGAAACTAtGctCCATC	50.277	CTTAACCAATCAATAACCTG	50.01	180	(AACTAG)3	41	58	AACTAG	6	3
1119	isotig00876__gene=isogroup00139__length=1193__numContigs=3	TAgTGAAACTAtGctCCATC	50.277	CTTAACCAATCAATAACCTG	50.01	180	(AACTAG)3	41	58	AACTAG	6	3
1122	isotig00879__gene=isogroup00139__length=1151__numContigs=3	TAgTGAAACTAtGctCCATC	50.277	CTTAACCAATCAATAACCTG	50.01	180	(AACTAG)3	41	58	AACTAG	6	3
1124	isotig00883__gene=isogroup00140__length=1580__numContigs=4	TGTCATTACGGTCTTTTACT	49.925	ATGTATGTCATGTAATCGGT	50.048	268	(CTCA)3	110	121	CTCA	4	3
1125	isotig00884__gene=isogroup00140__length=1580__numContigs=3	TGTCATTACGGTCTTTTACT	49.925	ATGTATGTCATGTAATCGGT	50.048	268	(CTCA)3	110	121	CTCA	4	3
1126	isotig00886__gene=isogroup00140__length=1621__numContigs=3	TGTCATTACGGTCTTTTACT	49.925	ATGTATGTCATGTAATCGGT	50.048	268	(CTCA)3	110	121	CTCA	4	3
1143	isotig00902__gene=isogroup00144__length=1703__numContigs=3	TGGGTACTGATTTGACTTAG	50.25	ACATTGtGGTACGATGTATT	50.184	258	(ACACG)3	606	620	ACACG	5	3
1144	isotig00903__gene=isogroup00144__length=1609__numContigs=3	TGGGTACTGATTTGACTTAG	50.25	ACATTGtGGTACGATGTATT	50.184	258	(ACACG)3	512	526	ACACG	5	3
1145	isotig00904__gene=isogroup00144__length=788__numContigs=3	TGGGTACTGATTTGACTTAG	50.25	AGGTATGATCaGCATAACaG	50.133	246	(ACACG)3	606	620	ACACG	5	3
1146	isotig00905__gene=isogroup00144__length=694__numContigs=3	TGGGTACTGATTTGACTTAG	50.25	AGGTATGATCaGCATAACaG	50.133	246	(ACACG)3	512	526	ACACG	5	3
1168	isotig00927__gene=isogroup00149__length=1600__numContigs=2	AGAGAGAAACTAGAGCCAGA	50.943	GGATAACTCAATCCTCTTCT	49.95	237	(AG)7	78	91	AG	2	7
1189	isotig00944__gene=isogroup00153__length=1115__numContigs=2	TATaGGTAAAAaGGGGGtaT	50.023	TTTCCCtATCTCTCTCtCtT	49.843	103	(AATA)3	1045	1056	AATA	4	3
1193	isotig00947__gene=isogroup00154__length=1476__numContigs=3	TGTCAATCTCTTTCAAATAAG	49.832	TGGTCACTCATCTAATTTTC	50.03	242	(AAGAAC)3	48	65	AAGAAC	6	3
1202	isotig00951__gene=isogroup00155__length=1335__numContigs=3	GAGAGAaAGAGAGAGGAGAA	50.229	TCCATCTCAAGTCTTAACTC	49.188	190	(GGA)4	965	976	GGA	3	4
1206	isotig00953__gene=isogroup00155__length=885__numContigs=3	AAAGTCATCTTGAAGTGATG	49.977	TCTTAACTCTCCTTCCTCTC	50.266	276	(GGA)4	515	526	GGA	3	4
1207	isotig00954__gene=isogroup00156__length=1383__numContigs=3	gtagtcaacgCAGAGTACAT	50.186	CAGTaGAGgCaGAAactCtA	49.82	266	(TTC)4	63	74	TTC	3	4
1208	isotig00955__gene=isogroup00156__length=1195__numContigs=2	gtagtcaacgCAGAGTACAT	50.186	CAGTaGAGgCaGAAactCtA	49.82	266	(TTC)4	63	74	TTC	3	4
1209	isotig00957__gene=isogroup00156__length=943__numContigs=2	TGTATCAGTttGAAGAGAGC	50.377	CACTTGCCATTAAACTTAGTA	50.228	134	(AGAT)3	870	881	AGAT	4	3
1211	isotig00958__gene=isogroup00157__length=1775__numContigs=3	CTCTTGTTTTGTGCTCTATC	50.073	ATCAACTCAACCTTACACTG	49.969	111	(TTTC)4	719	734	TTTC	4	4
1213	isotig00960__gene=isogroup00157__length=848__numContigs=2	gAATGAGGTTAACAATGAGA	50.03	AATATCATCGAAGACaAAAA	49.984	151	(ATTCAA)3	708	725	ATTCAA	6	3
1214	isotig00962__gene=isogroup00158__length=1594__numContigs=3	TCTCAACTAaCcTtGTAGgA	49.912	TcCTCTTCTTCtTTCtTTCt	50.114	130	(GA)21	1532	1573	GA	2	21
1217	isotig00963__gene=isogroup00158__length=1336__numContigs=3	TCTCAACTAaCcTtGTAGgA	49.912	TcCTCTTCTTCtTTCtTTCt	50.114	130	(GA)21	1274	1315	GA	2	21
1219	isotig00964__gene=isogroup00158__length=793__numContigs=2	TCTCAACTAaCcTtGTAGgA	49.912	TcCTCTTCTTCtTTCtTTCt	50.114	130	(GA)21	731	772	GA	2	21
1225	isotig00967__gene=isogroup00159__length=1234__numContigs=2	CCCTGTCATCATACTTtCTA	50.116	ATGCACTTGAAGAGAATTAG	49.649	166	(CTGCTT)4	657	680	CTGCTT	6	4
1237	isotig00983__gene=isogroup00163__length=1124__numContigs=3	AGAAACTGAaGGAAAAAGAC	50.349	TTcACCTCAtcCtCtTCT	49.922	267	(CCG)4	909	920	CCG	3	4
1239	isotig00984__gene=isogroup00163__length=601__numContigs=3	AGAAACTGAaGGAAAAAGAC	50.349	TTcACCTCAtcCtCtTCT	49.922	267	(CCG)4	386	397	CCG	3	4
1242	isotig00985__gene=isogroup00163__length=551__numContigs=2	TCTAGCTGAAGTTAAATTGG	50.058	TcACCTCAtcCtCtTCTT	49.922	234	(CCG)4	336	347	CCG	3	4
1245	isotig00986__gene=isogroup00164__length=1030__numContigs=3	ACTTGAACGTGAAGTAAGAA	50.014	ATGATGAACCTGTAGTTGAG	49.827	217	(TCA)5	831	845	TCA	3	5
1247	isotig00987__gene=isogroup00164__length=930__numContigs=2	CCCGAATATAATGTATGTGT	50.033	ATGATGAACCTGTAGTTGAG	49.827	275	(TCA)5	732	746	TCA	3	5
1252	isotig00989__gene=isogroup00164__length=703__numContigs=3	TGTAACAGAAATTCTAGGGA	49.966	GACACTCAACAAGATCATTC	50.045	227	(AG)6	316	327	AG	2	6
1253	isotig00989__gene=isogroup00164__length=703__numContigs=3	ACTTGAACGTGAAGTAAGAA	50.014	ATGATGAACCTGTAGTTGAG	49.827	217	(TCA)5	504	518	TCA	3	5
1255	isotig00990__gene=isogroup00165__length=1065__numContigs=3	GCTCTACGTGAAATTAAAGA	50.025	GTTGCCAAAATTAAGAACTA	50.019	193	(TGG)4	803	814	TGG	3	4
1257	isotig00991__gene=isogroup00165__length=863__numContigs=2	GCTCTACGTGAAATTAAAGA	50.025	GTTGCCAAAATTAAGAACTA	50.019	193	(TGG)4	601	612	TGG	3	4
1269	isotig01002__gene=isogroup00168__length=1041__numContigs=3	CACAAACATAGCACTTCtCT	50.366	GTGTGTTGTGTCCTTCTACT	49.668	177	(CCCT)3	439	450	CCCT	4	3
1270	isotig01002__gene=isogroup00168__length=1041__numContigs=3	AGTAGAAGGACACAACACAC	49.668	GACCTCAACGCTCATC	49.573	276	(CAT)4	773	784	CAT	3	4
1271	isotig01003__gene=isogroup00168__length=933__numContigs=2	AAAaTaCGAAACAACAAAaG	49.965	GTGTGTTGTGTCCTTCTACT	49.668	231	(CCCT)3	331	342	CCCT	4	3
1272	isotig01003__gene=isogroup00168__length=933__numContigs=2	AGTAGAAGGACACAACACAC	49.668	GACCTCAACGCTCATC	49.573	276	(CAT)4	665	676	CAT	3	4
1273	isotig01004__gene=isogroup00168__length=826__numContigs=3	CACAAACATAGCACTTCtCT	50.366	GTGTGTTGTGTCCTTCTACT	49.668	177	(CCCT)3	224	235	CCCT	4	3
1274	isotig01004__gene=isogroup00168__length=826__numContigs=3	AGTAGAAGGACACAACACAC	49.668	GACCTCAACGCTCATC	49.573	276	(CAT)4	558	569	CAT	3	4
1279	isotig01014__gene=isogroup00171__length=1125__numContigs=3	TTAAATTGCCAAAGtAAGTC	50.019	GTCAGAAGaAGTACAAGCAg	50.021	250	(TTGC)3	352	363	TTGC	4	3
1281	isotig01014__gene=isogroup00171__length=1125__numContigs=3	TTTTtCtGGTACATTtCTtC	49.603	TCTTCTCACTGCATCTTATT	49.937	191	(GGC)5	936	950	GGC	3	5
1283	isotig01015__gene=isogroup00171__length=954__numContigs=3	TTTTtCtGGTACATTtCTtC	49.603	TCTTCTCACTGCATCTTATT	49.937	191	(GGC)5	765	779	GGC	3	5
1284	isotig01016__gene=isogroup00171__length=745__numContigs=2	ATAAAAGGCCTCAGATAAGT	50.082	TTTGATTTTGATGAGATACC	50.082	207	(TTGC)3	352	363	TTGC	4	3
1314	isotig01050__gene=isogroup00180__length=571__numContigs=3	ACTAAAATCAGCACAAGAGA	50.073	AGGAAAGGACGAGTACTAAG	50.474	261	(ATTTT)3	345	359	ATTTT	5	3
1316	isotig01051__gene=isogroup00180__length=577__numContigs=3	ACTAAAATCAGCACAAGAGA	50.073	AGGAAAGGACGAGTACTAAG	50.474	261	(ATTTT)3	351	365	ATTTT	5	3
1320	isotig01058__gene=isogroup00182__length=616__numContigs=3	TTTGAACCTGAAAGTGTATT	49.875	CTGGACTAGCACATaAGAAC	49.929	239	(TCT)4	178	189	TCT	3	4
1325	isotig01061__gene=isogroup00182__length=375__numContigs=2	TTTGAACCTGAAAGTGTATT	49.875	CaGATAAAAAGCAACaAAAT	50.019	166	(TCT)4	178	189	TCT	3	4
1330	isotig01068__gene=isogroup00185__length=4919__numContigs=4	TTCATTAGAGCAACTGAAAT	50.123	TTTTCGTGAATCAATATTCT	49.984	267	(AT)6	4537	4548	AT	2	6
1333	isotig01069__gene=isogroup00185__length=4244__numContigs=3	TTCATTAGAGCAACTGAAAT	50.123	TTTTCGTGAATCAATATTCT	49.984	267	(AT)6	3862	3873	AT	2	6
1338	isotig01072__gene=isogroup00186__length=3343__numContigs=3	AATTACTTCAGCATTTATGG	49.758	GGTGAAAAATCTCCTCTATC	50.418	236	(AGC)6	1882	1899	AGC	3	6
1343	isotig01073__gene=isogroup00186__length=3332__numContigs=3	AATTACTTCAGCATTTATGG	49.758	GGTGAAAAATCTCCTCTATC	50.418	236	(AGC)6	1882	1899	AGC	3	6
1348	isotig01074__gene=isogroup00186__length=3229__numContigs=3	AATTACTTCAGCATTTATGG	49.758	GGTGAAAAATCTCCTCTATC	50.418	236	(AGC)6	1768	1785	AGC	3	6
1353	isotig01075__gene=isogroup00186__length=3218__numContigs=3	AATTACTTCAGCATTTATGG	49.758	GGTGAAAAATCTCCTCTATC	50.418	236	(AGC)6	1768	1785	AGC	3	6
1360	isotig01080__gene=isogroup00188__length=3139__numContigs=3	GAGAAAGAGACAGGTCTTG	49.397	GTTGACAGAGAAATTATCCA	50.03	182	(GCA)4	507	518	GCA	3	4
1362	isotig01080__gene=isogroup00188__length=3139__numContigs=3	CTTGATTAGCAGATTCACC	50.578	GCGTTACTTACAACTTTTGA	50.885	128	(CTC)4	2981	2992	CTC	3	4
1364	isotig01081__gene=isogroup00188__length=2888__numContigs=3	CTTGATTAGCAGATTCACC	50.578	GCGTTACTTACAACTTTTGA	50.885	128	(CTC)4	2730	2741	CTC	3	4
1365	isotig01082__gene=isogroup00188__length=2015__numContigs=3	GAGAAAGAGACAGGTCTTG	49.397	GTTGACAGAGAAATTATCCA	50.03	182	(GCA)4	507	518	GCA	3	4
1381	isotig01088__gene=isogroup00190__length=2167__numContigs=3	CTGAGCCTGAAATAAAACTA	50.058	GCTGACACATTCTAATCACT	49.994	116	(AT)6	1278	1289	AT	2	6
1383	isotig01089__gene=isogroup00190__length=2111__numContigs=3	CTGAGCCTGAAATAAAACTA	50.058	GCTGACACATTCTAATCACT	49.994	116	(AT)6	1278	1289	AT	2	6
1391	isotig01093__gene=isogroup00191__length=2214__numContigs=3	CTGCTCTACCTTATTCACAC	49.929	TCTcCTACGGTTAcACT	45.063	157	(ATGCAA)4	2175	2198	ATGCAA	6	4
1397	isotig01095__gene=isogroup00191__length=1334__numContigs=3	CTGCTCTACCTTATTCACAC	49.929	TCTcCTACGGTTAcACT	45.063	157	(ATGCAA)4	1295	1318	ATGCAA	6	4
1418	isotig01108__gene=isogroup00195__length=1832__numContigs=3	GTCGACGGAGAGGTACT	50.255	AGaAGAGATTGGAGTTGc	49.78	251	(CGA)4	553	564	CGA	3	4
1423	isotig01109__gene=isogroup00195__length=1749__numContigs=3	GTCGACGGAGAGGTACT	50.255	AGaAGAGATTGGAGTTGc	49.78	251	(CGA)4	553	564	CGA	3	4
1427	isotig01110__gene=isogroup00195__length=1580__numContigs=3	AaCAGcAaCAGCaCTAAAt	50.86	AGaAGAGATTGGAGTTGc	49.78	276	(CGA)4	301	312	CGA	3	4
1431	isotig01111__gene=isogroup00195__length=1497__numContigs=3	AaCAGcAaCAGCaCTAAAt	50.86	AGaAGAGATTGGAGTTGc	49.78	276	(CGA)4	301	312	CGA	3	4
1436	isotig01112__gene=isogroup00196__length=2226__numContigs=3	TGGGTaCTAAGCaTAAaCAT	50.025	CTCTCTCTCTCTCATTCACA	49.97	159	(ACA)4	2121	2132	ACA	3	4
1441	isotig01113__gene=isogroup00196__length=1976__numContigs=3	TGGGTaCTAAGCaTAAaCAT	50.025	CTCTCTCTCTCTCATTCACA	49.97	159	(ACA)4	1871	1882	ACA	3	4
1464	isotig01136__gene=isogroup00202__length=1860__numContigs=3	TTTAACATCACCCATATTtC	50.122	aAATGAGAATGGAATTaAAA	49.269	239	(GCA)7	1617	1637	GCA	3	7
1465	isotig01137__gene=isogroup00202__length=1581__numContigs=3	TTTAACATCACCCATATTtC	50.122	aAATGAGAATGGAATTaAAA	49.269	239	(GCA)7	1338	1358	GCA	3	7
1468	isotig01144__gene=isogroup00204__length=1470__numContigs=3	GGTGTCTATTGTTTTGAAAG	49.875	TTCTATCACCAATTCATCTT	49.602	229	(ATT)6	246	263	ATT	3	6
1471	isotig01146__gene=isogroup00204__length=1286__numContigs=3	GGTGTCTATTGTTTTGAAAG	49.875	TTCTATCACCAATTCATCTT	49.602	229	(ATT)6	246	263	ATT	3	6
1485	isotig01160__gene=isogroup00208__length=2150__numContigs=3	ACTtGTGTATGGATCAATGT	49.941	ACaAaCCACATTAAAAGGTa	49.922	145	(TTAT)4	836	851	TTAT	4	4
1489	isotig01162__gene=isogroup00208__length=1272__numContigs=3	ACTtGTGTATGGATCAATGT	49.941	ACaAaCCACATTAAAAGGTa	49.922	145	(TTAT)4	836	851	TTAT	4	4
1499	isotig01172__gene=isogroup00211__length=1626__numContigs=3	ATTTCATTTCCtCTTtCTTT	49.988	TAGCACTGAAATTGTCAAA	50.011	276	(GTCTGC)4	48	71	GTCTGC	6	4
1501	isotig01174__gene=isogroup00211__length=1054__numContigs=3	ATTTCATTTCCtCTTtCTTT	49.988	TAGCACTGAAATTGTCAAA	50.011	276	(GTCTGC)4	48	71	GTCTGC	6	4
1502	isotig01176__gene=isogroup00212__length=1956__numContigs=3	AAACCCttctCATATATTCC	50.043	AGTATGTGCAGAGACATTTG	51.031	277	(CTG)4	1351	1362	CTG	3	4
1505	isotig01177__gene=isogroup00212__length=1371__numContigs=3	AAACCCttctCATATATTCC	50.043	AGTATGTGCAGAGACATTTG	51.031	277	(CTG)4	766	777	CTG	3	4
1510	isotig01184__gene=isogroup00214__length=1570__numContigs=3	ATTTTCTCTTCATTCaAaCa	49.882	CTTCATTTGATGGTAGGTTA	50.295	261	(AACCCT)3	209	226	AACCCT	6	3
1511	isotig01185__gene=isogroup00214__length=1493__numContigs=3	ATTTTCTCTTCATTCaAaCa	49.882	CTTCATTTGATGGTAGGTTA	50.295	261	(AACCCT)3	209	226	AACCCT	6	3
1519	isotig01200__gene=isogroup00218__length=1727__numContigs=3	TtCTTCTCTTCTGTCACTTC	49.265	GCTTAACAACCATGAACTAT	49.479	195	(GCTTCA)3	1215	1232	GCTTCA	6	3
1520	isotig01200__gene=isogroup00218__length=1727__numContigs=3	ATTCAGAAATCTTGTCTTCC	50.847	tTTTTGcTTCTATCAtTAcC	49.893	246	(CATCAG)3	1498	1515	CATCAG	6	3
1524	isotig01201__gene=isogroup00218__length=1246__numContigs=3	TtCTTCTCTTCTGTCACTTC	49.265	GCTTAACAACCATGAACTAT	49.479	195	(GCTTCA)3	734	751	GCTTCA	6	3
1525	isotig01201__gene=isogroup00218__length=1246__numContigs=3	ATTCAGAAATCTTGTCTTCC	50.847	tTTTTGcTTCTATCAtTAcC	49.893	246	(CATCAG)3	1017	1034	CATCAG	6	3
1536	isotig01208__gene=isogroup00220__length=1416__numContigs=3	TATCCAAATCATTACAAACC	50.122	TCTTAGCTTGATTGGTGTAT	49.982	151	(CAT)4	1064	1075	CAT	3	4
1537	isotig01208__gene=isogroup00220__length=1416__numContigs=3	AGATGATGAAAGTAGCAAGA	49.937	GGtATTGATGAATGTGGTAt	49.566	264	(AG)7	1304	1317	AG	2	7
1538	isotig01209__gene=isogroup00220__length=1376__numContigs=3	TATCCAAATCATTACAAACC	50.122	TCTTAGCTTGATTGGTGTAT	49.982	151	(CAT)4	1064	1075	CAT	3	4
1539	isotig01210__gene=isogroup00220__length=863__numContigs=3	ACGTACATCCTCCcTACTAC	50.742	AAGTACATGCTGAAGATGAT	49.555	194	(CAC)4	56	67	CAC	3	4
1541	isotig01210__gene=isogroup00220__length=863__numContigs=3	CcTACTACTACCACTCACCA	50.056	GTAAATGTAAGGAAGGGATT	50.167	277	(CCA)4	79	90	CCA	3	4
1542	isotig01210__gene=isogroup00220__length=863__numContigs=3	TATCCAAATCATTACAAACC	50.122	TCTTAGCTTGATTGGTGTAT	49.982	151	(CAT)4	511	522	CAT	3	4
1543	isotig01210__gene=isogroup00220__length=863__numContigs=3	AGATGATGAAAGTAGCAAGA	49.937	GGtATTGATGAATGTGGTAt	49.566	264	(AG)7	751	764	AG	2	7
1544	isotig01211__gene=isogroup00220__length=823__numContigs=3	ACGTACATCCTCCcTACTAC	50.742	AAGTACATGCTGAAGATGAT	49.555	194	(CAC)4	56	67	CAC	3	4
1546	isotig01211__gene=isogroup00220__length=823__numContigs=3	CcTACTACTACCACTCACCA	50.056	GTAAATGTAAGGAAGGGATT	50.167	277	(CCA)4	79	90	CCA	3	4
1547	isotig01211__gene=isogroup00220__length=823__numContigs=3	TATCCAAATCATTACAAACC	50.122	TCTTAGCTTGATTGGTGTAT	49.982	151	(CAT)4	511	522	CAT	3	4
1549	isotig01212__gene=isogroup00221__length=1837__numContigs=3	AGAGAAATGgAAGGGTTAT	50.27	CGTAGTAGAaTATGGAATCG	50.114	145	(CCA)5	714	728	CCA	3	5
1551	isotig01213__gene=isogroup00221__length=1578__numContigs=3	AGAGAAATGgAAGGGTTAT	50.27	CGTAGTAGAaTATGGAATCG	50.114	145	(CCA)5	455	469	CCA	3	5
1554	isotig01216__gene=isogroup00222__length=1115__numContigs=3	ATTTTTCCTAACcGAGtAAC	50.465	ACGTAAGTGATTGTGAAGAG	50.168	186	(ACCAA)3	119	133	ACCAA	5	3
1557	isotig01217__gene=isogroup00222__length=1114__numContigs=3	ATTTTTCCTAACcGAGtAAC	50.465	ACGTAAGTGATTGTGAAGAG	50.168	186	(ACCAA)3	119	133	ACCAA	5	3
1601	isotig01272__gene=isogroup00236__length=954__numContigs=4	AGAAATGATATCTTCTtGAAT	47.427	AACTGCTGTTTaAtGTTGTT	50.024	108	(AT)10	34	53	AT	2	10
1603	isotig01273__gene=isogroup00236__length=875__numContigs=3	AGAAATGATATCTTCTtGAAT	47.427	AACTGCTGTTTaAtGTTGTT	50.024	108	(AT)10	34	53	AT	2	10
1605	isotig01274__gene=isogroup00236__length=836__numContigs=4	AGAAATGATATCTTCTtGAAT	47.427	AACTGCTGTTTaAtGTTGTT	50.024	108	(AT)10	34	53	AT	2	10
1606	isotig01274__gene=isogroup00236__length=836__numContigs=4	CATACAAAAATTACCGTCTC	49.977	CTCTCTCCATATCCTCTTCT	49.989	213	(GAG)6	612	629	GAG	3	6
1607	isotig01275__gene=isogroup00236__length=757__numContigs=3	AGAAATGATATCTTCTtGAAT	47.427	AACTGCTGTTTaAtGTTGTT	50.024	108	(AT)10	34	53	AT	2	10
1608	isotig01275__gene=isogroup00236__length=757__numContigs=3	AAGCTTCTTGAATTGTCTTA	49.514	CTCTCTCCATATCCTCTTCT	49.989	276	(GAG)6	533	550	GAG	3	6
1610	isotig01284__gene=isogroup00239__length=1120__numContigs=3	CTTCACTGTTATTATCCCAA	50.295	TTGTAGTAGCAGAACTTGGT	50.065	250	(TTC)4	301	312	TTC	3	4
1613	isotig01285__gene=isogroup00239__length=1029__numContigs=3	CTTCACTGTTATTATCCCAA	50.295	TTGTAGTAGCAGAACTTGGT	50.065	250	(TTC)4	301	312	TTC	3	4
1634	isotig01313__gene=isogroup00246__length=796__numContigs=3	ATGCAGCGAATATAATTAAG	50.212	TCGCAGGATAGTCTATaAAA	50.433	234	(AGCAG)4	669	688	AGCAG	5	4
1638	isotig01315__gene=isogroup00246__length=544__numContigs=3	ATGCAGCGAATATAATTAAG	50.212	TCGCAGGATAGTCTATaAAA	50.433	234	(AGCAG)4	417	436	AGCAG	5	4
1641	isotig01320__gene=isogroup00248__length=738__numContigs=3	TAGACAATGGATTTGTTTTt	49.928	ATATGCTATGCTGAATCTGT	49.864	197	(GAC)4	527	538	GAC	3	4
1643	isotig01321__gene=isogroup00248__length=736__numContigs=3	TAGACAATGGATTTGTTTTt	49.928	ATATGCTATGCTGAATCTGT	49.864	197	(GAC)4	525	536	GAC	3	4
1651	isotig01332__gene=isogroup00251__length=697__numContigs=3	CACTGGTCTAGAACTTGAGA	50.162	TATCATCATCTGAATCACCT	50.046	221	(TGG)4	237	248	TGG	3	4
1652	isotig01333__gene=isogroup00251__length=671__numContigs=3	CACTGGTCTAGAACTTGAGA	50.162	TATCATCATCTGAATCACCT	50.046	221	(TGG)4	237	248	TGG	3	4
1653	isotig01334__gene=isogroup00251__length=668__numContigs=3	GTTTtCTATATGATGcTTGG	50.033	TATCATCATCTGAATCACCT	50.046	136	(TGG)4	208	219	TGG	3	4
1654	isotig01335__gene=isogroup00251__length=642__numContigs=3	GTTTtCTATATGATGcTTGG	50.033	TATCATCATCTGAATCACCT	50.046	136	(TGG)4	208	219	TGG	3	4
1655	isotig01336__gene=isogroup00252__length=812__numContigs=3	ACTTATTCCAGATTCAAGTG	49.258	gTTTATGTTtGGGACTGAA	50.807	218	(AGA)4	761	772	AGA	3	4
1656	isotig01338__gene=isogroup00252__length=506__numContigs=3	ACTTATTCCAGATTCAAGTG	49.258	gTTTATGTTtGGGACTGAA	50.807	218	(AGA)4	455	466	AGA	3	4
1657	isotig01340__gene=isogroup00253__length=813__numContigs=3	acctaagaagaagccatatt	50.082	AGGTAAAGTTcCTTCAAGTT	49.931	253	(CCA)4	96	107	CCA	3	4
1660	isotig01342__gene=isogroup00253__length=520__numContigs=3	acctaagaagaagccatatt	50.082	AGGTAAAGTTcCTTCAAGTT	49.931	253	(CCA)4	96	107	CCA	3	4
1661	isotig01342__gene=isogroup00253__length=520__numContigs=3	GCACTACTAACTTGAAGgAA	49.785	CAGATGATTAAGTCTCGAAG	49.971	175	(TCCC)3	365	376	TCCC	4	3
1662	isotig01343__gene=isogroup00253__length=490__numContigs=3	GCACTACTAACTTGAAGgAA	49.785	CAGATGATTAAGTCTCGAAG	49.971	175	(TCCC)3	335	346	TCCC	4	3
1663	isotig01344__gene=isogroup00254__length=821__numContigs=3	TaGGGTTTCCGTGTATAGT	49.641	GCTCTAGtTTTaTACCCTATTC	49.104	280	(AGAA)3	785	796	AGAA	4	3
1664	isotig01345__gene=isogroup00254__length=646__numContigs=3	TaGGGTTTCCGTGTATAGT	49.641	GCTCTAGtTTTaTACCCTATTC	49.104	280	(AGAA)3	610	621	AGAA	4	3
1689	isotig01388__gene=isogroup00265__length=5029__numContigs=3	CATATCTTACCAAAAACCAG	50.01	aAAATGACAATGATCGTTAC	50.04	267	(AAAG)3	4416	4427	AAAG	4	3
1727	isotig01400__gene=isogroup00269__length=3359__numContigs=3	GACTCCTTTTtCGTCAAC	50.235	GTGACTGCATGGTAGATG	49.865	263	(CCT)4	436	447	CCT	3	4
1743	isotig01415__gene=isogroup00274__length=2363__numContigs=3	TTTtAATTCAATTCCATTTC	49.717	CTTTCtTTTAtTCTTCCCTT	49.931	104	(AATGGA)5	529	558	AATGGA	6	5
1744	isotig01415__gene=isogroup00274__length=2363__numContigs=3	AAGGGAAGAaTAAAaGAAAG	49.931	GACAACAGTGCGTCTATG	50.247	265	(GAGCAA)4	752	775	GAGCAA	6	4
1747	isotig01416__gene=isogroup00274__length=2041__numContigs=2	ATTTGCATTGGTAGaTAATG	50.355	GACAACAGTGCGTCTATG	50.247	276	(GAGCAA)4	430	453	GAGCAA	6	4
1751	isotig01418__gene=isogroup00275__length=2109__numContigs=3	TTGCAGAATCTCTTGTATTT	50.123	GCCAAACGCAGAGtTA	51.061	128	(AAAAAG)3	2069	2086	AAAAAG	6	3
1753	isotig01419__gene=isogroup00275__length=1993__numContigs=3	TTGCAGAATCTCTTGTATTT	50.123	GCCAAACGCAGAGtTA	51.061	128	(AAAAAG)3	1953	1970	AAAAAG	6	3
1755	isotig01420__gene=isogroup00275__length=1988__numContigs=3	TTGCAGAATCTCTTGTATTT	50.123	GCCAAACGCAGAGtTA	51.061	128	(AAAAAG)3	1948	1965	AAAAAG	6	3
1756	isotig01421__gene=isogroup00276__length=2814__numContigs=3	GTTGTGTGAGAGAGTGGTAG	50.228	AAGaaAAACaaATAAAAGGG	50.769	207	(GGCTGC)5	2751	2780	GGCTGC	6	5
1758	isotig01423__gene=isogroup00276__length=1318__numContigs=2	GTTGTGTGAGAGAGTGGTAG	50.228	AAGaaAAACaaATAAAAGGG	50.769	207	(GGCTGC)5	1255	1284	GGCTGC	6	5
1760	isotig01427__gene=isogroup00278__length=3234__numContigs=3	AATGCTATCTTCTGTCCATA	49.848	ACCAGCTACTAAACTCtCCT	49.984	128	(GAAGA)5	3085	3109	GAAGA	5	5
1762	isotig01429__gene=isogroup00278__length=855__numContigs=2	AATGCTATCTTCTGTCCATA	49.848	ACCAGCTACTAAACTCtCCT	49.984	128	(GAAGA)5	706	730	GAAGA	5	5
1780	isotig01460__gene=isogroup00289__length=2207__numContigs=3	CTCACAGATTATTTAATGgC	50.033	TGTATTATTAGTTgGTCGGT	49.84	277	(TGA)4	1253	1264	TGA	3	4
1793	isotig01469__gene=isogroup00292__length=2739__numContigs=3	CACAATACATATCCAAATCC	50.273	ACACTTGAATTGGTGTAGAG	49.969	203	(CAT)4	2388	2399	CAT	3	4
1794	isotig01469__gene=isogroup00292__length=2739__numContigs=3	CACTCTACACCAATTCAAGT	49.969	CTCTTctCtCtCtCtTTTcC	49.93	212	(AAG)5	2643	2657	AAG	3	5
1795	isotig01470__gene=isogroup00292__length=1272__numContigs=2	CACAATACATATCCAAATCC	50.273	ACACTTGAATTGGTGTAGAG	49.969	203	(CAT)4	921	932	CAT	3	4
1796	isotig01470__gene=isogroup00292__length=1272__numContigs=2	CACTCTACACCAATTCAAGT	49.969	CTCTTctCtCtCtCtTTTcC	49.93	212	(AAG)5	1176	1190	AAG	3	5
1799	isotig01475__gene=isogroup00294__length=1656__numContigs=3	CTTGaacaCcATTtAATTtc	49.928	GTGAAAATTGCTATGAGGA	51.067	138	(TC)9	38	55	TC	2	9
1802	isotig01476__gene=isogroup00294__length=1622__numContigs=3	CTTGaacaCcATTtAATTtc	49.928	GTGAAAATTGCTATGAGGA	51.067	138	(TC)9	38	55	TC	2	9
1803	isotig01477__gene=isogroup00294__length=1431__numContigs=2	CTTGaacaCcATTtAATTtc	49.928	GTGAAAATTGCTATGAGGA	51.067	138	(TC)9	38	55	TC	2	9
1805	isotig01478__gene=isogroup00295__length=1930__numContigs=3	GCTTTAAAACTATTTCGCTA	49.896	ACAAGTATAAACCAAGAGCA	50.115	278	(ATGT)3	1764	1775	ATGT	4	3
1808	isotig01480__gene=isogroup00295__length=995__numContigs=2	CAGTATGTTAACCtTTttGG	50.137	ATCATTAGCATTTCTAGCAG	49.944	272	(ATGT)3	829	840	ATGT	4	3
1814	isotig01482__gene=isogroup00296__length=1079__numContigs=3	AGTATCAACGCAGAGTACAT	49.749	AACAAAGTAGAACCACAAAA	50.008	112	(TTC)6	81	98	TTC	3	6
1815	isotig01482__gene=isogroup00296__length=1079__numContigs=3	CATTACCAAACCATAATCC	50.265	CTTCAATATTTTCACCTGAc	49.74	252	(AACCCT)6	253	288	AACCCT	6	6
1816	isotig01482__gene=isogroup00296__length=1079__numContigs=3	CATTACCAAACCATAATCC	50.265	CTTCAATATTTTCACCTGAc	49.74	252	(AACCCC)3	289	306	AACCCC	6	3
1817	isotig01483__gene=isogroup00296__length=953__numContigs=3	ACATTGATCATTtgTTCAtc	50.452	CTTCAATATTTTCACCTGAc	49.74	267	(AACCCT)6	127	162	AACCCT	6	6
1818	isotig01483__gene=isogroup00296__length=953__numContigs=3	ACATTGATCATTtgTTCAtc	50.452	CTTCAATATTTTCACCTGAc	49.74	267	(AACCCC)3	163	180	AACCCC	6	3
1822	isotig01484__gene=isogroup00297__length=1948__numContigs=3	GATTGGTGTTTCTATACGAG	49.791	TCAGGTGTTATAACTTCCAC	50.022	279	(AG)6	1141	1152	AG	2	6
1827	isotig01485__gene=isogroup00297__length=1550__numContigs=3	GATTGGTGTTTCTATACGAG	49.791	TCAGGTGTTATAACTTCCAC	50.022	279	(AG)6	1141	1152	AG	2	6
1832	isotig01488__gene=isogroup00298__length=1930__numContigs=3	TGATGGAGTAAGTCTTGAAC	49.977	AAATCACAACTTTAATGGAA	49.928	232	(GCCATT)6	1678	1713	GCCATT	6	6
1834	isotig01488__gene=isogroup00298__length=1930__numContigs=3	TTCCATTAAAGTTGTGATTT	49.928	CtttGTTGTTGtTGTTGTT	49.137	181	(AGA)5	1891	1905	AGA	3	5
1836	isotig01489__gene=isogroup00298__length=692__numContigs=2	ATAAATCtTCACCAATAGCA	50.033	TCTTCCTTAACAGTTTTGAA	50.237	150	(CT)6	425	436	CT	2	6
1839	isotig01492__gene=isogroup00299__length=828__numContigs=2	CATTTACAGAGAACAGAGGA	50.212	CTTTTTGTGCTAACATTCTT	49.97	140	(ACCGG)3	737	751	ACCGG	5	3
1842	isotig01496__gene=isogroup00301__length=1821__numContigs=3	AGAAAATTTAAAAGAGAGGG	49.931	TCAACATCtTTTTGTTTCTT	50.016	162	(ATGGA)3	1143	1157	ATGGA	5	3
1844	isotig01497__gene=isogroup00301__length=1806__numContigs=3	AGAAAATTTAAAAGAGAGGG	49.931	TCAACATCtTTTTGTTTCTT	50.016	162	(ATGGA)3	1143	1157	ATGGA	5	3
1846	isotig01498__gene=isogroup00301__length=983__numContigs=2	TGGAAAGATTCAAAAGAGTA	50.106	TCTAGTCACATCTTCCTCAG	50.019	218	(TGAAGT)4	770	793	TGAAGT	6	4
1847	isotig01498__gene=isogroup00301__length=983__numContigs=2	TGGAAAGATTCAAAAGAGTA	50.106	GAATGGCTGGAAAGC	49.871	278	(GTG)4	958	969	GTG	3	4
1848	isotig01499__gene=isogroup00302__length=1743__numContigs=3	TGAGTTTCTTCAACTTTAGC	49.925	GAAGTCTACGGCTATaACAA	49.889	278	(TAT)4	1219	1230	TAT	3	4
1849	isotig01499__gene=isogroup00302__length=1743__numContigs=3	TGAGTTTCTTCAACTTTAGC	49.925	GAAGTCTACGGCTATaACAA	49.889	278	(TTA)4	1233	1244	TTA	3	4
1852	isotig01500__gene=isogroup00302__length=1581__numContigs=3	TGAGTTTCTTCAACTTTAGC	49.925	GAAGTCTACGGCTATaACAA	49.889	278	(TAT)4	1057	1068	TAT	3	4
1853	isotig01500__gene=isogroup00302__length=1581__numContigs=3	TGAGTTTCTTCAACTTTAGC	49.925	GAAGTCTACGGCTATaACAA	49.889	278	(TTA)4	1071	1082	TTA	3	4
1855	isotig01501__gene=isogroup00302__length=1278__numContigs=2	TGAGTTTCTTCAACTTTAGC	49.925	GAAGTCTACGGCTATaACAA	49.889	278	(TAT)4	754	765	TAT	3	4
1856	isotig01501__gene=isogroup00302__length=1278__numContigs=2	TGAGTTTCTTCAACTTTAGC	49.925	GAAGTCTACGGCTATaACAA	49.889	278	(TTA)4	768	779	TTA	3	4
1858	isotig01503__gene=isogroup00303__length=1553__numContigs=2	CATATTCACTGAGATAGGGA	49.979	TTGTTCTTATGTTTCtTTCC	49.603	206	(GA)6	1351	1362	GA	2	6
1863	isotig01508__gene=isogroup00305__length=2364__numContigs=3	TATATTCGCACCTGTGTTAT	50.823	GATCTTGCTGTGTCTCTTT	49.937	237	(TGCTTC)5	2019	2048	TGCTTC	6	5
1872	isotig01517__gene=isogroup00308__length=2206__numContigs=3	GACTCTTCTGTATTCCCTCT	49.896	TGGaGAAAAACAGAAATaAA	50.281	273	(ACG)4	2127	2138	ACG	3	4
1885	isotig01521__gene=isogroup00309__length=1527__numContigs=3	ATTACACAAAAGGAAAACAA	50.058	GCCTTACAACTGTCTAAAAA	49.97	128	(ATT)4	1342	1353	ATT	3	4
1888	isotig01522__gene=isogroup00309__length=928__numContigs=2	ATTACACAAAAGGAAAACAA	50.058	GCCTTACAACTGTCTAAAAA	49.97	128	(ATT)4	743	754	ATT	3	4
1901	isotig01528__gene=isogroup00311__length=424__numContigs=2	TAGAAGAAAGGATTGGTACA	49.966	CACTACTCTCTcCCtcTTTC	50.559	132	(TATC)3	346	357	TATC	4	3
1910	isotig01537__gene=isogroup00314__length=468__numContigs=2	GAGGAGCAGTTTGGTG	49.786	GTTGGaAATaAAAGCAAATA	50.066	161	(TTGC)3	28	39	TTGC	4	3
1926	isotig01550__gene=isogroup00319__length=2052__numContigs=3	TGCTTATACTgTTcTTTGgT	50.115	ATGaAAAATAAGCAGTTTTG	50.019	234	(ATT)4	1181	1192	ATT	3	4
1930	isotig01562__gene=isogroup00323__length=1851__numContigs=4	CCTAGCGCAAATATAAGTT	50.16	GTATTTGCATTTTGAGATTT	49.677	258	(ATTT)3	1463	1474	ATTT	4	3
1931	isotig01562__gene=isogroup00323__length=1851__numContigs=4	TCACACTGTGTATGTGGATA	50.072	CAtTTCCACTCAGGATATTA	50.165	137	(TAAA)3	1703	1714	TAAA	4	3
1933	isotig01563__gene=isogroup00323__length=1664__numContigs=3	TCACACTGTGTATGTGGATA	50.072	CAtTTCCACTCAGGATATTA	50.165	137	(TAAA)3	1516	1527	TAAA	4	3
1937	isotig01565__gene=isogroup00324__length=1651__numContigs=3	TCAGCAAATCTTAGAAGAAG	50.016	CCATTCAAAAAgGaCaAt	50.666	278	(GGGAA)3	1604	1618	GGGAA	5	3
1940	isotig01566__gene=isogroup00324__length=1276__numContigs=3	TCAGCAAATCTTAGAAGAAG	50.016	CCATTCAAAAAgGaCaAt	50.666	278	(GGGAA)3	1229	1243	GGGAA	5	3
1941	isotig01567__gene=isogroup00324__length=1066__numContigs=2	TCAGCAAATCTTAGAAGAAG	50.016	CCATTCAAAAAgGaCaAt	50.666	278	(GGGAA)3	1019	1033	GGGAA	5	3
1945	isotig01568__gene=isogroup00325__length=1613__numContigs=3	AGACAGAGAGTATGGGAAGT	50.185	TGTAGTTTCCATCATAATCC	49.94	112	(CACCA)3	1376	1390	CACCA	5	3
1960	isotig01577__gene=isogroup00328__length=2042__numContigs=3	AAGAAGAAGGTTTCTTTCC	50.212	ATGAGTATCCCACTTCATC	49.278	234	(AGCGGA)4	1497	1520	AGCGGA	6	4
1962	isotig01577__gene=isogroup00328__length=2042__numContigs=3	GATTATGGAGCTATCGTACA	50.371	AATAAtTAGAGTGGTTGTGG	49.324	126	(CTCTTC)4	1996	2019	CTCTTC	6	4
1965	isotig01578__gene=isogroup00328__length=951__numContigs=2	GATTATGGAGCTATCGTACA	50.371	AATAAtTAGAGTGGTTGTGG	49.324	126	(CTCTTC)4	905	928	CTCTTC	6	4
1968	isotig01580__gene=isogroup00329__length=1882__numContigs=3	CAAAAaTCATAGaaaagGAA	49.877	TGAGaAAGATTACGAAGAAG	49.825	196	(TCC)5	1797	1811	TCC	3	5
1983	isotig01590__gene=isogroup00332__length=1499__numContigs=3	CTCTCCTGCTATCATACTTG	50.022	tgataagctacggatgc	50.091	236	(CAG)4	1436	1447	CAG	3	4
1995	isotig01598__gene=isogroup00335__length=2328__numContigs=3	AATCCAGTTGTTACATTCAG	50.022	ATTATGAACAAGGTCAACTG	50.022	274	(AGC)4	1977	1988	AGC	3	4
2003	isotig01604__gene=isogroup00337__length=2304__numContigs=3	gAAGAAaGAAGGTATTTtCC	49.988	TATGGAGAAGGTTTTGAAC	50.022	258	(TCCCCT)4	286	309	TCCCCT	6	4
2006	isotig01605__gene=isogroup00337__length=803__numContigs=2	gAAGAAaGAAGGTATTTtCC	49.988	TATGGAGAAGGTTTTGAAC	50.022	258	(TCCCCT)4	286	309	TCCCCT	6	4
2018	isotig01616__gene=isogroup00341__length=1623__numContigs=3	TTAGAAGTGTGAGAATGGAG	50.212	GCTCTACACGTATCACTGAG	50.735	107	(TC)7	1559	1572	TC	2	7
2020	isotig01617__gene=isogroup00341__length=1486__numContigs=2	TTAGAAGTGTGAGAATGGAG	50.212	GCTCTACACGTATCACTGAG	50.735	107	(TC)7	1422	1435	TC	2	7
2023	isotig01619__gene=isogroup00342__length=1635__numContigs=3	AAAGCAAGCATCATATTTAC	49.908	CTTTGTTGGTTAATGTTTTC	50.058	196	(AAAAC)3	1407	1421	AAAAC	5	3
2029	isotig01622__gene=isogroup00343__length=1327__numContigs=2	CGGAAACCTTCTTGTACT	50.012	ATGAGGAGTATGAGGAAGAC	50.539	207	(TCG)4	1064	1075	TCG	3	4
2046	isotig01631__gene=isogroup00346__length=1656__numContigs=3	CAAGAATAAGATCGAAtCAC	49.797	GAGTGTTTTGTTATAATCGC	50.13	263	(GGGGTG)3	1417	1434	GGGGTG	6	3
2047	isotig01631__gene=isogroup00346__length=1656__numContigs=3	AATGGTAACAAAGATTTgAG	49.464	AACAAGGCGACAAAAA	50.439	110	(TCT)4	1614	1625	TCT	3	4
2050	isotig01632__gene=isogroup00346__length=1351__numContigs=2	CAAGAATAAGATCGAAtCAC	49.797	GAGTGTTTTGTTATAATCGC	50.13	263	(GGGGTG)3	1112	1129	GGGGTG	6	3
2051	isotig01632__gene=isogroup00346__length=1351__numContigs=2	AATGGTAACAAAGATTTgAG	49.464	AACAAGGCGACAAAAA	50.439	110	(TCT)4	1309	1320	TCT	3	4
2054	isotig01640__gene=isogroup00349__length=1471__numContigs=2	AAGTTGAGGTCTCTGATGA	50.082	ATTCTTCTCCAATTTCTCTC	50.09	127	(GAA)5	1361	1375	GAA	3	5
2062	isotig01652__gene=isogroup00353__length=1756__numContigs=3	TCTCATAATCTGTCAAGAGG	50.073	TATGCTGTACTTcCAAATCT	49.982	246	(ATC)6	1091	1108	ATC	3	6
2064	isotig01658__gene=isogroup00355__length=1433__numContigs=3	TTGTCCATCTCAATTTTGT	51.137	AAACTACGCAATGTGATAAT	49.993	199	(TGCA)3	705	716	TGCA	4	3
2065	isotig01659__gene=isogroup00355__length=1394__numContigs=2	TTGATaGAaGAAgaGgTGAA	49.92	TCTCAGTTGCTATCTTGTTT	50.073	262	(TGCA)3	666	677	TGCA	4	3
2076	isotig01670__gene=isogroup00359__length=1430__numContigs=3	TAGGCAGAAGGTGATAGATA	50.073	ATCAAAACATCATTCAATTC	49.854	279	(GAA)4	1026	1037	GAA	3	4
2078	isotig01671__gene=isogroup00359__length=909__numContigs=3	TAGGCAGAAGGTGATAGATA	50.073	ATCAAAACATCATTCAATTC	49.854	279	(GAA)4	505	516	GAA	3	4
2080	isotig01672__gene=isogroup00359__length=874__numContigs=2	TGGAAAATAGAGAAATTGTG	50.434	TCAGTTTAGTGGTCATCTTC	49.977	217	(GAA)4	470	481	GAA	3	4
2085	isotig01676__gene=isogroup00361__length=1484__numContigs=3	GAACTTAAACGTTACGAGAA	49.97	aATTCaATTTCTCTCTCTCC	50.09	135	(GGAGAG)3	1434	1451	GGAGAG	6	3
2100	isotig01685__gene=isogroup00364__length=1156__numContigs=3	TGAAAATGTGGATAATCTTT	49.797	GTTTAATCTTAAATGGGGTT	50.33	269	(CCAA)3	944	955	CCAA	4	3
2102	isotig01686__gene=isogroup00364__length=1083__numContigs=3	CtATtCTtCATCTTTgCAtC	49.99	CATAGTTGAAGGTTTCtTTG	50.098	138	(AG)7	1004	1017	AG	2	7
2125	isotig01710__gene=isogroup00372__length=1157__numContigs=3	AAACTGTGTTGCTTAAAAaG	50.098	TAAGGATTTCTCCtTCaAA	49.965	192	(TTAGGA)4	754	777	TTAGGA	6	4
2129	isotig01713__gene=isogroup00373__length=1162__numContigs=2	TCTCTTCTCTTTCTTTTTCTC	49.978	CATACTCTATTGATTgGGAA	50.165	243	(TCTT)3	36	47	TCTT	4	3
2133	isotig01717__gene=isogroup00374__length=608__numContigs=2	TCAAGAACTTTCTACTCAGC	49.733	GAAGTTTGAATTAAGAAGCA	49.977	259	(TCTT)3	453	464	TCTT	4	3
2146	isotig01727__gene=isogroup00378__length=1596__numContigs=3	TTGTTCCTTTATCTTGTTGT	49.875	GAAACCCTACAAATCTCTTT	50.256	223	(TGGAAC)3	686	703	TGGAAC	6	3
2154	isotig01736__gene=isogroup00381__length=1314__numContigs=3	TGCTTCACTACTCTGTTCTC	50.331	cCCAAAAAGATAAGttGTAA	49.871	210	(TTC)4	829	840	TTC	3	4
2155	isotig01737__gene=isogroup00381__length=1087__numContigs=3	TCTCTAACAACTTCGTCCTA	50.107	TCATAGTAGAAGACGGAGAA	49.971	116	(TTC)4	829	840	TTC	3	4
2158	isotig01742__gene=isogroup00383__length=1348__numContigs=3	TTGGTGATTGGTAATATAGC	50.355	GTGGTTTTGTAGAGTTGCT	50.125	261	(GTGGCA)3	117	134	GTGGCA	6	3
2160	isotig01743__gene=isogroup00383__length=804__numContigs=2	TTTtGGtATTCCTGTAAaga	50.146	CATAAGAGGACtTTGAGACa	50.212	230	(CTT)7	74	94	CTT	3	7
2161	isotig01744__gene=isogroup00383__length=724__numContigs=2	TTGGTGATTGGTAATATAGC	50.355	GTGGTTTTGTAGAGTTGCT	50.125	261	(GTGGCA)3	117	134	GTGGCA	6	3
2167	isotig01748__gene=isogroup00385__length=1266__numContigs=3	GTAAGCTGATTCCCtACTTC	50.775	CTTTAACTCTAGGTCTCCCT	49.563	243	(CGC)5	282	296	CGC	3	5
2168	isotig01749__gene=isogroup00385__length=1103__numContigs=3	GTAAGCTGATTCCCtACTTC	50.775	CTTTAACTCTAGGTCTCCCT	49.563	243	(CGC)5	282	296	CGC	3	5
2215	isotig01798__gene=isogroup00401__length=526__numContigs=2	GATCTAATTCACAAATCCAA	50.082	TTGTCTCTCTCTGAGTTTTC	49.265	213	(TCA)4	443	454	TCA	3	4
2224	isotig01817__gene=isogroup00408__length=925__numContigs=3	ACCCTAATTGAGGAAATAGT	49.722	TTGTATGTCTCTACGCTCTT	50.124	207	(AAG)4	257	268	AAG	3	4
2226	isotig01818__gene=isogroup00408__length=858__numContigs=3	ACCCTAATTGAGGAAATAGT	49.722	TTGTATGTCTCTACGCTCTT	50.124	207	(AAG)4	257	268	AAG	3	4
2228	isotig01819__gene=isogroup00408__length=801__numContigs=2	ACCCTAATTGAGGAAATAGT	49.722	TTGTATGTCTCTACGCTCTT	50.124	207	(AAG)4	257	268	AAG	3	4
2251	isotig01841__gene=isogroup00416__length=890__numContigs=3	GTTTtCATCGTCGTAACC	51.147	TCACAATATCAACAAACTCA	49.608	222	(TCG)4	534	545	TCG	3	4
2254	isotig01842__gene=isogroup00416__length=874__numContigs=3	GTTTtCATCGTCGTAACC	51.147	TCACAATATCAACAAACTCA	49.608	222	(TCG)4	518	529	TCG	3	4
2257	isotig01843__gene=isogroup00416__length=714__numContigs=2	GTTTtCATCGTCGTAACC	51.147	TCACAATATCAACAAACTCA	49.608	222	(TCG)4	358	369	TCG	3	4
2261	isotig01847__gene=isogroup00418__length=1273__numContigs=3	ATAGAAGGACACAATCATCA	50.187	CGAACTCTGTaAGaGaAAAA	49.959	263	(TTC)9	1084	1110	TTC	3	9
2264	isotig01856__gene=isogroup00421__length=1017__numContigs=3	GAAAGAACATGGTGAGAGTA	49.977	TGTGTTTGTTTCTCTTCTTC	50.264	250	(AGA)6	851	868	AGA	3	6
2267	isotig01857__gene=isogroup00421__length=855__numContigs=3	GAAAGAACATGGTGAGAGTA	49.977	TGTGTTTGTTTCTCTTCTTC	50.264	250	(AGA)6	689	706	AGA	3	6
2268	isotig01858__gene=isogroup00421__length=528__numContigs=2	GAAAGAACATGGTGAGAGTA	49.977	TGTGTTTGTTTCTCTTCTTC	50.264	250	(AGA)6	362	379	AGA	3	6
2279	isotig01868__gene=isogroup00425__length=1071__numContigs=3	ACAAAAATGAAACTTGAAGA	50.016	TCTATTCAATTCAATTCCAc	50.082	203	(ATGTA)3	923	937	ATGTA	5	3
2283	isotig01870__gene=isogroup00425__length=628__numContigs=2	ACAAAAATGAAACTTGAAGA	50.016	TCTATTCAATTCAATTCCAc	50.082	203	(ATGTA)3	480	494	ATGTA	5	3
2286	isotig01872__gene=isogroup00426__length=655__numContigs=3	gagtagcagcaacaacaa	50.288	GAGAGTGGTGTTGGATAGTA	49.827	140	(ACA)4	96	107	ACA	3	4
2294	isotig01882__gene=isogroup00429__length=701__numContigs=3	GCAACCAAATAGAAAAaTAA	50.066	CtctcTctctctctctctcc	49.523	158	(AG)15	623	652	AG	2	15
2296	isotig01886__gene=isogroup00431__length=797__numContigs=3	TTTgctATTTttCTtCATTt	49.759	catcttccttgactatATGC	49.848	248	(CCTTCT)3	701	718	CCTTCT	6	3
2297	isotig01887__gene=isogroup00431__length=748__numContigs=3	TTTgctATTTttCTtCATTt	49.759	catcttccttgactatATGC	49.848	248	(CCTTCT)3	652	669	CCTTCT	6	3
2300	isotig01888__gene=isogroup00431__length=705__numContigs=2	AAGACTCCTCTCATTTGTCT	50.331	catcttccttgactatATGC	49.848	245	(CCTTCT)3	609	626	CCTTCT	6	3
2302	isotig01889__gene=isogroup00432__length=1047__numContigs=3	TGGGtAgTTTCtAGCTCATA	50.205	ATTTTGaCTTTgATGACAAC	49.937	268	(TCATCC)3	489	506	TCATCC	6	3
2303	isotig01890__gene=isogroup00432__length=717__numContigs=3	CtCCTCACTCCAaCCA	49.945	CACATCGTAGCTGTACTTTC	50.9	159	(TCCAAG)3	57	74	TCCAAG	6	3
2325	isotig01916__gene=isogroup00441__length=826__numContigs=3	CACATAAAACTCTAACCTGG	49.959	GCCATTACATAACACTCACT	50.039	263	(AACCCT)3	699	716	AACCCT	6	3
2330	isotig01928__gene=isogroup00445__length=894__numContigs=3	CTTCTCTCTCAGATCCAAA	50.018	ACGTGACAAGAAGAAACTaA	50.014	183	(CT)12	647	670	CT	2	12
2333	isotig01929__gene=isogroup00445__length=885__numContigs=3	CTTCTCTCTCAGATCCAAA	50.018	ACGTGACAAGAAGAAACTaA	50.014	183	(CT)12	638	661	CT	2	12
2346	isotig01944__gene=isogroup00450__length=680__numContigs=3	CTTATCCAACATtAGTGCTC	49.982	CTCAAAAGACATCAAGAAAG	50.056	142	(CTT)8	604	627	CTT	3	8
2356	isotig01958__gene=isogroup00455__length=855__numContigs=3	gAGgACATTGAGTTCATAAG	49.539	CTCGAACTAGCAACACTTAC	50.257	209	(AGC)4	140	151	AGC	3	4
2357	isotig01958__gene=isogroup00455__length=855__numContigs=3	TTGTTATCTCTCTCCACAAC	49.977	ATCAGCATCATATTCATCAT	50.117	200	(TGA)5	713	727	TGA	3	5
2358	isotig01958__gene=isogroup00455__length=855__numContigs=3	TTGTTATCTCTCTCCACAAC	49.977	CTTACCATCAGCATCATATT	50.181	206	(ATG)4	730	741	ATG	3	4
2359	isotig01959__gene=isogroup00455__length=690__numContigs=3	gAGgACATTGAGTTCATAAG	49.539	CTCGAACTAGCAACACTTAC	50.257	209	(AGC)4	140	151	AGC	3	4
2360	isotig01960__gene=isogroup00455__length=418__numContigs=2	gAGgACATTGAGTTCATAAG	49.539	gcAtTCTACATTGACTTGAT	50.048	212	(AGC)4	140	151	AGC	3	4
2370	isotig01971__gene=isogroup00459__length=563__numContigs=3	ccagtttggaacgaag	50.053	CCCTACAcaAACATAAAGAg	49.959	113	(TC)8	76	91	TC	2	8
2374	isotig01990__gene=isogroup00465__length=430__numContigs=2	GGATACAaGAAGaCCTGTTT	50.833	GAAGaTgtCCtTCATCG	48.74	116	(AAGA)3	399	410	AAGA	4	3
2375	isotig01991__gene=isogroup00466__length=1007__numContigs=3	CTATTACGTGCTTtCTTTTt	49.492	GCATAAAGTTGAGGAGTTTA	49.84	210	(TAG)4	482	493	TAG	3	4
2378	isotig02000__gene=isogroup00469__length=704__numContigs=3	GAATTGCtaaacAaaGAAAC	49.488	AcAATTCAACTCATCaAcAT	50.091	244	(ATC)4	56	67	ATC	3	4
2394	isotig02015__gene=isogroup00474__length=868__numContigs=2	TTGAACTTCATTCTCTCTTC	49.337	ATATCGTACTCTGCCTTGTA	50.032	114	(TC)8	711	726	TC	2	8
2396	isotig02016__gene=isogroup00474__length=773__numContigs=3	CTTTGTAGGTTCCTCTCAC	49.464	TcATATAGACTGACCCATTC	49.744	256	(TC)7	711	724	TC	2	7
2413	isotig02034__gene=isogroup00480__length=446__numContigs=2	ACTGATAGCTAGCcACATC	50.099	CaTACTGTGAAGAGAGAGGA	50.019	113	(CT)7	105	118	CT	2	7
2420	isotig02047__gene=isogroup00485__length=515__numContigs=3	AGAGAAGAGCAAGAAGAGTT	50.082	AATTTGAtTTGTGAAATGAC	49.99	201	(GGCGGT)3	262	279	GGCGGT	6	3
2422	isotig02048__gene=isogroup00485__length=463__numContigs=2	AGAGAAGAGCAAGAAGAGTT	50.082	ATCCTCTTTCTTATCCACTT	49.671	222	(GGCGGT)3	262	279	GGCGGT	6	3
2423	isotig02049__gene=isogroup00485__length=461__numContigs=3	AGAGAAGAGCAAGAAGAGTT	50.082	TaTCAAACATGATTTCTTCC	50.082	208	(GGCGGT)3	262	279	GGCGGT	6	3
2436	isotig02082__gene=isogroup00496__length=224__numContigs=3	ATAAATATTtGTTGAGCAGC	49.908	AAGCTTGGTAAGATCTCAGT	50.742	130	(CT)6	100	111	CT	2	6
2449	isotig02091__gene=isogroup00500__length=2157__numContigs=2	GCTTAACTCAGTTCTCTTCA	49.733	GCTTTtAAAATaCTGAtCCA	49.893	226	(TCTT)3	1977	1988	TCTT	4	3
2476	isotig02106__gene=isogroup00505__length=1425__numContigs=2	ATTGAATATATGCACTTGCT	50.049	AAAACTACTGTTGATGCAAT	49.892	269	(CAG)4	995	1006	CAG	3	4
2481	isotig02109__gene=isogroup00506__length=1981__numContigs=3	GAAGAAGAAGAGATTTAGGG	50.026	TCCATTATTACCATCCTAAC	49.254	162	(GAAAT)4	1820	1839	GAAAT	5	4
2482	isotig02109__gene=isogroup00506__length=1981__numContigs=3	GAAGAAGAAGAGATTTAGGG	50.026	TCCATTATTACCATCCTAAC	49.254	162	(GCAAT)4	1840	1859	GCAAT	5	4
2484	isotig02110__gene=isogroup00506__length=1882__numContigs=2	GAAGAAGAAGAGATTTAGGG	50.026	TCCATTATTACCATCCTAAC	49.254	162	(GAAAT)4	1721	1740	GAAAT	5	4
2485	isotig02110__gene=isogroup00506__length=1882__numContigs=2	GAAGAAGAAGAGATTTAGGG	50.026	TCCATTATTACCATCCTAAC	49.254	162	(GCAAT)4	1741	1760	GCAAT	5	4
2504	isotig02123__gene=isogroup00511__length=1316__numContigs=2	AGAGAAAAGAGCTTTGgTAG	50.791	CTTCTACGTGTTCTTCACTc	49.82	143	(AAAG)3	1225	1236	AAAG	4	3
2506	isotig02125__gene=isogroup00511__length=996__numContigs=2	AGAGAAAAGAGCTTTGgTAG	50.791	CTTCTACGTGTTCTTCACTc	49.82	143	(AAAG)3	905	916	AAAG	4	3
2527	isotig02143__gene=isogroup00517__length=1002__numContigs=2	CAGATTTTtAaGGTtgaGTG	50.098	TcCCAGaAACaAAATaCAT	50.362	189	(GTTT)3	936	947	GTTT	4	3
2530	isotig02144__gene=isogroup00518__length=1742__numContigs=2	AAGTGACAGTTGTGGAAAT	50.028	GTTGTGAAGGTAGTTTTGAC	49.587	262	(TAGGGT)6	641	676	TAGGGT	6	6
2533	isotig02145__gene=isogroup00518__length=872__numContigs=2	ATGCCATATTACtaaTgtCC	49.269	AGACTACAGCTGACTGAAAG	49.522	265	(CAA)4	192	203	CAA	3	4
2541	isotig02153__gene=isogroup00521__length=1372__numContigs=2	CAGATGGGTACACATAAGAC	50.178	ACATCtTTTTCATGTTCATT	49.51	278	(AGC)6	198	215	AGC	3	6
2543	isotig02154__gene=isogroup00521__length=1085__numContigs=2	CAGATGGGTACACATAAGAC	50.178	ACATCtTTTTCATGTTCATT	49.51	278	(AGC)6	198	215	AGC	3	6
2546	isotig02157__gene=isogroup00522__length=1290__numContigs=2	CAgTTCTGCATTTGCtC	50.471	ATTAAGTGATAATGAAGCCA	50.033	134	(CAG)4	90	101	CAG	3	4
2548	isotig02158__gene=isogroup00522__length=421__numContigs=2	CAgTTCTGCATTTGCtC	50.471	ATTAAGTGATAATGAAGCCA	50.033	134	(CAG)4	90	101	CAG	3	4
2551	isotig02164__gene=isogroup00524__length=585__numContigs=2	TATTACCAAAAATGGTTGTC	50.25	GTGTGtAtgCTCTCTCAAgT	49.938	247	(TTAT)3	523	534	TTAT	4	3
2552	isotig02164__gene=isogroup00524__length=585__numContigs=2	TATTACCAAAAATGGTTGTC	50.25	GTGTGtAtgCTCTCTCAAgT	49.938	247	(GTAT)4	535	550	GTAT	4	4
2557	isotig02171__gene=isogroup00527__length=1220__numContigs=2	CCTACACACCTTAGTCAGAA	50.202	TGTGTAATGTTAAAGCTGAA	49.434	271	(GT)7	975	988	GT	2	7
2558	isotig02172__gene=isogroup00527__length=1132__numContigs=2	CCTACACACCTTAGTCAGAA	50.202	TGTGTAATGTTAAAGCTGAA	49.434	271	(GT)7	887	900	GT	2	7
2565	isotig02180__gene=isogroup00530__length=975__numContigs=2	AGAGTGACCAAATTAGCATA	49.982	GTCAGTCTACTCAAATCCAA	49.977	264	(ATG)4	328	339	ATG	3	4
2569	isotig02181__gene=isogroup00530__length=904__numContigs=3	AGAGTGACCAAATTAGCATA	49.982	GTCAGTCTACTCAAATCCAA	49.977	264	(ATG)4	257	268	ATG	3	4
2572	isotig02182__gene=isogroup00530__length=898__numContigs=2	AGAGTGACCAAATTAGCATA	49.982	GTCAGTCTACTCAAATCCAA	49.977	264	(ATG)4	251	262	ATG	3	4
2577	isotig02183__gene=isogroup00531__length=1416__numContigs=2	AAACCTTAGATCTTGTCCTC	50.082	ATACAAAGACaACTGGAATG	50.022	221	(ATCCTG)3	1167	1184	ATCCTG	6	3
2579	isotig02184__gene=isogroup00531__length=935__numContigs=2	AAACCTTAGATCTTGTCCTC	50.082	ATACAAAGACaACTGGAATG	50.022	221	(ATCCTG)3	686	703	ATCCTG	6	3
2599	isotig02208__gene=isogroup00539__length=625__numContigs=2	CTGTGTgTtCacaTTCATAA	49.909	TAATTCAGTCTTCTTTTTGG	49.824	192	(AGT)5	53	67	AGT	3	5
2600	isotig02209__gene=isogroup00540__length=1022__numContigs=2	TATGCTGCTCTGTAATCTCT	50.184	ACGAAACAGTGTTATATTCG	50.44	236	(GAA)6	979	996	GAA	3	6
2602	isotig02211__gene=isogroup00540__length=607__numContigs=2	TATGCTGCTCTGTAATCTCT	50.184	ACGAAACAGTGTTATATTCG	50.44	236	(GAA)6	564	581	GAA	3	6
2605	isotig02213__gene=isogroup00541__length=795__numContigs=2	CTAATGAAATAaCAGCGAGT	49.889	CAATCTGATTctTTTgtAGG	49.966	191	(ATCTCA)4	696	719	ATCTCA	6	4
2608	isotig02215__gene=isogroup00542__length=1669__numContigs=2	gTTTgAAgCTGAACATGA	49.863	GTTGATcGTGATTGtTTCT	50.603	278	(AACCCT)3	800	817	AACCCT	6	3
2611	isotig02221__gene=isogroup00544__length=959__numContigs=2	TGGTAAGAGAGTCAAAGAGA	49.863	TATCTATCAGTCTTCAACGG	50.31	276	(TTCCCT)3	700	717	TTCCCT	6	3
2612	isotig02221__gene=isogroup00544__length=959__numContigs=2	GTtACTTtCCcTGTTaTCcT	50.121	GTgAGAAgtGAgAAGTgAGA	49.868	154	(CT)8	865	880	CT	2	8
2614	isotig02223__gene=isogroup00544__length=658__numContigs=2	AGAaGAAGTTGTTGATGATG	49.977	GCCTTTGTACTTGGTATCTA	49.702	280	(TTCCCT)3	399	416	TTCCCT	6	3
2615	isotig02223__gene=isogroup00544__length=658__numContigs=2	GTtACTTtCCcTGTTaTCcT	50.121	GTgAGAAgtGAgAAGTgAGA	49.868	154	(CT)8	564	579	CT	2	8
2629	isotig02247__gene=isogroup00553__length=896__numContigs=2	ggtATCAAtGCAGAGTACAT	49.902	TAGATCTTGTAGGTCTCCAC	49.039	268	(AAG)4	222	233	AAG	3	4
2630	isotig02248__gene=isogroup00553__length=663__numContigs=3	ggtATCAAtGCAGAGTACAT	49.902	TAGATCTTGTAGGTCTCCAC	49.039	268	(AAG)4	222	233	AAG	3	4
2631	isotig02249__gene=isogroup00553__length=662__numContigs=2	ggtATCAAtGCAGAGTACAT	49.902	TAGATCTTGTAGGTCTCCAC	49.039	268	(AAG)4	222	233	AAG	3	4
2634	isotig02256__gene=isogroup00556__length=812__numContigs=2	AATTATCGTATGCATAAAGC	50.005	GCAAAACCTaGTATCAACAC	49.892	197	(AAGA)3	302	313	AAGA	4	3
2659	isotig02324__gene=isogroup00579__length=998__numContigs=2	GTCGTCTCTTTTtCCAGT	49.717	AGGTACTGAGTGGTAAGGAt	50.223	237	(TTC)4	924	935	TTC	3	4
2664	isotig02346__gene=isogroup00586__length=494__numContigs=2	TTACTATCACTCTCCACCAC	49.827	GTTTTGAAGTTACCAATACG	50.106	122	(CCA)4	98	109	CCA	3	4
2673	isotig02366__gene=isogroup00593__length=754__numContigs=2	GTAGGCCAAGTAGTGAGTAG	49.166	GTTGTTGTCTAGAATCATGG	50.326	231	(CTGCTT)5	469	498	CTGCTT	6	5
2675	isotig02367__gene=isogroup00593__length=535__numContigs=2	GTAGGCCAAGTAGTGAGTAG	49.166	GAGAATTGAGAAGCAGAAG	49.879	102	(CTGCTT)5	469	498	CTGCTT	6	5
2680	isotig02386__gene=isogroup00600__length=383__numContigs=2	GTTTGCCAAGACTATAATTG	50.162	CAAAATaCTcAACTTTGtcC	49.875	273	(TTCC)3	166	177	TTCC	4	3
2681	isotig02388__gene=isogroup00600__length=295__numContigs=2	GTTTGCCAAGACTATAATTG	50.162	AGTTGTTGTTGGCTAGAATA	50.115	171	(TTCC)3	166	177	TTCC	4	3
2683	isotig02389__gene=isogroup00601__length=497__numContigs=2	aTCATtGAGagAGAACaCAG	49.773	CAATTGGAATGTGAGAGTAG	50.557	130	(CCT)4	442	453	CCT	3	4
2684	isotig02390__gene=isogroup00601__length=265__numContigs=2	GTAaTTGgTCTCAGAAGTCA	49.977	CAATTGGAATGTGAGAGTAG	50.557	194	(CCT)4	210	221	CCT	3	4
2685	isotig02391__gene=isogroup00601__length=210__numContigs=2	AAAaTTCGCATAAATAACAC	49.905	CAATTGGAATGTGAGAGTAG	50.557	175	(CCT)4	155	166	CCT	3	4
2707	isotig02405__gene=isogroup00608__length=1194__numContigs=3	CGTGATACTTCAGAGACTGT	49.974	GATATTTTTCTAAGCGATCA	49.947	184	(GAAA)3	494	505	GAAA	4	3
2708	isotig02406__gene=isogroup00608__length=1185__numContigs=3	CGTGATACTTCAGAGACTGT	49.974	GATATTTTTCTAAGCGATCA	49.947	184	(GAAA)3	494	505	GAAA	4	3
2709	isotig02409__gene=isogroup00610__length=1088__numContigs=3	TAaTTCTtAaTCTTGgTTGG	49.743	ACTATCAGTGAGGTGTTGAA	50.278	255	(TCA)4	261	272	TCA	3	4
2710	isotig02410__gene=isogroup00610__length=1068__numContigs=3	TAaTTCTtAaTCTTGgTTGG	49.743	ACTATCAGTGAGGTGTTGAA	50.278	255	(TCA)4	261	272	TCA	3	4
2720	isotig02420__gene=isogroup00616__length=1531__numContigs=3	TATGGGGAAACAAGATATTA	49.931	CAAaTTCAGAcATTTCaGTT	50.166	187	(AGAAG)4	90	109	AGAAG	5	4
2727	isotig02430__gene=isogroup00624__length=392__numContigs=3	AGATGATGGCCAAGG	49.854	TCTTCTTCCTCTTCTTACCT	49.976	122	(GAA)4	24	35	GAA	3	4
2732	isotig02434__gene=isogroup00627__length=7077__numContigs=2	CTTGGATTATTTACAAGTGG	50.01	TATCACACGTCATAAACGTA	49.918	279	(TA)6	3686	3697	TA	2	6
2782	isotig02456__gene=isogroup00638__length=3089__numContigs=2	AtAtGGCTTGTAGACTCaAA	49.982	GACCTGGTATCATTGTTTT	49.641	226	(AGA)4	1366	1377	AGA	3	4
2783	isotig02456__gene=isogroup00638__length=3089__numContigs=2	AATGTTCAACAGAGCAATAG	50.41	TCGTGGAGTTGATACTTTAG	50.442	264	(TCCAGC)3	1783	1800	TCCAGC	6	3
2784	isotig02456__gene=isogroup00638__length=3089__numContigs=2	ATAAGTTGAAACCCTTTTGT	50.691	cCCATAATATAGAGGACACA	50.024	178	(TTTTGG)3	2878	2895	TTTTGG	6	3
2788	isotig02458__gene=isogroup00639__length=3434__numContigs=2	AGCATTAGTCATAGCATAGC	49.96	TGAAGCAAGATAAGAAGAAG	50.016	243	(AGA)4	207	218	AGA	3	4
2791	isotig02460__gene=isogroup00640__length=2611__numContigs=2	TGCTTAATGATCTTGAGTTT	50.123	GTGGTCCTAATCTCGGT	50.091	256	(TGGTCA)7	962	1003	TGGTCA	6	7
2795	isotig02461__gene=isogroup00640__length=2262__numContigs=2	TGCTTAATGATCTTGAGTTT	50.123	GTGGTCCTAATCTCGGT	50.091	256	(TGGTCA)7	962	1003	TGGTCA	6	7
2796	isotig02462__gene=isogroup00641__length=2646__numContigs=2	AaGatAGTAAGAGATAGAGAGAGA	47.662	TCTCTAATAAATCACATCGC	50.511	185	(AGAT)4	42	57	AGAT	4	4
2797	isotig02462__gene=isogroup00641__length=2646__numContigs=2	AGTAGAAAACATTTGTTGGA	49.875	GGACTCTCATATTGAGTTGA	49.834	263	(CCA)4	1998	2009	CCA	3	4
2798	isotig02463__gene=isogroup00641__length=2170__numContigs=2	AaGatAGTAAGAGATAGAGAGAGA	47.662	TCTCTAATAAATCACATCGC	50.511	185	(AGAT)4	42	57	AGAT	4	4
2802	isotig02466__gene=isogroup00643__length=2963__numContigs=2	GCATAAAATGTACTTCCAAC	49.944	GTCAGATGAACCTCAAATG	50.973	231	(TCAATG)5	2805	2834	TCAATG	6	5
2819	isotig02478__gene=isogroup00649__length=2268__numContigs=2	CAGATCTACTTCCAGATTCA	50.073	GAATTATAATCGATTTGGTG	49.899	170	(TATT)3	519	530	TATT	4	3
2823	isotig02479__gene=isogroup00649__length=2226__numContigs=2	CAGATCTACTTCCAGATTCA	50.073	GAATTATAATCGATTTGGTG	49.899	170	(TATT)3	519	530	TATT	4	3
2827	isotig02480__gene=isogroup00650__length=3935__numContigs=2	CTACTGATAGACCGACAATG	50.607	AGTTGAGCATCTTCAAAATA	50.123	270	(AGTG)3	3497	3508	AGTG	4	3
2833	isotig02486__gene=isogroup00653__length=2291__numContigs=2	GATTCTATAATCCAGCCTTT	50.4	CTAAGGAAGCTAGAATGACA	49.875	238	(TCA)4	874	885	TCA	3	4
2835	isotig02487__gene=isogroup00653__length=2043__numContigs=2	GATTCTATAATCCAGCCTTT	50.4	CTAAGGAAGCTAGAATGACA	49.875	238	(TCA)4	626	637	TCA	3	4
2860	isotig02506__gene=isogroup00663__length=2420__numContigs=2	TAAAAGaCTAGGGAACCTCT	50.018	CTTCCTTTTTCAATTCTTTC	51.04	249	(CAT)10	136	165	CAT	3	10
2864	isotig02507__gene=isogroup00663__length=1785__numContigs=2	TAAAAGaCTAGGGAACCTCT	50.018	CTTCCTTTTTCAATTCTTTC	51.04	249	(CAT)10	136	165	CAT	3	10
2877	isotig02514__gene=isogroup00667__length=2067__numContigs=2	GATGAATGTGTTATTTTCGT	50.04	TTTCCACAATCTCTTTTAGA	50.106	188	(TTAT)3	1846	1857	TTAT	4	3
2879	isotig02515__gene=isogroup00667__length=1960__numContigs=2	GATGAATGTGTTATTTTCGT	50.04	TTTCCACAATCTCTTTTAGA	50.106	188	(TTAT)3	1739	1750	TTAT	4	3
2883	isotig02519__gene=isogroup00669__length=1948__numContigs=2	AAAGAGAGAGTAGGGATTTG	50.301	CTAGGAGGAGAGaAAACAAT	50.301	148	(GA)6	1856	1867	GA	2	6
2885	isotig02520__gene=isogroup00670__length=2075__numContigs=2	CATTGAATTCTCAAAATCAT	50.082	ACGTTaAAGACAGCAAATAG	50.018	251	(TATG)4	1655	1670	TATG	4	4
2897	isotig02531__gene=isogroup00675__length=1857__numContigs=2	gagcttctctttcaattctc	50.895	GTATTGtTTGCTCTCATCAT	50.048	222	(TC)10	63	82	TC	2	10
2902	isotig02534__gene=isogroup00677__length=2403__numContigs=2	CTCCCATTTCTATTTACTCC	50.657	CAGAAGGTTTAACGTGAACT	52.105	276	(GCTCCC)3	1049	1066	GCTCCC	6	3
2906	isotig02535__gene=isogroup00677__length=1425__numContigs=2	CTATTTACTCCCTCGACAG	49.818	GAGAAGAGCAGAAGGTTTA	49.583	275	(GCTCCC)3	1049	1066	GCTCCC	6	3
2915	isotig02538__gene=isogroup00679__length=1945__numContigs=2	GTGAGAGTGAGTTTGTTGTC	50.137	TATCTGATCTGAAATGGCT	50.443	153	(CCGAAA)3	1880	1897	CCGAAA	6	3
2916	isotig02539__gene=isogroup00679__length=1877__numContigs=2	GTGAGAGTGAGTTTGTTGTC	50.137	TATCTGATCTGAAATGGCT	50.443	153	(CCGAAA)3	1812	1829	CCGAAA	6	3
2917	isotig02540__gene=isogroup00680__length=1898__numContigs=2	ATGGAGAGGTAAAAGAAGTC	50.082	TTCAACTCTTCTCAATTCAC	50.126	233	(TTG)4	972	983	TTG	3	4
2918	isotig02541__gene=isogroup00680__length=1896__numContigs=2	ATGGAGAGGTAAAAGAAGTC	50.082	TTCAACTCTTCTCAATTCAC	50.126	233	(TTG)4	970	981	TTG	3	4
2937	isotig02550__gene=isogroup00685__length=2039__numContigs=2	CATAATGTTGAAGGCTCTAT	49.568	TTTCTTCAATTCAATCAAGT	49.882	193	(AAC)4	991	1002	AAC	3	4
2938	isotig02551__gene=isogroup00685__length=1729__numContigs=2	CATAATGTTGAAGGCTCTAT	49.568	TTTCTTCAATTCAATCAAGT	49.882	193	(AAC)4	681	692	AAC	3	4
2940	isotig02552__gene=isogroup00686__length=2111__numContigs=2	TCATAGTGATTGGGACTAAG	50.116	GAATGACTGAGAAATACTAAAAA	50.235	279	(TCAT)3	2056	2067	TCAT	4	3
2941	isotig02553__gene=isogroup00686__length=1659__numContigs=2	AAATTCATTTCATCACTCTG	50.03	GTGGAAGAGAACCTAGAAGT	50.032	109	(AAAT)3	219	230	AAAT	4	3
2943	isotig02553__gene=isogroup00686__length=1659__numContigs=2	TCATAGTGATTGGGACTAAG	50.116	GAATGACTGAGAAATACTAAAAA	50.235	279	(TCAT)3	1604	1615	TCAT	4	3
2953	isotig02560__gene=isogroup00690__length=2515__numContigs=2	TAACAACACAAATGTCACAG	50.055	GAAATTGAGATCACTGAAAA	50.176	243	(CTT)4	2161	2172	CTT	3	4
2983	isotig02581__gene=isogroup00700__length=1520__numContigs=2	AATTCTTGGAATCTTTTtCT	49.988	tTcTCTGTCTCAATCATTTC	49.985	254	(CTT)5	1399	1413	CTT	3	5
2984	isotig02582__gene=isogroup00701__length=2496__numContigs=2	CCATGTCTATtGAAGAAAaG	49.966	ATCATCTGATACTTCACTGC	49.851	129	(ATG)4	1931	1942	ATG	3	4
2994	isotig02590__gene=isogroup00705__length=2059__numContigs=2	CATTCTGACCTAAATTCTCA	50.26	TGTGtTGACAACTTGAATTA	49.754	224	(CT)7	1904	1917	CT	2	7
3009	isotig02606__gene=isogroup00713__length=1765__numContigs=2	AATGCTACtAAGCAGTGGTA	50.35	TCTTACAGTAACCTGGTGTC	49.969	223	(ATT)4	180	191	ATT	3	4
3010	isotig02607__gene=isogroup00713__length=1656__numContigs=2	AATGCTACtAAGCAGTGGTA	50.35	TCTTACAGTAACCTGGTGTC	49.969	223	(ATT)4	180	191	ATT	3	4
3024	isotig02616__gene=isogroup00718__length=2240__numContigs=2	ACTCAAAATTTCAATACAGC	49.618	AACAAAATAAAAGGAAGAGG	50.623	220	(AACA)3	144	155	AACA	4	3
3027	isotig02616__gene=isogroup00718__length=2240__numContigs=2	ACATTGTTCAAGACAGAGAG	49.92	TTTAGTTTAGGCTACCAGTG	50.05	257	(ACACG)3	2160	2174	ACACG	5	3
3028	isotig02617__gene=isogroup00718__length=1146__numContigs=2	ACTCAAAATTTCAATACAGC	49.618	AACAAAATAAAAGGAAGAGG	50.623	220	(AACA)3	144	155	AACA	4	3
3041	isotig02632__gene=isogroup00726__length=1687__numContigs=2	ACTCTGATGATAATTTGCAC	50.048	TCCTTGTGTGAGACTACTGT	50.228	131	(CCT)4	1579	1590	CCT	3	4
3044	isotig02634__gene=isogroup00727__length=2885__numContigs=2	TGTTTCAATAACTGTGTGTG	50.055	TCGAAATACTCGATTGATAC	50.322	204	(ATATGG)3	2801	2818	ATATGG	6	3
3049	isotig02637__gene=isogroup00728__length=1339__numContigs=2	GgCAATGtaTTTTTATtCC	49.859	AAGAACAACATAGTGACAGG	49.969	243	(CCAACA)3	1006	1023	CCAACA	6	3
3050	isotig02638__gene=isogroup00729__length=1696__numContigs=2	CAACCGTTGTTTTATATCTC	49.977	CGCTTAACACATTCACTATT	50.626	229	(TGC)4	265	276	TGC	3	4
3051	isotig02639__gene=isogroup00729__length=1616__numContigs=2	TCTaTATTCtGTCAAGAGcc	49.51	TCCAGTATTAATCCACTCTG	50.116	261	(TGC)4	265	276	TGC	3	4
3054	isotig02640__gene=isogroup00730__length=2175__numContigs=2	AAGTTGAAGACTGGGAACT	51.114	GAGATAGGAATCATCGAAGT	50.769	203	(AACCCT)3	1301	1318	AACCCT	6	3
3056	isotig02640__gene=isogroup00730__length=2175__numContigs=2	AACAGAAGAGGAGAAGAGAC	49.987	GaAAATGCTTCGTTAAGAC	50.082	261	(CGC)5	1651	1665	CGC	3	5
3057	isotig02641__gene=isogroup00730__length=1133__numContigs=2	GATTCATTTCTTtCtCCTCT	50.09	GAGATAGGAATCATCGAAGT	50.769	258	(AACCCT)3	259	276	AACCCT	6	3
3059	isotig02641__gene=isogroup00730__length=1133__numContigs=2	AACAGAAGAGGAGAAGAGAC	49.987	GaAAATGCTTCGTTAAGAC	50.082	261	(CGC)5	609	623	CGC	3	5
3060	isotig02642__gene=isogroup00731__length=1683__numContigs=2	CAAGTgAAAGCTacGaTTat	49.889	CAATTACACTTACAAGGagC	50.115	180	(CAGAA)3	103	117	CAGAA	5	3
3061	isotig02643__gene=isogroup00731__length=1612__numContigs=2	CAAGTgAAAGCTacGaTTat	49.889	CAATTACACTTACAAGGagC	50.115	180	(CAGAA)3	103	117	CAGAA	5	3
3068	isotig02648__gene=isogroup00734__length=1937__numContigs=2	ATTCCTAACCCTAGAGGAG	50.024	AAGAGGAGAGTAGAGTGAGG	50.073	170	(CATTCC)3	444	461	CATTCC	6	3
3070	isotig02648__gene=isogroup00734__length=1937__numContigs=2	TCATAGAAGGTGTTAAGGAA	49.966	AAATGACAGAAAATGAGCTA	50.123	176	(AAG)5	1205	1219	AAG	3	5
3073	isotig02649__gene=isogroup00734__length=1351__numContigs=2	ATTCCTAACCCTAGAGGAG	50.024	AAGAGGAGAGTAGAGTGAGG	50.073	170	(CATTCC)3	444	461	CATTCC	6	3
3078	isotig02651__gene=isogroup00735__length=1629__numContigs=2	TTCCTGACAGTAGGTGATAG	50.064	CCtTCtTCTTCTTCTTCtTC	50.114	251	(GAAC)3	1561	1572	GAAC	4	3
3082	isotig02654__gene=isogroup00737__length=2113__numContigs=2	TTTtCTTGAAaTGACtTGAT	49.882	cgtttttaatgaagagaaga	50.01	165	(CT)6	1943	1954	CT	2	6
3083	isotig02655__gene=isogroup00737__length=1179__numContigs=2	TTTtCTTGAAaTGACtTGAT	49.882	cgtttttaatgaagagaaga	50.01	165	(CT)6	1009	1020	CT	2	6
3088	isotig02658__gene=isogroup00739__length=2343__numContigs=2	ATCTTCTTCCtCCTCATAAC	49.95	AATTAAAAACCCTTCCATTA	50.949	117	(TTGTGT)3	2279	2296	TTGTGT	6	3
3090	isotig02660__gene=isogroup00740__length=1823__numContigs=2	GgTGGTAGAAGTGACTGTAA	49.969	AAGCTACACTGTGATCATTC	49.994	270	(CTT)4	179	190	CTT	3	4
3092	isotig02661__gene=isogroup00740__length=1453__numContigs=2	GgTGGTAGAAGTGACTGTAA	49.969	AAGCTACACTGTGATCATTC	49.994	270	(CTT)4	179	190	CTT	3	4
3095	isotig02664__gene=isogroup00742__length=1687__numContigs=2	CACTCTTATCTGAACCAGAA	50.212	CGAACGTACATGaAACTAAC	50.869	221	(AGAAGG)3	289	306	AGAAGG	6	3
3098	isotig02665__gene=isogroup00742__length=1585__numContigs=2	CACTCTTATCTGAACCAGAA	50.212	CGAACGTACATGaAACTAAC	50.869	221	(AGAAGG)3	289	306	AGAAGG	6	3
3108	isotig02674__gene=isogroup00747__length=1907__numContigs=2	CTTTCATTtCTTTTtAATGc	49.759	GAGGTaAAGAAAAACTTCCT	49.669	203	(CTTT)3	457	468	CTTT	4	3
3109	isotig02674__gene=isogroup00747__length=1907__numContigs=2	ATAGCATGGTTGTTAAGAGA	49.982	CAGGTTTCTATCTGTTCTGA	50.212	242	(ATC)4	1024	1035	ATC	3	4
3111	isotig02674__gene=isogroup00747__length=1907__numContigs=2	AGTTGGAAAGTAGCAGAGTT	50.866	GGTGTGAGAAGCATAATAAA	50.451	107	(CTT)4	1813	1824	CTT	3	4
3112	isotig02675__gene=isogroup00747__length=1319__numContigs=2	ATAGCATGGTTGTTAAGAGA	49.982	CAGGTTTCTATCTGTTCTGA	50.212	242	(ATC)4	436	447	ATC	3	4
3114	isotig02675__gene=isogroup00747__length=1319__numContigs=2	AGTTGGAAAGTAGCAGAGTT	50.866	GGTGTGAGAAGCATAATAAA	50.451	107	(CTT)4	1225	1236	CTT	3	4
3115	isotig02676__gene=isogroup00748__length=2395__numContigs=2	CCTcTGTCTTTGtGAgTTC	50.23	CACAAACTTGTTCTCTCACT	50.064	124	(GT)7	35	48	GT	2	7
3116	isotig02677__gene=isogroup00748__length=828__numContigs=2	CCTcTGTCTTTGtGAgTTC	50.23	CACAAACTTGTTCTCTCACT	50.064	124	(GT)7	35	48	GT	2	7
3122	isotig02684__gene=isogroup00752__length=2917__numContigs=2	agctgatagagtcataccAA	49.791	CAAAGCTAGAGAAATATCCA	49.928	279	(TTTGT)3	2823	2837	TTTGT	5	3
3123	isotig02685__gene=isogroup00752__length=285__numContigs=2	CATAATGGAATTATAGGTGC	49.947	CAAAGCTAGAGAAATATCCA	49.928	105	(TTTG)3	194	205	TTTG	4	3
3132	isotig02690__gene=isogroup00755__length=1857__numContigs=2	AAATTGAACAATATGGgAG	49.931	TCTCAGTTGCCTATTTATGT	49.982	265	(TATT)3	872	883	TATT	4	3
3134	isotig02690__gene=isogroup00755__length=1857__numContigs=2	GTTtaGCACTtGGTACAcTC	49.836	catacagttggacaaacct	50.623	139	(CATG)3	1743	1754	CATG	4	3
3136	isotig02691__gene=isogroup00755__length=1312__numContigs=2	AAATTGAACAATATGGgAG	49.931	TCTCAGTTGCCTATTTATGT	49.982	265	(TATT)3	327	338	TATT	4	3
3138	isotig02691__gene=isogroup00755__length=1312__numContigs=2	GTTtaGCACTtGGTACAcTC	49.836	catacagttggacaaacct	50.623	139	(CATG)3	1198	1209	CATG	4	3
3145	isotig02698__gene=isogroup00759__length=1654__numContigs=2	TAATAGCATCTCTGGATGAC	50.142	GATGTTCTTCTTGAGAGTGA	49.928	266	(TGA)4	1024	1035	TGA	3	4
3146	isotig02698__gene=isogroup00759__length=1654__numContigs=2	GCTaGAAAAATTAAAGCAAA	49.851	CAGCAGCCtTTAAGtTG	50.055	212	(AGGA)3	1589	1600	AGGA	4	3
3148	isotig02699__gene=isogroup00759__length=1501__numContigs=2	TAATAGCATCTCTGGATGAC	50.142	ATGTCAAATAGTCAATGCTc	50.048	183	(TGA)4	1024	1035	TGA	3	4
3151	isotig02702__gene=isogroup00761__length=1797__numContigs=2	TTTTCAATTCAAACAAGAaC	50.483	AAAGAAATAAGAGCATGTTG	49.84	263	(GAA)5	1554	1568	GAA	3	5
3155	isotig02704__gene=isogroup00762__length=1570__numContigs=2	TGTACGTAGCTTGGTCTAGT	50.115	GTAGTGAGTGAGATGAAgGA	49.773	187	(CTTTCT)7	1476	1517	CTTTCT	6	7
3157	isotig02705__gene=isogroup00762__length=1568__numContigs=2	TGTACGTAGCTTGGTCTAGT	50.115	GTAGTGAGTGAGATGAAgGA	49.773	187	(CTTTCT)7	1474	1515	CTTTCT	6	7
3162	isotig02710__gene=isogroup00765__length=1790__numContigs=2	GTGAATATTTTGACAGTGGT	49.791	CATTCTTAAGTCGAACACTC	49.878	261	(GGT)5	533	547	GGT	3	5
3163	isotig02710__gene=isogroup00765__length=1790__numContigs=2	TGTCCTCTGATAGTGACAGT	50.082	GAGAATAGAAACAATTGCAG	50.123	267	(AGA)4	1716	1727	AGA	3	4
3164	isotig02711__gene=isogroup00765__length=1325__numContigs=2	GTGAATATTTTGACAGTGGT	49.791	CATTCTTAAGTCGAACACTC	49.878	261	(GGT)5	533	547	GGT	3	5
3165	isotig02712__gene=isogroup00766__length=1576__numContigs=3	GTCACTATGGTTGATTTTGT	49.791	AAAAGACTAGTCCAAGACCT	49.747	118	(GCT)4	79	90	GCT	3	4
3168	isotig02712__gene=isogroup00766__length=1576__numContigs=3	AAGTTACTTTtCCTCTAGCC	49.896	CCTCTCTTCTCtTTCTCTC	47.784	127	(ATG)5	1544	1558	ATG	3	5
3170	isotig02713__gene=isogroup00766__length=1529__numContigs=2	GTCACTATGGTTGATTTTGT	49.791	AAAAGACTAGTCCAAGACCT	49.747	118	(GCT)4	79	90	GCT	3	4
3173	isotig02713__gene=isogroup00766__length=1529__numContigs=2	AAGTTACTTTtCCTCTAGCC	49.896	CCTCTCTTCTCtTTCTCTC	47.784	127	(ATG)5	1497	1511	ATG	3	5
3179	isotig02718__gene=isogroup00769__length=1606__numContigs=2	AtttAAGGAGAGAGAGGAAA	50.026	CGATTAGTATCGTAGAGGTG	50.065	229	(CCCTGT)4	178	201	CCCTGT	6	4
3180	isotig02718__gene=isogroup00769__length=1606__numContigs=2	AtttAAGGAGAGAGAGGAAA	50.026	CGATTAGTATCGTAGAGGTG	50.065	229	(CCCTGA)3	202	219	CCCTGA	6	3
3181	isotig02719__gene=isogroup00769__length=1487__numContigs=2	AtttAAGGAGAGAGAGGAAA	50.026	CGATTAGTATCGTAGAGGTG	50.065	229	(CCCTGT)4	178	201	CCCTGT	6	4
3182	isotig02719__gene=isogroup00769__length=1487__numContigs=2	AtttAAGGAGAGAGAGGAAA	50.026	CGATTAGTATCGTAGAGGTG	50.065	229	(CCCTGA)3	202	219	CCCTGA	6	3
3184	isotig02720__gene=isogroup00770__length=1581__numContigs=2	AAaGGaAGAACTCTaAAaGG	49.881	TtATAAtGCTGTGGAgAATC	50.322	261	(TCTT)3	519	530	TCTT	4	3
3187	isotig02721__gene=isogroup00770__length=1512__numContigs=2	AAaGGaAGAACTCTaAAaGG	49.881	TtATAAtGCTGTGGAgAATC	50.322	261	(TCTT)3	519	530	TCTT	4	3
3189	isotig02723__gene=isogroup00771__length=1498__numContigs=2	CCAACAaCAAACCAATC	49.795	CGATAATGTACTTCTTCTGG	50.016	186	(CTC)4	75	86	CTC	3	4
3190	isotig02723__gene=isogroup00771__length=1498__numContigs=2	CATTGAcTCCTCCTCcT	50.082	CGATAATGTACTTCTTCTGG	50.016	167	(GAG)4	91	102	GAG	3	4
3191	isotig02723__gene=isogroup00771__length=1498__numContigs=2	CCAGAAGAAGTACATTATCG	50.016	GTTGGCGTAAGAGACTAAT	49.462	167	(TCT)5	260	274	TCT	3	5
3236	isotig02754__gene=isogroup00787__length=1484__numContigs=2	TTTCAGTAAAACCTCTTTTG	49.954	GAATCCCTAGaGAAAACAGT	50.082	226	(ACCA)3	1318	1329	ACCA	4	3
3239	isotig02755__gene=isogroup00787__length=1516__numContigs=2	TTTCAGTAAAACCTCTTTTG	49.954	TGTAGGAGATTGGAGATTG	50.735	249	(ACCA)3	1448	1459	ACCA	4	3
3243	isotig02758__gene=isogroup00789__length=1752__numContigs=2	TGAGAGTAAAGGGTAGAGGT	50.585	GAATGATCGAGAATGTCTT	49.642	120	(GAG)4	1153	1164	GAG	3	4
3246	isotig02759__gene=isogroup00789__length=1242__numContigs=2	TGAGAGTAAAGGGTAGAGGT	50.585	GAATGATCGAGAATGTCTT	49.642	120	(GAG)4	643	654	GAG	3	4
3249	isotig02760__gene=isogroup00790__length=1860__numContigs=2	CCTAAgTTGAAATGTATTGG	50.01	TCATAGATGtACGAGGTTTC	50.082	144	(TTC)4	276	287	TTC	3	4
3256	isotig02766__gene=isogroup00793__length=1548__numContigs=3	TAATTGATGGGTTTTGTATT	49.845	CATAGAATTATTGGCAAGAC	50.033	248	(GTT)4	979	990	GTT	3	4
3258	isotig02767__gene=isogroup00793__length=1434__numContigs=2	AGAGTGGAGTTTGTCCTAAT	50.365	ATAGAATTATTGGCAAGACA	50.033	181	(GTT)4	865	876	GTT	3	4
3265	isotig02775__gene=isogroup00797__length=1094__numContigs=2	GATGTTGTAGTTCCCAGAG	50.127	CCCTAATCaAAAAGTCAAG	49.958	127	(GTG)6	71	88	GTG	3	6
3267	isotig02775__gene=isogroup00797__length=1094__numContigs=2	GTTTTCTCCcTCTTTTCTT	50.212	CAGCATGTAAAGTCTCTCTT	49.587	175	(TTGG)3	434	445	TTGG	4	3
3272	isotig02778__gene=isogroup00799__length=1735__numContigs=2	CTTCTCCTCTCTGAATAGGT	50.124	AgGGGCgAAGTGAGT	51.584	153	(TTTC)4	1705	1720	TTTC	4	4
3277	isotig02782__gene=isogroup00801__length=1507__numContigs=2	GTTTTCGAAGAAATAATGTG	50.114	AGTGAGTGaGtGAGtGaGTG	50.518	146	(GCTC)3	1463	1474	GCTC	4	3
3280	isotig02783__gene=isogroup00801__length=1447__numContigs=2	GTTTTCGAAGAAATAATGTG	50.114	AGTGAGTGaGtGAGtGaGTG	50.518	146	(GCTC)3	1403	1414	GCTC	4	3
3282	isotig02784__gene=isogroup00802__length=1685__numContigs=2	GTAATACACCAAAATCCTCA	50.073	TGGTGTAACTTACCAGATTC	50.022	108	(AAT)7	348	368	AAT	3	7
3283	isotig02784__gene=isogroup00802__length=1685__numContigs=2	GTTCGTTAGCTTTTATTCCT	50.811	CGATACTTTCTTTTCAAGTC	49.324	112	(CAA)4	1567	1578	CAA	3	4
3284	isotig02785__gene=isogroup00802__length=1264__numContigs=2	GTTCGTTAGCTTTTATTCCT	50.811	CGATACTTTCTTTTCAAGTC	49.324	112	(CAA)4	1146	1157	CAA	3	4
3289	isotig02792__gene=isogroup00806__length=1487__numContigs=2	CATTAACAGCCTGATGATAC	50.613	CATATCTACTCCATTTCACC	49.458	245	(CAG)4	915	926	CAG	3	4
3290	isotig02793__gene=isogroup00806__length=1440__numContigs=2	CATTAACAGCCTGATGATAC	50.613	CATATCTACTCCATTTCACC	49.458	245	(CAG)4	915	926	CAG	3	4
3293	isotig02794__gene=isogroup00807__length=1814__numContigs=2	GATCCCTCTTAGGTGATAGT	49.809	CAAGAATGATAATTCCAAAG	50.017	225	(TGT)5	624	638	TGT	3	5
3294	isotig02794__gene=isogroup00807__length=1814__numContigs=2	GATCCCTCTTAGGTGATAGT	49.809	CAAGAATGATAATTCCAAAG	50.017	225	(TGG)4	639	650	TGG	3	4
3300	isotig02795__gene=isogroup00807__length=1104__numContigs=2	GATCCCTCTTAGGTGATAGT	49.809	CAAGAATGATAATTCCAAAG	50.017	225	(TGT)5	624	638	TGT	3	5
3301	isotig02795__gene=isogroup00807__length=1104__numContigs=2	GATCCCTCTTAGGTGATAGT	49.809	CAAGAATGATAATTCCAAAG	50.017	225	(TGG)4	639	650	TGG	3	4
3303	isotig02796__gene=isogroup00808__length=1527__numContigs=3	TATAGTCTAAACGGAAGCAG	50.106	TAACAGCAGTAACTGGAAGT	50.065	197	(AATC)3	304	315	AATC	4	3
3305	isotig02797__gene=isogroup00808__length=1389__numContigs=2	TATAGTCTAAACGGAAGCAG	50.106	TAACAGCAGTAACTGGAAGT	50.065	197	(AATC)3	304	315	AATC	4	3
3315	isotig02808__gene=isogroup00814__length=1670__numContigs=2	GCAGCAGTAGTATCTGTCAT	50.247	GTTGCTGATGATAATGAAAT	50.098	143	(TCA)5	1431	1445	TCA	3	5
3318	isotig02809__gene=isogroup00814__length=1221__numContigs=2	GCAGCAGTAGTATCTGTCAT	50.247	GTTGCTGATGATAATGAAAT	50.098	143	(TCA)5	982	996	TCA	3	5
3320	isotig02812__gene=isogroup00816__length=1618__numContigs=2	TCCTATTTTtACTGGTGATG	50.295	TTCTTCCATTGAAACTCTTA	50.106	151	(GCA)4	729	740	GCA	3	4
3322	isotig02813__gene=isogroup00816__length=1247__numContigs=2	TCCTATTTTtACTGGTGATG	50.295	TTCTTCCATTGAAACTCTTA	50.106	151	(GCA)4	358	369	GCA	3	4
3340	isotig02826__gene=isogroup00823__length=2078__numContigs=2	CAACctctCTCTCTCTCTCT	50.029	AGATCTGAATGAGTCACAGA	50.091	100	(ACTC)6	39	62	ACTC	4	6
3352	isotig02838__gene=isogroup00829__length=1764__numContigs=2	TCTTTTGGATAGGATACAGA	49.831	CGATAGTGGTGAGTACTGTT	50.021	195	(CAG)5	610	624	CAG	3	5
3356	isotig02842__gene=isogroup00831__length=1572__numContigs=2	AGTTTGAGAACGGTCAGT	50.026	TCTTCCTCCTATAAACTCCT	49.89	244	(TTAGGG)5	1303	1332	TTAGGG	6	5
3358	isotig02843__gene=isogroup00831__length=1220__numContigs=2	AGTTTGAGAACGGTCAGT	50.026	TCTTCCTCCTATAAACTCCT	49.89	244	(TTAGGG)5	951	980	TTAGGG	6	5
3365	isotig02849__gene=isogroup00834__length=1247__numContigs=2	CTCATCAGGATTGTATTGTC	50.187	aaatgtctccattgagttta	49.74	198	(AAATA)3	1077	1091	AAATA	5	3
3366	isotig02850__gene=isogroup00835__length=1708__numContigs=2	CTTAGTTGTTTCATCAGCTC	50.073	ACAATGACCAGAATTTACAG	50.022	203	(CAT)4	333	344	CAT	3	4
3369	isotig02854__gene=isogroup00837__length=1872__numContigs=2	GAGGTAAAACCCTACTTGTG	51.485	TGTCGTAGTTTTTCAACAGT	50.788	173	(AAG)4	65	76	AAG	3	4
3372	isotig02855__gene=isogroup00837__length=893__numContigs=2	GAGGTAAAACCCTACTTGTG	51.485	TGTCGTAGTTTTTCAACAGT	50.788	173	(AAG)4	65	76	AAG	3	4
3376	isotig02858__gene=isogroup00839__length=1640__numContigs=2	TCTTCTCTTCTTCATCTCAA	49.87	AATTCCGTTCTTTAAATTCT	50.202	244	(TTC)6	109	126	TTC	3	6
3377	isotig02859__gene=isogroup00839__length=1113__numContigs=2	TCTTCTCTTCTTCATCTCAA	49.87	AATTCCGTTCTTTAAATTCT	50.202	244	(TTC)6	109	126	TTC	3	6
3378	isotig02860__gene=isogroup00840__length=2123__numContigs=2	GCATTGCATTAGTTCTTACT	49.856	TGAGTGCCTAGGTTTTATAG	49.922	265	(TCTT)3	279	290	TCTT	4	3
3386	isotig02872__gene=isogroup00846__length=2122__numContigs=2	CTACTTATGCTAAGTGGGAA	49.922	TGGTCATGTCTTCAAATACT	50.326	237	(TTGG)3	397	408	TTGG	4	3
3403	isotig02890__gene=isogroup00855__length=1607__numContigs=2	TTAGATGGTTGGAATTAGG	50.156	TCTTCTGaACCAACAAAAC	50.921	116	(GGGTTA)3	1518	1535	GGGTTA	6	3
3404	isotig02891__gene=isogroup00855__length=1102__numContigs=2	TTAGATGGTTGGAATTAGG	50.156	TCTTCTGaACCAACAAAAC	50.921	116	(GGGTTA)3	1013	1030	GGGTTA	6	3
3406	isotig02894__gene=isogroup00857__length=1363__numContigs=3	CTATAGAGAACCAGAGGAGG	50.676	GAAAGAGAAACTTCTGGTG	49.615	222	(GAG)4	875	886	GAG	3	4
3408	isotig02895__gene=isogroup00857__length=1339__numContigs=2	CTATAGAGAACCAGAGGAGG	50.676	AGTTCCAGAAGAAGGTACAG	51.021	268	(GAG)4	875	886	GAG	3	4
3413	isotig02898__gene=isogroup00859__length=1738__numContigs=2	GATTCCTCAACATTCTGTAA	50.03	TCCCAAACTATTGTTTTAAG	49.871	143	(CAG)4	1417	1428	CAG	3	4
3414	isotig02899__gene=isogroup00859__length=960__numContigs=2	GATTCCTCAACATTCTGTAA	50.03	TCCCAAACTATTGTTTTAAG	49.871	143	(CAG)4	639	650	CAG	3	4
3415	isotig02901__gene=isogroup00860__length=1283__numContigs=2	GAGATCCTGTGACAATCTTA	49.834	CATTAAtTcCAcCTACACTC	49.597	275	(GAAG)3	1110	1121	GAAG	4	3
3416	isotig02902__gene=isogroup00861__length=1367__numContigs=2	TTTTAAGTCTTCCTGCATAG	50.058	CAGAAAAACaATgCTaACTT	49.97	246	(TTG)6	890	907	TTG	3	6
3417	isotig02903__gene=isogroup00861__length=1316__numContigs=2	TTTTAAGTCTTCCTGCATAG	50.058	CAGAAAAACaATgCTaACTT	49.97	246	(TTG)6	839	856	TTG	3	6
3418	isotig02904__gene=isogroup00862__length=1342__numContigs=2	GAGCAGTGAGAGATGAAGT	49.724	GAAGACAACAAGGTCTCAG	50.23	123	(TGGGCA)5	64	93	TGGGCA	6	5
3419	isotig02904__gene=isogroup00862__length=1342__numContigs=2	ATCTGCTATGTCTGTTTCTG	50.23	gacgacgattattactcaac	49.756	219	(GTG)4	1275	1286	GTG	3	4
3420	isotig02905__gene=isogroup00862__length=1329__numContigs=2	GAGCAGTGAGAGATGAAGT	49.724	GAAGACAACAAGGTCTCAG	50.23	123	(TGGGCA)5	64	93	TGGGCA	6	5
3424	isotig02908__gene=isogroup00864__length=1613__numContigs=2	ACCATAACAATAAGGTAGCA	50.025	ATTGTATATGCTACAAAGGG	49.623	269	(AAG)6	483	500	AAG	3	6
3425	isotig02908__gene=isogroup00864__length=1613__numContigs=2	TAGCAAaGAAGATATGGAAG	49.928	aTATGTCCTTCTTAGTTCCC	49.994	212	(GAA)4	878	889	GAA	3	4
3426	isotig02908__gene=isogroup00864__length=1613__numContigs=2	GAAAGTAATAGCAGTGATGG	49.982	CGaAAgtatTTGGtACAGAC	49.925	190	(AGA)4	1526	1537	AGA	3	4
3427	isotig02909__gene=isogroup00864__length=1047__numContigs=2	GAAAGTAATAGCAGTGATGG	49.982	CGaAAgtatTTGGtACAGAC	49.925	190	(AGA)4	960	971	AGA	3	4
3432	isotig02916__gene=isogroup00868__length=1369__numContigs=2	AGgAGgAGTtATAGGAGATG	50.033	ATTAGCTGAACTAACATGGA	49.982	253	(CTG)4	728	739	CTG	3	4
3434	isotig02917__gene=isogroup00868__length=1264__numContigs=2	AGgAGgAGTtATAGGAGATG	50.033	ATTAGCTGAACTAACATGGA	49.982	253	(CTG)4	728	739	CTG	3	4
3438	isotig02920__gene=isogroup00870__length=1369__numContigs=2	GTAACTTCAGGTTCCACAC	50.028	TTATTAAGGAAGAAGAAGCA	49.791	169	(TTC)5	694	708	TTC	3	5
3439	isotig02920__gene=isogroup00870__length=1369__numContigs=2	CTTAATAACTTGAGGTTCCA	49.687	CAAGAAAAAGAAGAAGAAGA	49.169	270	(TTC)6	867	884	TTC	3	6
3440	isotig02920__gene=isogroup00870__length=1369__numContigs=2	ATCTTCTTCCTTCGTAACAC	51.019	AAGAAGAGAAGGAGAAAGAA	50.114	249	(TTC)5	1029	1043	TTC	3	5
3441	isotig02921__gene=isogroup00870__length=1267__numContigs=2	GTAACTTCAGGTTCCACAC	50.028	TTATTAAGGAAGAAGAAGCA	49.791	169	(TTC)5	592	606	TTC	3	5
3442	isotig02921__gene=isogroup00870__length=1267__numContigs=2	CTTAATAACTTGAGGTTCCA	49.687	CAAGAAAAAGAAGAAGAAGA	49.169	270	(TTC)6	765	782	TTC	3	6
3443	isotig02921__gene=isogroup00870__length=1267__numContigs=2	ATCTTCTTCCTTCGTAACAC	51.019	AAGAAGAGAAGGAGAAAGAA	50.114	249	(TTC)5	927	941	TTC	3	5
3454	isotig02932__gene=isogroup00876__length=1600__numContigs=2	ATCCAAAAACTTTCCTTTAT	50.029	ATGAACGCCATTGCTA	51.296	213	(CAG)4	1558	1569	CAG	3	4
3466	isotig02938__gene=isogroup00879__length=1780__numContigs=2	GTTTTGAGAGAGACCCAG	50.073	TTcCTTcCtTAcCTAcCtac	50.334	171	(TC)17	1684	1717	TC	2	17
3467	isotig02938__gene=isogroup00879__length=1780__numContigs=2	CAAAAGCACTGAACTTTCt	50.503	CTTcCTTcCtTAcCTAcCta	50.542	100	(TAG)6	1722	1739	TAG	3	6
3468	isotig02938__gene=isogroup00879__length=1780__numContigs=2	AAGCACTGAACTTTCtCTCT	50.849	CCtTCCTTcCTTcCtTA	49.905	102	(GTAG)3	1743	1754	GTAG	4	3
3471	isotig02939__gene=isogroup00879__length=825__numContigs=2	GTTTTGAGAGAGACCCAG	50.073	TTcCTTcCtTAcCTAcCtac	50.334	171	(TC)17	729	762	TC	2	17
3472	isotig02939__gene=isogroup00879__length=825__numContigs=2	CAAAAGCACTGAACTTTCt	50.503	CTTcCTTcCtTAcCTAcCta	50.542	100	(TAG)6	767	784	TAG	3	6
3473	isotig02939__gene=isogroup00879__length=825__numContigs=2	AAGCACTGAACTTTCtCTCT	50.849	CCtTCCTTcCTTcCtTA	49.905	102	(GTAG)3	788	799	GTAG	4	3
3476	isotig02942__gene=isogroup00881__length=1369__numContigs=2	TAAACATTTGAGTCCTCATT	49.74	CTCATAGTCCTTTCCCATA	49.97	265	(CTTCCT)5	195	224	CTTCCT	6	5
3477	isotig02942__gene=isogroup00881__length=1369__numContigs=2	TTCCCTAAGtTAAAGATGTG	49.687	ATCAAGGTTGAATAATGAAA	49.797	224	(AT)6	1224	1235	AT	2	6
3478	isotig02943__gene=isogroup00881__length=1238__numContigs=2	TAAACATTTGAGTCCTCATT	49.74	CTCATAGTCCTTTCCCATA	49.97	265	(CTTCCT)5	195	224	CTTCCT	6	5
3480	isotig02944__gene=isogroup00882__length=1415__numContigs=2	CTTCAAGGTTTCGTCTCT	49.965	CTGTTAGAGTGGAGATGATG	50.377	185	(GGTCAC)3	970	987	GGTCAC	6	3
3483	isotig02945__gene=isogroup00882__length=1194__numContigs=2	CTTCAAGGTTTCGTCTCT	49.965	CTGTTAGAGTGGAGATGATG	50.377	185	(GGTCAC)3	749	766	GGTCAC	6	3
3498	isotig02956__gene=isogroup00888__length=1863__numContigs=2	CATCTCCATATGAGACTAGG	49.485	TTCACCAGTAGAAGCATATC	50.277	188	(GACCTG)4	344	367	GACCTG	6	4
3501	isotig02957__gene=isogroup00888__length=728__numContigs=2	CATCTCCATATGAGACTAGG	49.485	TTCACCAGTAGAAGCATATC	50.277	188	(GACCTG)4	344	367	GACCTG	6	4
3504	isotig02958__gene=isogroup00889__length=1791__numContigs=2	GAGAGTAAGTATCGGAAATG	49.044	TTCTTTatTCTTCTTCTTCg	49.288	111	(AG)14	1713	1740	AG	2	14
3507	isotig02962__gene=isogroup00891__length=1924__numContigs=2	TGCTCAGAAAGGTAGAGAC	50.181	GAAGAAAGAGGAACAACAA	50.117	255	(GTT)7	1699	1719	GTT	3	7
3519	isotig02976__gene=isogroup00898__length=1627__numContigs=2	GGTAATCTATTAAGGCCATC	50.707	GCTACGAAATGTGTTATCTC	49.949	240	(GAAG)3	449	460	GAAG	4	3
3530	isotig02990__gene=isogroup00905__length=1363__numContigs=2	GAGAGTGgAAAGAAGAAAAT	50.221	AGTAGtGTTTGTCCAGGAG	49.758	268	(AGATGG)3	82	99	AGATGG	6	3
3546	isotig03002__gene=isogroup00911__length=1326__numContigs=2	CTGTTTCAGTTCAAGTCTGT	50.064	AAAACaAAAGGGATAGAAAT	50.029	137	(CCTCT)4	983	1002	CCTCT	5	4
3547	isotig03002__gene=isogroup00911__length=1326__numContigs=2	ATTTCTATCCCTTTtGTTTT	50.029	TGTGCGATGTATATGAATAA	50.031	248	(CTTTT)3	1125	1139	CTTTT	5	3
3549	isotig03003__gene=isogroup00911__length=1193__numContigs=2	CTGTTTCAGTTCAAGTCTGT	50.064	AGGAGGAGAAGAGAAAAATA	50.026	157	(CCTCT)4	983	1002	CCTCT	5	4
3558	isotig03010__gene=isogroup00915__length=1408__numContigs=2	AGATTTATTGTGCAAACATT	49.944	CATTACACCACGAATTATCT	50.123	276	(TA)11	1231	1252	TA	2	11
3569	isotig03020__gene=isogroup00920__length=1315__numContigs=2	AaTCAgTtGACGTTtGAAT	50.283	TAgGGTATGGAGCATAATC	50.04	254	(AGGCTC)6	209	244	AGGCTC	6	6
3572	isotig03021__gene=isogroup00920__length=1159__numContigs=2	AaTCAgTtGACGTTtGAAT	50.283	TAgGGTATGGAGCATAATC	50.04	254	(AGGCTC)6	209	244	AGGCTC	6	6
3575	isotig03022__gene=isogroup00921__length=1386__numContigs=2	GATGAATAAGTCAAAGGTCA	50.03	CATTCCTCAATTTTATTCAC	49.797	160	(AGAA)3	861	872	AGAA	4	3
3577	isotig03023__gene=isogroup00921__length=1085__numContigs=2	GATGAATAAGTCAAAGGTCA	50.03	CATTCCTCAATTTTATTCAC	49.797	160	(AGAA)3	560	571	AGAA	4	3
3585	isotig03034__gene=isogroup00927__length=1430__numContigs=2	ATTGTTtATTTGGGAAATCT	50.605	CTGTAACTACTGAAGATGGC	49.929	195	(CTTCAT)4	376	399	CTTCAT	6	4
3592	isotig03042__gene=isogroup00931__length=1915__numContigs=2	ACTCAGACCCAGTGACTC	49.922	GGTACATAGAGCAtAGAGCA	50.52	143	(TTC)4	1804	1815	TTC	3	4
3596	isotig03046__gene=isogroup00933__length=1411__numContigs=2	AACTTaTTTCATCGTATTGC	49.725	TAATTAGGGATTAAGGGATT	50.03	202	(TTC)10	1049	1078	TTC	3	10
3599	isotig03047__gene=isogroup00933__length=1045__numContigs=2	AACTTaTTTCATCGTATTGC	49.725	TAATTAGGGATTAAGGGATT	50.03	202	(TTC)10	683	712	TTC	3	10
3604	isotig03056__gene=isogroup00938__length=1251__numContigs=2	AAAAatAaGGgTtACTTGGT	50.021	AGAGATGGAGAAGAGAAGAG	50.082	127	(CTGTGT)3	127	144	CTGTGT	6	3
3605	isotig03057__gene=isogroup00938__length=1193__numContigs=2	AAAAatAaGGgTtACTTGGT	50.021	AGAGATGGAGAAGAGAAGAG	50.082	127	(CTGTGT)3	127	144	CTGTGT	6	3
3610	isotig03062__gene=isogroup00941__length=1334__numContigs=2	GACATTGACAACGAAGATAC	50.292	ACTGCACACCAATTATATGT	50.377	139	(AAG)8	449	472	AAG	3	8
3613	isotig03062__gene=isogroup00941__length=1334__numContigs=2	TTCTGGATTCGATATCATAC	49.998	aATCAATGATAGATGCAAAC	50.098	113	(TCAA)3	1198	1209	TCAA	4	3
3615	isotig03063__gene=isogroup00941__length=1103__numContigs=2	GACATTGACAACGAAGATAC	50.292	ACTGCACACCAATTATATGT	50.377	139	(AAG)8	449	472	AAG	3	8
3620	isotig03070__gene=isogroup00945__length=1579__numContigs=2	CCAATAATCACAATTAGCAT	50.355	AACAAGCACTAAAAGTGAAG	49.918	240	(CCA)4	1227	1238	CCA	3	4
3621	isotig03071__gene=isogroup00945__length=850__numContigs=2	CCAATAATCACAATTAGCAT	50.355	AACAAGCACTAAAAGTGAAG	49.918	240	(CCA)4	498	509	CCA	3	4
3624	isotig03074__gene=isogroup00947__length=1320__numContigs=2	TGTTTCTTtGGTtATCTAGG	49.687	CtTCTCAAACTCTCACaAAG	50.004	218	(AGA)4	201	212	AGA	3	4
3625	isotig03075__gene=isogroup00947__length=1096__numContigs=2	TGTTTCTTtGGTtATCTAGG	49.687	CtTCTCAAACTCTCACaAAG	50.004	218	(AGA)4	201	212	AGA	3	4
3632	isotig03082__gene=isogroup00951__length=1292__numContigs=2	GTTGAACACTTGTACTCCAT	49.731	GTGAATATAAGGGTTTGTGA	50.073	128	(TTCC)3	80	91	TTCC	4	3
3635	isotig03083__gene=isogroup00951__length=1106__numContigs=2	GTTGAACACTTGTACTCCAT	49.731	GTGAATATAAGGGTTTGTGA	50.073	128	(TTCC)3	80	91	TTCC	4	3
3654	isotig03102__gene=isogroup00961__length=1232__numContigs=2	TGCAtACTTtATCAGgaTTt	50.033	CATTTAACATGTGGAAGTCT	50.022	277	(GCA)4	322	333	GCA	3	4
3655	isotig03103__gene=isogroup00961__length=1149__numContigs=2	TGCAtACTTtATCAGgaTTt	50.033	CATTTAACATGTGGAAGTCT	50.022	277	(GCA)4	322	333	GCA	3	4
3656	isotig03103__gene=isogroup00961__length=1149__numContigs=2	ATCATAGGGAGAGAAGTGAT	50.099	GCTAAGTAACAATGAGGATG	49.982	182	(AGAA)3	1073	1084	AGAA	4	3
3659	isotig03104__gene=isogroup00962__length=1675__numContigs=2	GCAACACTATCATAAACCTT	49.479	GTAGGTGGATTGGTTGTT	50.235	259	(AGA)4	349	360	AGA	3	4
3664	isotig03105__gene=isogroup00962__length=704__numContigs=2	CTCTACATTTCAACAAATCC	49.74	GACAATACCATTGGAAGAG	50.179	276	(AGA)4	349	360	AGA	3	4
3674	isotig03114__gene=isogroup00967__length=1879__numContigs=2	ATATGTAGAGGCAGAGGACT	50.474	TGATGAATGAAGGATATGAT	50.099	137	(CTCTG)4	1579	1598	CTCTG	5	4
3678	isotig03124__gene=isogroup00972__length=1182__numContigs=2	TGTATAAAGAAACTTCCCAA	50.146	ACTTGCTCaCAACATAACTC	50.134	215	(GA)20	1042	1081	GA	2	20
3689	isotig03133__gene=isogroup00976__length=1091__numContigs=2	CAACTTTGTTTAGTCTCCAT	49.399	TTCCTTCTCTCTCTTTCTTT	50.114	259	(ACAA)3	809	820	ACAA	4	3
3690	isotig03133__gene=isogroup00976__length=1091__numContigs=2	CAAGGAGAACCAAAATATAG	49.288	GAttATTgGGTGAGAAAtTA	49.392	115	(AGAA)4	1010	1025	AGAA	4	4
3697	isotig03138__gene=isogroup00979__length=1350__numContigs=2	GTATCTATCTAACAATGGCG	50.082	ATAAGCGTCCAAAATCTC	50.09	266	(GAA)5	125	139	GAA	3	5
3698	isotig03138__gene=isogroup00979__length=1350__numContigs=2	AGTTCCTGAACGTAGTTCTC	50.991	TATgaggAAGtGGGaTG	49.185	230	(CGCCGA)3	1282	1299	CGCCGA	6	3
3700	isotig03139__gene=isogroup00979__length=994__numContigs=2	AGTTCCTGAACGTAGTTCTC	50.991	TATgaggAAGtGGGaTG	49.185	230	(CGCCGA)3	926	943	CGCCGA	6	3
3707	isotig03144__gene=isogroup00982__length=1199__numContigs=2	TATTGTTAGAGATATGCCGT	50.082	GCTCTTGTCAGCTATAGAAA	50.032	192	(GA)8	600	615	GA	2	8
3709	isotig03145__gene=isogroup00982__length=1144__numContigs=2	TATTGTTAGAGATATGCCGT	50.082	GCTCTTGTCAGCTATAGAAA	50.032	192	(GA)8	600	615	GA	2	8
3717	isotig03152__gene=isogroup00986__length=1367__numContigs=2	AGGTGTATGAGTATTTGCAT	49.613	CAATATCAACACAAACCAAT	50.835	279	(GTT)4	794	805	GTT	3	4
3720	isotig03154__gene=isogroup00987__length=1543__numContigs=2	GATCTCTTGCAGTGTAAAAT	49.418	GAAACCAACTCCAAGACTA	49.968	221	(TTTGAG)4	628	651	TTTGAG	6	4
3727	isotig03156__gene=isogroup00988__length=1706__numContigs=2	CCTCTTTTGTAATAAGCAGA	50.058	CTCTCTCTTTCTCCTTTGAT	50.266	171	(GAAGAT)3	1356	1373	GAAGAT	6	3
3729	isotig03157__gene=isogroup00988__length=627__numContigs=2	ACCTCCCTAATATCATGTCT	50.139	CTCTCTCTTTCTCCTTTGAT	50.266	210	(GAAGAT)3	277	294	GAAGAT	6	3
3735	isotig03160__gene=isogroup00990__length=1382__numContigs=2	TtACTTTGTTTCGGAGTTAG	50.002	ATCATATAGTGTGGAATTGG	49.797	274	(CTCA)3	945	956	CTCA	4	3
3742	isotig03166__gene=isogroup00993__length=1211__numContigs=2	GTTATTAAGGGCCTAAGaCT	49.817	ATAGTAAGTCATTCCTTGGG	50.939	180	(CAG)4	1043	1054	CAG	3	4
3761	isotig03182__gene=isogroup01001__length=1161__numContigs=2	AGCATAGGAGAGAAGAGAAG	50.505	AGTGGAAGAGATCGTAGATT	50.425	135	(AGAGCG)3	55	72	AGAGCG	6	3
3762	isotig03183__gene=isogroup01001__length=1155__numContigs=2	AGCATAGGAGAGAAGAGAAG	50.505	AGTGGAAGAGATCGTAGATT	50.425	135	(AGAGCG)3	55	72	AGAGCG	6	3
3763	isotig03184__gene=isogroup01002__length=1290__numContigs=2	ATATATGTTGAAGTGAAGGG	49.186	TTGCAATCATACACAGTAAA	50.065	184	(GAA)4	65	76	GAA	3	4
3764	isotig03185__gene=isogroup01002__length=1022__numContigs=2	ATATATGTTGAAGTGAAGGG	49.186	TTGCAATCATACACAGTAAA	50.065	184	(GAA)4	65	76	GAA	3	4
3766	isotig03190__gene=isogroup01005__length=1543__numContigs=2	AAGTCTATTCTCTCTGGGTT	49.612	TCACATTTTCTGGTAACTTC	50.166	278	(TTG)4	169	180	TTG	3	4
3784	isotig03204__gene=isogroup01012__length=1157__numContigs=2	TCTAAAGAGAAAATGTTGGA	50.106	GCAATGtTGTAGTCtTCACT	50.134	134	(ATG)4	1002	1013	ATG	3	4
3787	isotig03205__gene=isogroup01012__length=1114__numContigs=2	TCTAAAGAGAAAATGTTGGA	50.106	GCAATGtTGTAGTCtTCACT	50.134	134	(ATG)4	959	970	ATG	3	4
3789	isotig03206__gene=isogroup01013__length=1760__numContigs=2	TAAGAAGGAAGGGTCTTCTA	50.968	AGAAGATAATCACGATGTTG	50.082	185	(GAGT)3	200	211	GAGT	4	3
3791	isotig03207__gene=isogroup01013__length=519__numContigs=2	TAAGAAGGAAGGGTCTTCTA	50.968	AGAAGATAATCACGATGTTG	50.082	185	(GAGT)3	200	211	GAGT	4	3
3792	isotig03208__gene=isogroup01014__length=1250__numContigs=2	AAGAGAAGGTAAAAGAAAGG	49.881	tttaCTTgtTTTTgGtTTTc	49.918	178	(GA)12	1112	1135	GA	2	12
3800	isotig03216__gene=isogroup01018__length=1438__numContigs=2	TTCATTCAGGTTAGATTCTG	50.26	TCTCTGCTCCTCTGaATAC	50.036	243	(TGC)5	659	673	TGC	3	5
3803	isotig03222__gene=isogroup01021__length=1445__numContigs=2	AAAaTCAACACACACTCATT	50.23	CCAACTAGGTTAtTTCTCAA	49.687	277	(CAACAG)3	638	655	CAACAG	6	3
3805	isotig03223__gene=isogroup01021__length=814__numContigs=2	TATGATGCTAGGAACAAATC	50.322	ACTAAGAACTCCTTCAGCTC	50.414	259	(CAACAG)3	638	655	CAACAG	6	3
3811	isotig03226__gene=isogroup01023__length=1765__numContigs=2	TGTTTTAtGGAGAGAAAGAG	49.633	AGAGATGACTGTTGAGATTG	49.773	231	(AATG)3	1561	1572	AATG	4	3
3814	isotig03234__gene=isogroup01027__length=1740__numContigs=2	CACAAGTCTAGCATCAGAAT	50.23	GGAAATTGCAAAACTAATAA	50.066	265	(GGC)4	1554	1565	GGC	3	4
3816	isotig03236__gene=isogroup01028__length=1515__numContigs=2	aTCCTCTTAACTCAGaGTCC	49.896	TATcCTTCTTGaATAAGCTG	49.928	146	(TCA)4	432	443	TCA	3	4
3824	isotig03246__gene=isogroup01033__length=1498__numContigs=2	GTGGATGAAGAAACTATCAA	50.03	ACTGTTGTGCATAGGTTAGT	49.692	178	(AACCCT)5	460	489	AACCCT	6	5
3826	isotig03250__gene=isogroup01035__length=1517__numContigs=2	TCAAAATCCACTATATCCAC	49.94	ATTGTTATTGAACCAGaAAA	49.928	236	(CAT)4	1093	1104	CAT	3	4
3841	isotig03266__gene=isogroup01043__length=1564__numContigs=2	GTCTTGGTCTTCTTTCTTTT	50.349	AAAAACAACttTAGCCCTT	51.033	148	(TGG)4	1476	1487	TGG	3	4
3844	isotig03267__gene=isogroup01043__length=657__numContigs=2	GTCTTGGTCTTCTTTCTTTT	50.349	AAAAACAACttTAGCCCTT	51.033	148	(TGG)4	569	580	TGG	3	4
3848	isotig03270__gene=isogroup01045__length=1228__numContigs=2	AACACCTTCCGATCTTATAC	50.911	CGTTTTTCAAAGAAGAAGT	49.726	130	(GAGAC)3	1134	1148	GAGAC	5	3
3854	isotig03274__gene=isogroup01047__length=1633__numContigs=2	CACTTGTtAAACGCTCTAGT	49.968	ATATgGTAGAGCAAATTGAA	50.033	231	(AGAA)3	1458	1469	AGAA	4	3
3861	isotig03280__gene=isogroup01050__length=1819__numContigs=2	TTAAGCATTTtCCGTTG	50.409	CTAAATCCaAATTATTCCAA	49.796	277	(CCG)4	1407	1418	CCG	3	4
3874	isotig03298__gene=isogroup01059__length=1164__numContigs=2	CAGAGGGAAAATTATCAAG	49.823	TAAGAAGTGAAGGATCACAC	49.977	216	(AAG)5	85	99	AAG	3	5
3876	isotig03299__gene=isogroup01059__length=1019__numContigs=2	CAGAGGGAAAATTATCAAG	49.823	TAAGAAGTGAAGGATCACAC	49.977	216	(AAG)5	85	99	AAG	3	5
3880	isotig03303__gene=isogroup01061__length=766__numContigs=2	ATTCATCAGTATCTGTACGC	50.099	GaAATaAAGAGACGCATAGA	49.895	260	(TCCTTC)3	132	149	TCCTTC	6	3
3883	isotig03304__gene=isogroup01062__length=1132__numContigs=2	AGAGCCTGATCTTCTTTTAT	50.042	AAATGCAGTTTTTGAGtTAG	49.97	210	(TTC)4	856	867	TTC	3	4
3887	isotig03305__gene=isogroup01062__length=1035__numContigs=2	AGAGCCTGATCTTCTTTTAT	50.042	AGTTTTTGAATACAAATGGA	49.928	192	(TTC)4	856	867	TTC	3	4
3891	isotig03308__gene=isogroup01064__length=1374__numContigs=2	TaGAAcAGaTAAatGGAAgC	49.707	GAAGTCTAAGAGCTTGTGAa	49.733	226	(GGT)4	42	53	GGT	3	4
3892	isotig03308__gene=isogroup01064__length=1374__numContigs=2	GGATTATTATCCAGTGTCAA	49.94	GTAGTATCCAGTAGCATCCA	50.133	178	(TGC)4	584	595	TGC	3	4
3893	isotig03310__gene=isogroup01065__length=1451__numContigs=2	AATAGATATGATTTGGCAGA	49.902	GAATATAGCCGTAGTTTGAG	49.488	179	(TGAATC)3	298	315	TGAATC	6	3
3897	isotig03317__gene=isogroup01068__length=500__numContigs=2	CATAGtttGATTCagaaagg	49.966	CTCAAGTATATTCTGGtTCG	50.016	157	(GAA)4	143	154	GAA	3	4
3901	isotig03320__gene=isogroup01070__length=1369__numContigs=2	AGTACCAAGTGAAAACAAAA	50.008	CAACAAGAGAAAGCACTG	49.733	246	(ACA)6	671	688	ACA	3	6
3903	isotig03322__gene=isogroup01071__length=1342__numContigs=2	AaCTCACAAAAGCCTCTC	49.928	GGAGAAAGAGAAAGAAGAAG	50.114	185	(AGACCG)3	29	46	AGACCG	6	3
3905	isotig03322__gene=isogroup01071__length=1342__numContigs=2	GAATATGTCGACAGAGAGAA	50.038	AATACAGTATGCAAAACCAT	49.807	235	(TC)7	1080	1093	TC	2	7
3906	isotig03323__gene=isogroup01071__length=807__numContigs=2	TCTCAAAATGAACTTACCAC	50.166	AATACAGTATGCAAAACCAT	49.807	275	(TC)7	545	558	TC	2	7
3912	isotig03332__gene=isogroup01076__length=1286__numContigs=2	GTAATGCGTCTGTACTTCAT	50.234	CGTAGGCGTAGAGGTAGT	50.315	238	(CGC)4	397	408	CGC	3	4
3914	isotig03333__gene=isogroup01076__length=857__numContigs=2	GTAATGCGTCTGTACTTCAT	50.234	CGTAGGCGTAGAGGTAGT	50.315	238	(CGC)4	397	408	CGC	3	4
3918	isotig03337__gene=isogroup01078__length=757__numContigs=2	TTTTTaCAAAaTTaTGCCTC	50.066	ATCAGATTCGGATAGTGAAT	51.098	199	(TCT)5	640	654	TCT	3	5
3920	isotig03339__gene=isogroup01079__length=980__numContigs=2	ATTTTTATAAACCCTCTTGG	50.53	TGAAAgGGGaGAGTAATAAT	50.657	275	(TTG)6	509	526	TTG	3	6
3929	isotig03347__gene=isogroup01083__length=911__numContigs=2	GACTATGAAGAGTTGTGGAA	49.977	CaaAACACtCACCTCCtAC	50.269	173	(AGT)4	844	855	AGT	3	4
3948	isotig03360__gene=isogroup01090__length=1372__numContigs=2	TCTTAATCTCTGTCAAGGAA	49.92	GAAGGAGAGAATAATGAGGT	49.95	221	(CTTCCG)3	1247	1264	CTTCCG	6	3
3949	isotig03361__gene=isogroup01090__length=741__numContigs=2	TCTTAATCTCTGTCAAGGAA	49.92	GAAGGAGAGAATAATGAGGT	49.95	221	(CTTCCG)3	616	633	CTTCCG	6	3
3958	isotig03370__gene=isogroup01095__length=1406__numContigs=2	GTCATCAATTTCTTCACCTA	50.03	TCCAACTGAAGTTCTCtttA	50.056	160	(ACC)8	930	953	ACC	3	8
3959	isotig03370__gene=isogroup01095__length=1406__numContigs=2	GTCATCAATTTCTTCACCTA	50.03	TCCAACTGAAGTTCTCtttA	50.056	160	(TGA)4	957	968	TGA	3	4
3960	isotig03371__gene=isogroup01095__length=696__numContigs=2	gTGCAACACTATtCTTTTtC	50.032	TCCAACTGAAGTTCTCtttA	50.056	236	(CAC)8	222	245	CAC	3	8
3961	isotig03371__gene=isogroup01095__length=696__numContigs=2	gTGCAACACTATtCTTTTtC	50.032	TCCAACTGAAGTTCTCtttA	50.056	236	(TGA)4	247	258	TGA	3	4
3963	isotig03372__gene=isogroup01096__length=1312__numContigs=2	CCATTCCTAAGACTGACATA	50.116	aaaccctttttctgttttt	50.814	166	(GAAAAA)3	1230	1247	GAAAAA	6	3
3977	isotig03383__gene=isogroup01101__length=642__numContigs=2	TGAGTTTGGCTCTATTTCTA	50.344	TTTGTAGTaTATgGGGaAGA	49.879	249	(TGG)4	566	577	TGG	3	4
3978	isotig03384__gene=isogroup01102__length=1159__numContigs=2	ACAAATGGAGAAGGAGAG	49.605	TCTCTCTTTTGTTATTGCAT	50.123	260	(GGAACA)3	848	865	GGAACA	6	3
3980	isotig03385__gene=isogroup01102__length=938__numContigs=2	ACAAATGGAGAAGGAGAG	49.605	TAGGGAATATTGACAAAGAA	50.017	128	(GGAACA)3	851	868	GGAACA	6	3
3981	isotig03386__gene=isogroup01103__length=1296__numContigs=2	GCAAATTAAGAGTGTTTTGT	49.751	TAGCTGCTCCTATTAACCTA	49.886	131	(ATC)4	725	736	ATC	3	4
3984	isotig03388__gene=isogroup01104__length=1726__numContigs=2	CTTTCTCATTTACATCTCCA	50.26	ATGTGTTGAAGTTGGACTC	50.35	246	(AGC)4	1334	1345	AGC	3	4
3985	isotig03389__gene=isogroup01104__length=371__numContigs=2	CCAATAAGACTGAGAAACTG	49.912	AAGGTAAATAGGATTTGGTC	50.167	126	(TTCC)3	313	324	TTCC	4	3
3991	isotig03392__gene=isogroup01106__length=1232__numContigs=2	CTTGAGTGAACCCTAGAAAT	51.048	GACCTCTTGAATTCCATC	49.73	250	(GGA)4	985	996	GGA	3	4
3993	isotig03393__gene=isogroup01106__length=850__numContigs=2	CTTGAGTGAACCCTAGAAAT	51.048	GACCTCTTGAATTCCATC	49.73	250	(GGA)4	603	614	GGA	3	4
4012	isotig03417__gene=isogroup01118__length=832__numContigs=2	TCTTTCCCTGTTTGTAGTAA	50.098	TTTCACAGGATCATAGTTTC	50.03	163	(TTTG)3	339	350	TTTG	4	3
4014	isotig03420__gene=isogroup01120__length=1820__numContigs=2	ATCATAGGAACAAGAGCATA	49.848	ACATGACCACTAAGaACaAG	49.969	259	(AAG)5	1630	1644	AAG	3	5
4015	isotig03422__gene=isogroup01121__length=1064__numContigs=2	AATGTAGTCGTTGAAATGAG	50.217	TGTCAGCATTAAGATTcTCT	49.937	268	(AG)7	864	877	AG	2	7
4016	isotig03423__gene=isogroup01121__length=987__numContigs=2	AATGTAGTCGTTGAAATGAG	50.217	TGTCAGCATTAAGATTcTCT	49.937	268	(AG)7	787	800	AG	2	7
4040	isotig03446__gene=isogroup01133__length=1291__numContigs=2	GAGCATACTCGTAAAAAGAA	50.025	CTTTGCTTCAGATTCTCTAA	50.016	268	(AAT)4	326	337	AAT	3	4
4043	isotig03450__gene=isogroup01135__length=1431__numContigs=2	CCAAGCATGTAATGAATATC	50.65	GAAATTGTAATGTgGGTAAG	49.791	247	(GCG)4	1135	1146	GCG	3	4
4051	isotig03459__gene=isogroup01139__length=988__numContigs=2	ATATCTCCTTACGGTTCTTC	50.177	ACGATTCAGAAAAtttGAC	49.987	276	(TTC)4	935	946	TTC	3	4
4052	isotig03460__gene=isogroup01140__length=1118__numContigs=2	ATAACCGTAATCACACTGTT	49.558	CAACACAACATCACAAACTA	50.055	157	(CACC)3	85	96	CACC	4	3
4053	isotig03461__gene=isogroup01140__length=901__numContigs=2	ATAACCGTAATCACACTGTT	49.558	CAACACAACATCACAAACTA	50.055	157	(CACC)3	85	96	CACC	4	3
4065	isotig03478__gene=isogroup01149__length=1192__numContigs=2	GTGTGTTGGgTTTAGAATTA	50.205	TTCCTACtTATCTAcCTCCC	50.209	137	(GAGG)3	1075	1086	GAGG	4	3
4068	isotig03480__gene=isogroup01150__length=1015__numContigs=2	GAAAGAGAAAGTTGGAGTCT	50.174	CAAAAGGAATGaaTAAAATG	50.191	221	(CTT)9	929	955	CTT	3	9
4070	isotig03481__gene=isogroup01150__length=979__numContigs=2	GAAAGAGAAAGTTGGAGTCT	50.174	CAAAAGGAATGaaTAAAATG	50.191	221	(CTT)9	893	919	CTT	3	9
4085	isotig03500__gene=isogroup01160__length=1023__numContigs=2	AGCACCTTAATTACCACATA	50.025	GCTCTTCTTCTTCTTCTTCT	49.803	248	(ATGAAT)4	932	955	ATGAAT	6	4
4086	isotig03500__gene=isogroup01160__length=1023__numContigs=2	AACAGATAAAGTGGACACAG	49.969	ATGAGAGCAGAAGAGGTG	50.682	253	(AAG)8	958	981	AAG	3	8
4087	isotig03502__gene=isogroup01161__length=981__numContigs=2	GGTCTCTCTCTTTTCCTTAC	49.753	GCtTTCTCTAGGaACtTTTT	50.028	192	(CTTTCC)4	405	428	CTTTCC	6	4
4088	isotig03503__gene=isogroup01161__length=980__numContigs=2	GGTCTCTCTCTTTTCCTTAC	49.753	GCtTTCTCTAGGaACtTTTT	50.028	192	(CTTTCC)4	405	428	CTTTCC	6	4
4092	isotig03508__gene=isogroup01164__length=1230__numContigs=2	AGCTACCAAAATATCCAATA	49.366	GCAAGTCAGTCGTTAGTTAC	50.031	273	(CATCTT)4	998	1021	CATCTT	6	4
4094	isotig03508__gene=isogroup01164__length=1230__numContigs=2	TCATCTTCATCTTCATCTTC	49.841	GCAAGTCAGTCGTTAGTTAC	50.031	170	(CGTCCT)4	1034	1057	CGTCCT	6	4
4095	isotig03509__gene=isogroup01164__length=733__numContigs=2	AGCTACCAAAATATCCAATA	49.366	GCAAGTCAGTCGTTAGTTAC	50.031	273	(CATCTT)4	501	524	CATCTT	6	4
4097	isotig03509__gene=isogroup01164__length=733__numContigs=2	TCATCTTCATCTTCATCTTC	49.841	GCAAGTCAGTCGTTAGTTAC	50.031	170	(CGTCCT)4	537	560	CGTCCT	6	4
4102	isotig03512__gene=isogroup01166__length=1149__numContigs=2	AaCTCAATTCACCAAAGAAT	51.295	TTGTAGATGAGGGTTATGaG	50.116	255	(CT)8	483	498	CT	2	8
4103	isotig03514__gene=isogroup01167__length=1005__numContigs=2	GTCAGCGTATACAAAGGTAA	50.626	gatacagaggagtagggaag	50.457	266	(TCT)5	961	975	TCT	3	5
4111	isotig03524__gene=isogroup01172__length=1314__numContigs=2	CTCCATTATTATGCAAAGAC	50.033	TGTTTGATATTTTTCTTCGT	50.114	151	(ATAC)3	149	160	ATAC	4	3
4112	isotig03524__gene=isogroup01172__length=1314__numContigs=2	ACGAAGAAAAATATCAAACA	50.114	GTATAAGTTATCTGAAGCgg	49.488	264	(CTT)4	405	416	CTT	3	4
4120	isotig03532__gene=isogroup01176__length=1002__numContigs=3	AGGTACTTCTTCAGAACCTC	50.032	TCACAATCAATCtTTCTCTC	49.985	277	(TG)6	947	958	TG	2	6
4121	isotig03532__gene=isogroup01176__length=1002__numContigs=3	TAATACAATTCCCTCACAAC	50.073	CTAACATTcACCATCACAAT	50.67	231	(AG)6	959	970	AG	2	6
4122	isotig03533__gene=isogroup01176__length=929__numContigs=2	AGGTACTTCTTCAGAACCTC	50.032	TCACAATCAATCtTTCTCTC	49.985	204	(TG)6	874	885	TG	2	6
4123	isotig03533__gene=isogroup01176__length=929__numContigs=2	AGGTACTTCTTCAGAACCTC	50.032	CTAACATTcACCATCACAAT	50.67	217	(AG)6	886	897	AG	2	6
4126	isotig03535__gene=isogroup01177__length=862__numContigs=2	GATCATTTTGAGGTATGAGA	49.892	GaGaAAATaAATGGCTAGGT	50.52	251	(TCG)7	712	732	TCG	3	7
4127	isotig03536__gene=isogroup01178__length=1077__numContigs=2	AAACACATCAATCtCAAaaC	49.937	TTGTTAcCATCTCAAGTCTC	49.977	163	(GTAAC)3	211	225	GTAAC	5	3
4129	isotig03537__gene=isogroup01178__length=855__numContigs=2	AAACACATCAATCtCAAaaC	49.937	TTGTTAcCATCTCAAGTCTC	49.977	163	(GTAAC)3	211	225	GTAAC	5	3
4132	isotig03538__gene=isogroup01179__length=1005__numContigs=2	CTTGTTTTGATCCTTGTCT	49.968	CTTCTTCAACACtTACTTCC	49.06	172	(GGGATT)4	743	766	GGGATT	6	4
4133	isotig03539__gene=isogroup01179__length=931__numContigs=2	ATACTCTCACAACTCCATCA	50.136	GAGACTGGCAGAATACCT	49.623	275	(GGGATT)4	743	766	GGGATT	6	4
4138	isotig03543__gene=isogroup01181__length=949__numContigs=2	TTGATTGTGACCCTACTAAC	50.022	AATGATGATGACAAAGACAT	49.949	173	(GTC)4	690	701	GTC	3	4
4154	isotig03560__gene=isogroup01190__length=1027__numContigs=2	aGAGAGTGAAGAGGAGGTAG	50.073	ATCTTTCAgGCTTACTCACT	50.742	119	(AGAA)3	761	772	AGAA	4	3
4156	isotig03561__gene=isogroup01190__length=882__numContigs=2	aGAGAGTGAAGAGGAGGTAG	50.073	TCAAGCGATAATTAAGAGAG	50.114	118	(AGAA)3	761	772	AGAA	4	3
4164	isotig03572__gene=isogroup01196__length=1146__numContigs=2	GTAAAGGAGTCCAAGCTAGT	50.444	TAAGTTTGAGATTTGGGATA	50.017	120	(AGC)4	688	699	AGC	3	4
4165	isotig03572__gene=isogroup01196__length=1146__numContigs=2	TTAAAAaTTTtGCACTAAGC	50.533	GTAAGCGAAAAGCAATAGA	50.998	115	(CT)6	1089	1100	CT	2	6
4174	isotig03580__gene=isogroup01200__length=1379__numContigs=2	ACTCTCCAACTTCTTCTACC	50.032	ATGTGAATGTGAATGTGAAT	50.764	161	(CACATG)3	899	916	CACATG	6	3
4175	isotig03580__gene=isogroup01200__length=1379__numContigs=2	ACTCTCCAACTTCTTCTACC	50.032	GAAGTAGTGAGAGGGAAGTA	48.42	227	(CACATT)7	917	958	CACATT	6	7
4178	isotig03585__gene=isogroup01202__length=898__numContigs=2	TTACTGTAGATATGGGGATG	50.024	ATTcCCCTCTAAAATCTaAA	50.112	228	(AAGA)3	630	641	AAGA	4	3
4193	isotig03600__gene=isogroup01210__length=1181__numContigs=2	ATAGAGATAaCAAAACAGCC	48.751	TTGATACaAATTGAAGGAAT	49.797	272	(AAACA)3	55	69	AAACA	5	3
4194	isotig03601__gene=isogroup01210__length=699__numContigs=2	ATAGAGATAaCAAAACAGCC	48.751	TCAGTCTCTGTCTTCCTAAA	49.863	113	(AAACA)3	55	69	AAACA	5	3
4195	isotig03604__gene=isogroup01212__length=1440__numContigs=2	tGAGGAAACACACTGAaTAG	51.012	GATGTGTATAGCtTTGGTGT	50.039	216	(CAAC)3	532	543	CAAC	4	3
4198	isotig03607__gene=isogroup01213__length=922__numContigs=2	TTtCCACTtCCTCTCATt	50.127	AGGAATGAGGACCACTC	49.817	128	(TCCCAA)7	90	131	TCCCAA	6	7
4200	isotig03609__gene=isogroup01214__length=421__numContigs=2	TTTTTAAATCTTATGTTAACTCTG	50.088	CCTATTACTTGGTGACTCTG	49.768	196	(TTA)6	49	66	TTA	3	6
4220	isotig03628__gene=isogroup01224__length=1119__numContigs=2	GTGACATTAGCTTGTACCTC	49.697	CTCCTaAcCTtcAACaAAT	49.251	195	(CGG)6	986	1003	CGG	3	6
4226	isotig03637__gene=isogroup01228__length=902__numContigs=2	AGAGAgaaaGagAgGaagaa	49.93	CGCTTATAGTACTGTTGGTT	49.882	262	(GGC)4	227	238	GGC	3	4
4236	isotig03657__gene=isogroup01238__length=641__numContigs=2	GCATAGTGTAAACAGGTTCT	49.415	GAGcTAATGTAACCAtTTCA	50.451	187	(TAAGGG)12	203	274	TAAGGG	6	12
4237	isotig03658__gene=isogroup01239__length=1312__numContigs=2	CAAACGCAGAGtACTTTTT	50.72	CATATTCCTTGGTAGCTATG	50.114	238	(TAT)4	62	73	TAT	3	4
4242	isotig03664__gene=isogroup01242__length=990__numContigs=2	CATTTTTCGAATCAGAACT	50.218	ATAACGCTCTTCATTCAAAC	52.149	251	(GAAT)3	888	899	GAAT	4	3
4243	isotig03665__gene=isogroup01242__length=841__numContigs=2	CATTTTTCGAATCAGAACT	50.218	ATAACGCTCTTCATTCAAAC	52.149	251	(GAAT)3	739	750	GAAT	4	3
4245	isotig03666__gene=isogroup01243__length=937__numContigs=2	TTCTTGATTAGGCATAAAAG	50.105	TATCCtTTATGGAGTTTTTG	49.743	154	(ATC)4	501	512	ATC	3	4
4248	isotig03667__gene=isogroup01243__length=891__numContigs=2	TTCTTGATTAGGCATAAAAG	50.105	TATCCtTTATGGAGTTTTTG	49.743	154	(ATC)4	455	466	ATC	3	4
4251	isotig03670__gene=isogroup01245__length=1127__numContigs=2	AAGTATAGATGGAAGGAAGG	50.209	TTGAGCTTTTAtTTCAGTTC	49.977	223	(CCTCCG)6	104	139	CCTCCG	6	6
4262	isotig03682__gene=isogroup01251__length=1068__numContigs=2	GATGCTATTGAGTTTTATGG	50.033	TTAACTACACCTAACGAGGA	50.147	219	(GGC)5	473	487	GGC	3	5
4268	isotig03690__gene=isogroup01255__length=945__numContigs=3	TAGCTTTGTTTTtCTTTTtG	50.48	AATTaAAATAAAACCCCAAT	50.11	276	(GGTTAG)3	743	760	GGTTAG	6	3
4270	isotig03696__gene=isogroup01258__length=937__numContigs=2	GCTACACAAGTACAGGaAAA	50.54	CACTGTCTTATCACTTGGTT	49.969	211	(AGCA)3	182	193	AGCA	4	3
4271	isotig03697__gene=isogroup01258__length=871__numContigs=2	GCTACACAAGTACAGGaAAA	50.54	CACTGTCTTATCACTTGGTT	49.969	211	(AGCA)3	182	193	AGCA	4	3
4274	isotig03702__gene=isogroup01261__length=1050__numContigs=2	AACAACAATCCAGAGTACAG	49.969	ACTCATTCCTTCTCTctTTC	50.04	279	(ACA)4	769	780	ACA	3	4
4275	isotig03703__gene=isogroup01261__length=745__numContigs=2	AACAACAATCCAGAGTACAG	49.969	ACTCATTCCTTCTCTctTTC	50.04	279	(ACA)4	464	475	ACA	3	4
4276	isotig03706__gene=isogroup01263__length=1079__numContigs=2	AGCAATGTATATTCCTCCTC	50.971	AGCATTGAATAATAGCAGAG	49.944	170	(ATG)4	933	944	ATG	3	4
4279	isotig03708__gene=isogroup01264__length=1018__numContigs=2	AGAAAAGAGCTCGTAAACTT	50.472	TTTGTTgGGtTTTAtTTCt	49.92	249	(AGA)4	941	952	AGA	3	4
4286	isotig03714__gene=isogroup01267__length=904__numContigs=2	TATGGTTGTGATATGTGTGA	50.128	GTGGGACTGTGACtGTTAG	50.924	270	(TCTTGT)4	150	173	TCTTGT	6	4
4288	isotig03715__gene=isogroup01267__length=893__numContigs=2	TATGGTTGTGATATGTGTGA	50.128	GTGGGACTGTGACtGTTAG	50.924	270	(TCTTGT)4	150	173	TCTTGT	6	4
4303	isotig03740__gene=isogroup01280__length=986__numContigs=2	GAAGTAATCCATCAACCAG	50.179	TACTAAGGACCAAGTCaAAa	50.098	233	(CAT)4	762	773	CAT	3	4
4304	isotig03741__gene=isogroup01280__length=787__numContigs=2	GAAGTAATCCATCAACCAG	50.179	TACTAAGGACCAAGTCaAAa	50.098	233	(CAT)4	563	574	CAT	3	4
4335	isotig03773__gene=isogroup01296__length=863__numContigs=2	AGATAAAAaGAAaCACCCTT	49.981	GGTCTCAAAGTGTTATCAGA	49.977	231	(TTC)4	37	48	TTC	3	4
4338	isotig03776__gene=isogroup01298__length=892__numContigs=2	GAAACAATATACGGTGAAAG	49.977	ATTGTTTCCTTCTTTTTCTT	50.113	235	(GTGG)3	89	100	GTGG	4	3
4339	isotig03776__gene=isogroup01298__length=892__numContigs=2	TTTGTcACTACTTCAGGAaT	49.68	AAAGATATGTCCACTAAGCA	49.982	246	(CTT)10	427	456	CTT	3	10
4341	isotig03777__gene=isogroup01298__length=848__numContigs=2	GAAACAATATACGGTGAAAG	49.977	ATTGTTTCCTTCTTTTTCTT	50.113	235	(GTGG)3	89	100	GTGG	4	3
4342	isotig03777__gene=isogroup01298__length=848__numContigs=2	TTTGTcACTACTTCAGGAaT	49.68	AAAGATATGTCCACTAAGCA	49.982	246	(CTT)10	427	456	CTT	3	10
4357	isotig03788__gene=isogroup01304__length=1121__numContigs=2	AAAGCTTATCATCGGTGT	50.388	cTcCTCTCTCTCTctCTCTC	49.523	280	(GT)8	1082	1097	GT	2	8
4359	isotig03789__gene=isogroup01304__length=624__numContigs=2	AAAGCTTATCATCGGTGT	50.388	cTcCTCTCTCTCTctCTCTC	49.523	280	(GT)8	585	600	GT	2	8
4379	isotig03808__gene=isogroup01314__length=1047__numContigs=2	TATGAGATGAGGATGAACTC	49.688	TTaCtacCTAcCCTCtTTcC	50.334	157	(GA)10	972	991	GA	2	10
4382	isotig03810__gene=isogroup01315__length=1195__numContigs=2	TTAGATTCAGGAGAGATCAA	49.78	ACTCTCTGCATCAAATAAAC	49.418	107	(GTTTTC)3	1124	1141	GTTTTC	6	3
4385	isotig03811__gene=isogroup01315__length=534__numContigs=2	TTAGATTCAGGAGAGATCAA	49.78	ACACTCTCTGCATCAAATAA	50.721	109	(GTTTTC)3	463	480	GTTTTC	6	3
4388	isotig03817__gene=isogroup01318__length=711__numContigs=2	GACAAGAATAAGCTTAACGA	50.025	CATTGTCTTAACAGAACCAt	50.022	241	(AGAA)3	635	646	AGAA	4	3
4396	isotig03834__gene=isogroup01327__length=996__numContigs=2	CcGCTATTATTTTtGTtATC	49.728	ATTGACCAACATCAACCT	50.565	201	(TGT)4	952	963	TGT	3	4
4398	isotig03835__gene=isogroup01327__length=727__numContigs=2	CcGCTATTATTTTtGTtATC	49.728	ATTGACCAACATCAACCT	50.565	201	(TGT)4	683	694	TGT	3	4
4399	isotig03836__gene=isogroup01328__length=1073__numContigs=2	CATtAAACTTCATCTTCTGG	49.966	ATATTTGATGTTTAGCTGGA	50.033	224	(CTCTGT)3	154	171	CTCTGT	6	3
4400	isotig03836__gene=isogroup01328__length=1073__numContigs=2	tATCcTTCACTCTGTCTCTG	50.019	ATATTTGATGTTTAGCTGGA	50.033	149	(CTCTGC)4	174	197	CTCTGC	6	4
4404	isotig03838__gene=isogroup01329__length=919__numContigs=3	ATTCGAATAGTGAAAACTGA	49.932	GaCTCAAGAACCAATaGACA	49.977	274	(AG)6	852	863	AG	2	6
4407	isotig03839__gene=isogroup01329__length=772__numContigs=2	AGGATATCAGAAATGAGGAT	50.148	GaCTCAAGAACCAATaGACA	49.977	263	(AG)6	705	716	AG	2	6
4408	isotig03840__gene=isogroup01330__length=966__numContigs=2	aTGAGCTtATCTGGGAAG	49.931	CACTTTCAGCTCTCACaA	50.063	257	(GGGTGT)3	524	541	GGGTGT	6	3
4413	isotig03848__gene=isogroup01334__length=1152__numContigs=2	GACTCCTCAACAAACACTC	49.979	AAAATAATAACAATGCAAGG	49.936	220	(TCT)5	939	953	TCT	3	5
4426	isotig03868__gene=isogroup01344__length=876__numContigs=2	GAGAGGTCAGAGGTGAGA	50.202	GTGATCAGTTGAAAATCAAG	50.473	208	(GTGAGA)3	61	78	GTGAGA	6	3
4427	isotig03869__gene=isogroup01344__length=831__numContigs=2	GAGAGGTCAGAGGTGAGA	50.202	GTGATCAGTTGAAAATCAAG	50.473	208	(GTGAGA)3	61	78	GTGAGA	6	3
4434	isotig03878__gene=isogroup01349__length=1370__numContigs=2	CTCTGTACATAACTATCGCC	50.032	CCGTAAGAAAAGACACTaaA	50.002	262	(CGATT)3	1120	1134	CGATT	5	3
4435	isotig03884__gene=isogroup01352__length=1074__numContigs=2	TtgTtCTGTTTCTTCTCTTC	49.481	CAATTTCTCCATACATCCTA	50.165	231	(GGA)4	203	214	GGA	3	4
4436	isotig03885__gene=isogroup01352__length=618__numContigs=2	TtgTtCTGTTTCTTCTCTTC	49.481	CAATTTCTCCATACATCCTA	50.165	231	(GGA)4	203	214	GGA	3	4
4445	isotig03896__gene=isogroup01358__length=877__numContigs=2	CAGCTTTGAAACTAACATTT	49.97	TTGTGATTAGAGTTGTAGCA	49.22	251	(TCT)4	835	846	TCT	3	4
4446	isotig03897__gene=isogroup01358__length=818__numContigs=2	CAGCTTTGAAACTAACATTT	49.97	GACaTAGCtCTGTTTCCAC	50.298	170	(AAG)4	753	764	AAG	3	4
4454	isotig03912__gene=isogroup01366__length=982__numContigs=2	AGAATACCAACATTCAACTG	50.022	TTTGGTATAATCCTCTAGCA	50.25	149	(GGAA)3	421	432	GGAA	4	3
4455	isotig03912__gene=isogroup01366__length=982__numContigs=2	ACAGAAGTtGTAGATGATGC	49.994	CTGAacttttATATTGGACG	50.193	276	(GAC)4	873	884	GAC	3	4
4456	isotig03913__gene=isogroup01366__length=703__numContigs=2	ACAGAAGTtGTAGATGATGC	49.994	CTGAacttttATATTGGACG	50.193	276	(GAC)4	594	605	GAC	3	4
4470	isotig03940__gene=isogroup01380__length=888__numContigs=3	GAAcACAGAAaCACTCACAC	50.987	AGAtTaTAGTGGCTaGGGtT	49.95	126	(TAAAA)3	70	84	TAAAA	5	3
4478	isotig03952__gene=isogroup01386__length=1011__numContigs=2	AGAAATGCTATTGGAGTTTA	49.439	CTACAGGATACAGCCTTTTA	49.922	181	(AGA)5	847	861	AGA	3	5
4479	isotig03953__gene=isogroup01386__length=652__numContigs=2	AGAAATGCTATTGGAGTTTA	49.439	CTACAGGATACAGCCTTTTA	49.922	181	(AGA)5	488	502	AGA	3	5
4481	isotig03954__gene=isogroup01387__length=884__numContigs=2	CAAGATTGACGTAGAAGAAG	50.107	GAAGGtAAcGTAACTAGGGt	50.293	232	(TACT)3	690	701	TACT	4	3
4483	isotig03955__gene=isogroup01387__length=772__numContigs=2	CAAGATTGACGTAGAAGAAG	50.107	GAAGGtAAcGTAACTAGGGt	50.293	232	(TACT)3	578	589	TACT	4	3
4490	isotig03960__gene=isogroup01390__length=991__numContigs=2	GTCTTCCTCCTAATACTGCT	50.317	GAGGAACTTATTATCCCATT	50.043	124	(CAAAAT)3	500	517	CAAAAT	6	3
4493	isotig03968__gene=isogroup01394__length=1426__numContigs=2	AAGAAaCACAGTAaTTGGAa	49.875	CTGATGAGAAGaGAAACAAC	49.623	105	(TTG)8	485	508	TTG	3	8
4502	isotig03977__gene=isogroup01398__length=775__numContigs=2	AGCTCATATGAAATGTATGG	50.181	tTcTcTCTcTctTCTCtTcC	50.229	227	(GA)19	716	753	GA	2	19
4504	isotig03980__gene=isogroup01400__length=819__numContigs=2	AGCACAGTAAGGACATCTAA	49.929	AGTAGgATTTTgGTAGaACC	50.121	273	(AGCCCT)3	681	698	AGCCCT	6	3
4505	isotig03984__gene=isogroup01402__length=1044__numContigs=2	TTTtCGTTGTCTTCTATCAG	50.583	CCATAACAACATCCTcTCTA	50.116	256	(TCT)10	448	477	TCT	3	10
4511	isotig03992__gene=isogroup01406__length=872__numContigs=2	CAGCTCTCTCTTCAATTTC	49.879	CAAACAAGGGAACAATATAC	49.791	270	(TCTCGC)4	196	219	TCTCGC	6	4
4515	isotig04001__gene=isogroup01410__length=811__numContigs=2	CAAGACACTCCAAAATACAT	50.022	GGCTCTGCTCATAGtAAGTA	49.892	240	(CAA)5	711	725	CAA	3	5
4527	isotig04012__gene=isogroup01416__length=1061__numContigs=2	aGAAtAtCcTTCtGTCAGGt	50.233	CTGTCTCCTTCAAGACTGT	49.7	132	(CAG)4	808	819	CAG	3	4
4528	isotig04013__gene=isogroup01416__length=572__numContigs=2	aGAAtAtCcTTCtGTCAGGt	50.233	CTGTCTCCTTCAAGACTGT	49.7	132	(CAG)4	319	330	CAG	3	4
4534	isotig04019__gene=isogroup01419__length=680__numContigs=2	GATaACTCTACAAAAGCAGC	49.53	CTAtTTTTGCATTACGACTT	50.066	106	(TGCTGG)3	94	111	TGCTGG	6	3
4537	isotig04020__gene=isogroup01420__length=936__numContigs=2	TTGTTAAGTATTGGAGGGTA	50.01	TTCCtTTACTCTCTTgGTG	50.203	119	(CCACTG)4	844	867	CCACTG	6	4
4543	isotig04025__gene=isogroup01422__length=789__numContigs=2	CTTCTTTGTGCTCcTACTC	49.872	GAAGATGTTGTGGGTATTTA	50.073	149	(TTC)6	53	70	TTC	3	6
4558	isotig04036__gene=isogroup01428__length=1061__numContigs=2	AGGCTTCTCAAATCTCTATT	50.042	GTTGTTGTGGAATGACTTAC	50.23	151	(AAAG)3	288	299	AAAG	4	3
4578	isotig04056__gene=isogroup01438__length=1053__numContigs=2	TAATATGAACAATCTGGCTC	50.322	ACATGTGAATGGaGaAAAA	51.137	208	(TGAGCT)6	960	995	TGAGCT	6	6
4582	isotig04060__gene=isogroup01440__length=840__numContigs=2	AATTAACGTTCGTTTCTTC	49.611	ATTCAATTCTCAATTCTCG	50.082	258	(TCG)8	351	374	TCG	3	8
4583	isotig04060__gene=isogroup01440__length=840__numContigs=2	AAGAGAAAGGAGTGTGAAAT	50.505	tTCTCACAAGGGATAACTAA	49.966	133	(AAGA)3	668	679	AAGA	4	3
4585	isotig04062__gene=isogroup01441__length=861__numContigs=2	GATGCACAGCTACTTATCTC	49.953	TCtTCtTCTCtCTTTCaACA	50.012	273	(CTGAAA)3	551	568	CTGAAA	6	3
4602	isotig04091__gene=isogroup01455__length=718__numContigs=2	CCAGCTGAGATGTTGTAAT	50.889	GAGTGATGTCAATTTCTGTC	50.045	179	(ATTA)3	34	45	ATTA	4	3
4605	isotig04098__gene=isogroup01459__length=829__numContigs=2	CATCAGAAACGATACAAAGT	50.217	tTTGTTTTTGATTTGAAGAT	50.066	194	(ACACA)3	768	782	ACACA	5	3
4606	isotig04099__gene=isogroup01459__length=768__numContigs=2	CATCAGAAACGATACAAAGT	50.217	tTTGTTTTTGATTTGAAGAT	50.066	194	(ACACA)3	707	721	ACACA	5	3
4609	isotig04104__gene=isogroup01462__length=822__numContigs=2	AGTTtAACTGCTTTCAAATG	49.97	CAgTCTGTGATTCtTTTCtc	49.623	207	(GGAAC)4	749	768	GGAAC	5	4
4614	isotig04111__gene=isogroup01465__length=658__numContigs=2	CCcATACATATACACCTCAT	49.654	TTTAAAttGtTTTTAGCCAT	49.805	100	(AACA)3	37	48	AACA	4	3
4615	isotig04118__gene=isogroup01469__length=1012__numContigs=2	ATACATCACAAAGTTCAAGG	50.022	TTAGAAGATGAAGTGCAGAT	49.937	187	(TAAAT)3	105	119	TAAAT	5	3
4623	isotig04130__gene=isogroup01475__length=824__numContigs=2	TCTTCTATCTGTTCAAGGAA	49.92	TCTCTTCtTCtTcCaACTCT	50.702	223	(GAA)4	633	644	GAA	3	4
4636	isotig04149__gene=isogroup01484__length=496__numContigs=2	CAAATTGAaGTGAAaGGtAG	50.098	CTGTGGAATACAAGAACATT	50.022	211	(GTAT)3	31	42	GTAT	4	3
4642	isotig04154__gene=isogroup01487__length=1088__numContigs=2	GATGAAGAGGAGAGAGAGAC	50.154	ACTAGCTTAAGATGAATccc	50.36	233	(CAACAT)3	270	287	CAACAT	6	3
4644	isotig04155__gene=isogroup01487__length=476__numContigs=2	GATGAAGAGGAGAGAGAGAC	50.154	GtAGCCATAATGACAATAGC	50.049	280	(CAACAT)3	270	287	CAACAT	6	3
4657	isotig04188__gene=isogroup01504__length=796__numContigs=2	GAAGAAGCAGAGAGAGCTA	49.782	CTATTGGAAGAGACAAGATG	49.774	230	(AGA)4	87	98	AGA	3	4
4659	isotig04189__gene=isogroup01504__length=749__numContigs=2	GAAGAAGCAGAGAGAGCTA	49.782	CTATTGGAAGAGACAAGATG	49.774	230	(AGA)4	87	98	AGA	3	4
4662	isotig04191__gene=isogroup01505__length=767__numContigs=2	ACACAATAAACCTTCTTTCA	49.875	ATTAGGGATGGTAAACTCAG	50.939	116	(AAG)4	517	528	AAG	3	4
4671	isotig04206__gene=isogroup01513__length=816__numContigs=2	AAGACTCCATCCTCGG	51.04	cGATTcACCAgtTATTAGTT	49.514	109	(CCTC)3	28	39	CCTC	4	3
4672	isotig04206__gene=isogroup01513__length=816__numContigs=2	AACTAATAacTGGTgAATCg	49.514	cCAcCGTATTACtATCATTC	49.707	272	(AGG)4	215	226	AGG	3	4
4675	isotig04206__gene=isogroup01513__length=816__numContigs=2	AGAGTGGTAGTAGTATGGGG	50.772	ATTATTATCATTCTCCAcCC	50.64	109	(AGG)4	643	654	AGG	3	4
4677	isotig04207__gene=isogroup01513__length=722__numContigs=2	AAGACTCCATCCTCGG	51.04	GGAGTTAAGAGAAGAAGGAC	49.753	164	(CCTC)3	28	39	CCTC	4	3
4686	isotig04214__gene=isogroup01517__length=981__numContigs=2	CTTTGTATCATCACTGTCCT	49.827	TCTTCACTCAGTCaAAGAAC	50.073	254	(CTCTTC)3	699	716	CTCTTC	6	3
4687	isotig04214__gene=isogroup01517__length=981__numContigs=2	GGATGAATCAGTGAGAGAG	49.931	aACGaACCTGAAATGaAC	50.593	165	(GGAAGA)3	933	950	GGAAGA	6	3
4688	isotig04215__gene=isogroup01517__length=554__numContigs=2	CTTTGTATCATCACTGTCCT	49.827	TCTTCACTCAGTCaAAGAAC	50.073	254	(CTCTTC)3	272	289	CTCTTC	6	3
4689	isotig04215__gene=isogroup01517__length=554__numContigs=2	GGATGAATCAGTGAGAGAG	49.931	aACGaACCTGAAATGaAC	50.593	165	(GGAAGA)3	506	523	GGAAGA	6	3
4693	isotig04224__gene=isogroup01522__length=999__numContigs=2	GGTAGTATTGACCcTCTTCT	49.942	gAAgGAAAGAGATCTGGTAT	49.95	244	(CA)6	354	365	CA	2	6
4695	isotig04225__gene=isogroup01522__length=533__numContigs=2	GGTAGTATTGACCcTCTTCT	49.942	gAAgGAAAGAGATCTGGTAT	49.95	244	(CA)6	354	365	CA	2	6
4702	isotig04238__gene=isogroup01529__length=766__numContigs=2	GTGATATTTACACCGATGAC	50.193	AGCAATAAAGGTAAATGTGA	50.162	241	(TTTA)3	537	548	TTTA	4	3
4703	isotig04239__gene=isogroup01529__length=763__numContigs=2	GTGATATTTACACCGATGAC	50.193	AGCAATAAAGGTAAATGTGA	50.162	241	(TTTA)3	537	548	TTTA	4	3
4707	isotig04242__gene=isogroup01531__length=829__numContigs=2	CTCTTCTTTTCCTCAGAGTC	50.702	AACAAGTGTTACGACCTCTA	49.871	193	(GAAGCT)3	678	695	GAAGCT	6	3
4708	isotig04243__gene=isogroup01531__length=700__numContigs=2	CTCTTCTTTTCCTCAGAGTC	50.702	AACAAGTGTTACGACCTCTA	49.871	193	(GAAGCT)3	549	566	GAAGCT	6	3
4713	isotig04250__gene=isogroup01535__length=1033__numContigs=2	TAATCAAACACGCTCTTAAT	50.345	AGGATCACTTACTGTTGCTA	49.929	248	(AATAA)3	59	73	AATAA	5	3
4715	isotig04252__gene=isogroup01536__length=787__numContigs=2	TCGATAAGGAGACCCTC	50.355	TTTaAGAGATTaCCAGCATC	49.707	256	(GCC)4	492	503	GCC	3	4
4717	isotig04253__gene=isogroup01536__length=727__numContigs=2	TCGATAAGGAGACCCTC	50.355	TAAGCAAAACGaAATaAAaT	49.977	258	(GCC)4	492	503	GCC	3	4
4721	isotig04256__gene=isogroup01538__length=962__numContigs=2	CTCCAcAGAACTCACTCTAA	50.162	aGaAACtaTgGCAGTGaATa	49.982	159	(TACA)3	809	820	TACA	4	3
4723	isotig04264__gene=isogroup01542__length=903__numContigs=2	AAGGTGTATGTGACGAGTAG	50.021	GCAGaTTTcaCTCtAtTGtT	49.418	179	(AAG)6	766	783	AAG	3	6
4732	isotig04278__gene=isogroup01549__length=768__numContigs=2	GTATCATTCCTCTGAAATTG	49.602	aAAcCgGaAAAcCTaAg	50.056	208	(AAAC)3	646	657	AAAC	4	3
4734	isotig04279__gene=isogroup01549__length=745__numContigs=2	GTATCATTCCTCTGAAATTG	49.602	aAAcCgGaAAAcCTaAg	50.056	208	(AAAC)3	623	634	AAAC	4	3
4735	isotig04286__gene=isogroup01553__length=1020__numContigs=2	AAACATTGGATTACTTtGAA	49.928	ACTTGGTCTTGTACAGTTTG	50.108	196	(TGC)4	544	555	TGC	3	4
4739	isotig04294__gene=isogroup01557__length=781__numContigs=2	GGAGATAGAaCCAGAGATTT	49.95	ATCACACTGTTCAGATGTTT	50.037	260	(GAT)5	200	214	GAT	3	5
4740	isotig04295__gene=isogroup01557__length=718__numContigs=2	GGAGATAGAaCCAGAGATTT	49.95	ATCACACTGTTCAGATGTTT	50.037	260	(GAT)5	200	214	GAT	3	5
4742	isotig04302__gene=isogroup01561__length=931__numContigs=2	AGTCTAGTGCTGATTGAAGA	49.88	GATACACCAACCATAATCAC	49.996	265	(AGG)4	671	682	AGG	3	4
4745	isotig04306__gene=isogroup01563__length=966__numContigs=2	AGGAATCATCATCCTAGACT	50.099	GATGTGCGtTAGGGTTA	49.813	277	(TTCC)3	931	942	TTCC	4	3
4749	isotig04313__gene=isogroup01566__length=423__numContigs=2	GACATTGAGAAAGctACttG	50.073	TGCTCTTCTTCTCCTTTACT	51.095	222	(GAA)5	367	381	GAA	3	5
4753	isotig04318__gene=isogroup01569__length=767__numContigs=2	ATGGTCTCCCATTCTTC	49.881	GTGAGTGAgGGTTAGTGTAA	49.969	155	(TCCTGT)6	632	667	TCCTGT	6	6
4755	isotig04319__gene=isogroup01569__length=723__numContigs=2	ATGGTCTCCCATTCTTC	49.881	GTGAGTGAgGGTTAGTGTAA	49.969	155	(TCCTGT)6	588	623	TCCTGT	6	6
4757	isotig04324__gene=isogroup01572__length=918__numContigs=2	ATCTGCACATTTCCTTAAC	50.039	CGAtTTGTGTGGATAATG	50.174	280	(CCG)5	692	706	CCG	3	5
4759	isotig04325__gene=isogroup01572__length=564__numContigs=2	ATCTGCACATTTCCTTAAC	50.039	CGAtTTGTGTGGATAATG	50.174	280	(CCG)5	338	352	CCG	3	5
4763	isotig04330__gene=isogroup01575__length=1004__numContigs=2	TAGAATACAAACTTGAAGCC	49.84	GTGATATTTCTGAGCTTTTg	50.123	145	(TTGTAA)3	887	904	TTGTAA	6	3
4766	isotig04332__gene=isogroup01576__length=763__numContigs=2	GTGAGAGCGAACATTATCT	50.047	CTAgAGtTTTCaGATCCTCA	49.428	171	(CGC)4	701	712	CGC	3	4
4768	isotig04333__gene=isogroup01576__length=722__numContigs=2	GTGAGAGCGAACATTATCT	50.047	CTAgAGtTTTCaGATCCTCA	49.428	171	(CGC)4	660	671	CGC	3	4
4775	isotig04339__gene=isogroup01579__length=731__numContigs=2	ACAATATCAATATCGCAATC	50.196	GTTaAgtTACGGGtTAATCA	49.705	279	(AGAGA)3	617	631	AGAGA	5	3
4778	isotig04342__gene=isogroup01581__length=956__numContigs=2	AAATTTGCTTATTGTACCAG	49.886	TGTTATCAGGGAGGATATTA	49.747	101	(GTTA)3	223	234	GTTA	4	3
4781	isotig04344__gene=isogroup01582__length=960__numContigs=2	GTTTGCATCAGCTTAGTTAT	49.856	ATATATCCATGTGAAACAGC	49.956	248	(CTAG)3	352	363	CTAG	4	3
4783	isotig04350__gene=isogroup01585__length=964__numContigs=2	TATTGCAGTGAACATAACAA	50.065	AAATAGATCAACCTCtTTCC	50.13	259	(TTGA)5	782	801	TTGA	4	5
4784	isotig04351__gene=isogroup01585__length=511__numContigs=2	TATTGCAGTGAACATAACAA	50.065	AAATAGATCAACCTCtTTCC	50.13	259	(TTGA)5	329	348	TTGA	4	5
4788	isotig04354__gene=isogroup01587__length=780__numContigs=2	TCAGTAAGCTGTTCAGAGTT	50.021	ATaAACAGtCtTATCCACGA	49.791	208	(TGGGAT)10	488	547	TGGGAT	6	10
4790	isotig04355__gene=isogroup01587__length=679__numContigs=2	TCAGTAAGCTGTTCAGAGTT	50.021	ATaAACAGtCtTATCCACGA	49.791	208	(TGGGAT)10	387	446	TGGGAT	6	10
4816	isotig04387__gene=isogroup01603__length=690__numContigs=2	AAGAGCTTCTACCTCAACTT	50.122	CAAGTgTGAAGCtTTTATTT	49.97	243	(GT)7	504	517	GT	2	7
4825	isotig04402__gene=isogroup01611__length=878__numContigs=2	gatgaagcatgggttaTTA	50.952	GGGaATAGTGTTAGTTTCCT	50.121	106	(AGAGA)3	46	60	AGAGA	5	3
4826	isotig04403__gene=isogroup01611__length=575__numContigs=2	gatgaagcatgggttaTTA	50.952	GGGaATAGTGTTAGTTTCCT	50.121	106	(AGAGA)3	46	60	AGAGA	5	3
4827	isotig04404__gene=isogroup01612__length=847__numContigs=3	CAACTAACATTTGCCTAATC	50.162	ATCACACATCTCTTGCTTAC	49.994	188	(AACAA)3	143	157	AACAA	5	3
4829	isotig04404__gene=isogroup01612__length=847__numContigs=3	GGGTTATAGTTTtGCTTACA	49.886	GTTAATGTcGTaAAGAGAgG	49.184	119	(CTTCTC)6	747	782	CTTCTC	6	6
4830	isotig04405__gene=isogroup01612__length=600__numContigs=2	CAACTAACATTTGCCTAATC	50.162	ATCACACATCTCTTGCTTAC	49.994	188	(AACAA)3	143	157	AACAA	5	3
4831	isotig04405__gene=isogroup01612__length=600__numContigs=2	ACAACAGTCATAGAACTTGG	49.969	GTTAATGTcGTaAAGAGAgG	49.184	252	(CTTCTC)6	500	535	CTTCTC	6	6
4832	isotig04406__gene=isogroup01613__length=1007__numContigs=2	TCTATGCATCTTTTATGGTT	50.033	CATATTCATGGTTAAAGGAG	49.879	163	(AAC)4	905	916	AAC	3	4
4843	isotig04424__gene=isogroup01622__length=1024__numContigs=2	TCGATAAAAGGGTTTATATG	49.843	CCTGTGtTTgTGagTaACTT	50.108	101	(GT)7	976	989	GT	2	7
4846	isotig04430__gene=isogroup01625__length=823__numContigs=2	ATTCTTGCTTCaTACTTtCA	50.123	gTAGAGtGATaACGAAGaCG	49.929	149	(GAA)5	763	777	GAA	3	5
4849	isotig04434__gene=isogroup01627__length=786__numContigs=2	GAACaCCCTAAACTACATCA	50.022	AGAGAGAGCCAAATCTTACT	49.992	189	(TCC)7	343	363	TCC	3	7
4850	isotig04435__gene=isogroup01627__length=653__numContigs=2	GAACaCCCTAAACTACATCA	50.022	AGAGAGAGCCAAATCTTACT	49.992	189	(TCC)7	343	363	TCC	3	7
4852	isotig04436__gene=isogroup01628__length=740__numContigs=2	CATTGTACCAACCTAACAAT	50.065	GTTTGtATAACCACGTGAGA	50.995	252	(AG)6	471	482	AG	2	6
4874	isotig04467__gene=isogroup01643__length=595__numContigs=2	AAGTGAATTGAAACACTGAG	50.117	TCCTGGTAACAATCTCTTTA	49.966	179	(ATT)4	144	155	ATT	3	4
4884	isotig04476__gene=isogroup01648__length=804__numContigs=2	TCTGAAGAAGTAGCAGTAGC	49.98	ATCCTCTCTCTGATTGACTT	50.195	187	(AAT)4	476	487	AAT	3	4
4890	isotig04482__gene=isogroup01651__length=940__numContigs=3	AGAGGTCTAACCcTAGTTTG	50.291	GTATAtGAAGCTgGTGaAGA	50.277	166	(TTC)7	717	737	TTC	3	7
4891	isotig04482__gene=isogroup01651__length=940__numContigs=3	AGCTTCaTATACCAaCAGAA	49.982	tTTcTACCCTCaACAACTaA	50.098	157	(TTGCAG)4	839	862	TTGCAG	6	4
4910	isotig04530__gene=isogroup01675__length=783__numContigs=2	gCAACAtATTCATCTTCATT	50.098	tttcaaCCCTAGAACAGTTA	50.098	277	(TGT)4	640	651	TGT	3	4
4911	isotig04531__gene=isogroup01675__length=619__numContigs=2	TTATGGTCAGACTGATTTtC	50.03	CtTCTTCTCTCTCCTCTCTG	50.762	194	(TTTA)3	539	550	TTTA	4	3
4912	isotig04532__gene=isogroup01676__length=752__numContigs=2	CAAGTTGTTGTtGTAGAGGT	50.108	acaaacttagtcgggg	48.44	161	(GGGA)3	718	729	GGGA	4	3
4922	isotig04543__gene=isogroup01681__length=673__numContigs=2	TTGGTTATTCTCTCAATAGC	49.707	AACTCTATTTTCGGGTTAGT	50.028	247	(GA)6	533	544	GA	2	6
4935	isotig04562__gene=isogroup01691__length=780__numContigs=2	TTGAATTATTATTAGCAGGC	50.166	CCAGCCAGAGCCTAa	50.754	155	(GGCTGT)3	745	762	GGCTGT	6	3
4943	isotig04574__gene=isogroup01697__length=709__numContigs=2	CTTTAGCTCAGAAAATGAGA	50.016	GGAAGAGAGAGAGTGTGTG	50.024	262	(TC)11	530	551	TC	2	11
4944	isotig04575__gene=isogroup01697__length=666__numContigs=2	CTTTAGCTCAGAAAATGAGA	50.016	GGAAGAGAGAGAGTGTGTG	50.024	262	(TC)11	487	508	TC	2	11
4946	isotig04576__gene=isogroup01698__length=708__numContigs=2	CAGTTTTACATGCAAaTGA	50.363	TAAAAGTAGGACCATCAAAA	50.146	266	(ATT)4	338	349	ATT	3	4
4949	isotig04577__gene=isogroup01698__length=667__numContigs=2	CAGTTTTACATGCAAaTGA	50.363	TAAAAGTAGGACCATCAAAA	50.146	266	(ATT)4	338	349	ATT	3	4
4965	isotig04610__gene=isogroup01715__length=892__numContigs=2	GAGAAGTACAAATTGGATCA	50.03	agtacaTgggtAcaTCTTTG	49.878	159	(GCAACT)3	755	772	GCAACT	6	3
4967	isotig04611__gene=isogroup01715__length=476__numContigs=2	GAGAAGTACAAATTGGATCA	50.03	agtacaTgggtAcaTCTTTG	49.878	159	(GCAACT)3	339	356	GCAACT	6	3
4975	isotig04628__gene=isogroup01724__length=705__numContigs=2	CTGTTACTAAATTCTCCGAA	49.873	ggaataactattaaggttaagg	49.151	126	(CCGCAA)4	647	670	CCGCAA	6	4
4979	isotig04629__gene=isogroup01724__length=646__numContigs=2	CTGTTACTAAATTCTCCGAA	49.873	ggaataactattaaggttaagg	49.151	126	(CCGCAA)4	588	611	CCGCAA	6	4
4982	isotig04633__gene=isogroup01726__length=505__numContigs=2	CAAAACAGTGAAGAGgAAG	50.656	CCTGAGGATaATTTGGAG	50.266	274	(GTG)4	364	375	GTG	3	4
4986	isotig04640__gene=isogroup01730__length=728__numContigs=2	AAACTCCAACACCTCAAC	50.341	GTACAAATCATCATCCATTC	50.004	261	(CTCCCA)4	270	293	CTCCCA	6	4
4987	isotig04641__gene=isogroup01730__length=624__numContigs=2	AAACTCCAACACCTCAAC	50.341	GTACAAATCATCATCCATTC	50.004	261	(CTCCCA)4	270	293	CTCCCA	6	4
4991	isotig04649__gene=isogroup01734__length=665__numContigs=2	GTCTGATCTTCCAACAGTC	49.827	GtTCATGAAGAAtATGAGGa	49.892	275	(TCA)8	550	573	TCA	3	8
4992	isotig04649__gene=isogroup01734__length=665__numContigs=2	GTCTGATCTTCCAACAGTC	49.827	GAGTGtTCATGAAGAAtATG	47.611	279	(CTC)5	576	590	CTC	3	5
4996	isotig04658__gene=isogroup01739__length=733__numContigs=2	AGCTCCAATGACAATAAATA	50.033	aATCAttCCtTTTCtTCtTT	49.988	148	(GTGA)3	551	562	GTGA	4	3
5002	isotig04661__gene=isogroup01740__length=609__numContigs=2	CTTCTCCTTCTTTTTCAAAT	50.599	AACTCTAGGGTGTCTTGATT	50.365	271	(ATAA)4	527	542	ATAA	4	4
5018	isotig04686__gene=isogroup01753__length=842__numContigs=2	CCTTTCTCGTAcTTAATGG	50.008	AGACACCAAAGCAGATAAG	50.221	192	(AGTTGA)6	587	622	AGTTGA	6	6
5019	isotig04688__gene=isogroup01754__length=770__numContigs=2	AGCTTATACTGATGGACAAA	49.982	GTATGCATCtCaTTGATcTT	49.909	175	(CTT)4	671	682	CTT	3	4
5023	isotig04692__gene=isogroup01756__length=733__numContigs=2	AACTACATTCAAAGGAAACA	49.875	AGTGTTAAGAGAGTGCATTG	50.366	212	(TGTC)3	596	607	TGTC	4	3
5031	isotig04702__gene=isogroup01761__length=934__numContigs=2	GTATAGATCACGAATGTTGG	50.421	CAAACACAATCTCAATTCTC	50.473	166	(TTG)6	525	542	TTG	3	6
5032	isotig04710__gene=isogroup01765__length=717__numContigs=2	AAAGAAGGGTAGAGAGAGG	50.115	GCaGTGAAGAAATaAAAGAA	49.977	133	(CTTCCT)3	541	558	CTTCCT	6	3
5033	isotig04710__gene=isogroup01765__length=717__numContigs=2	AAAGAAGGGTAGAGAGAGG	50.115	GCaGTGAAGAAATaAAAGAA	49.977	133	(CTCTTC)3	561	578	CTCTTC	6	3
5035	isotig04711__gene=isogroup01765__length=606__numContigs=2	AAAGAAGGGTAGAGAGAGG	50.115	GCaGTGAAGAAATaAAAGAA	49.977	133	(CTTCCT)3	430	447	CTTCCT	6	3
5036	isotig04711__gene=isogroup01765__length=606__numContigs=2	AAAGAAGGGTAGAGAGAGG	50.115	GCaGTGAAGAAATaAAAGAA	49.977	133	(CTCTTC)3	450	467	CTCTTC	6	3
5045	isotig04720__gene=isogroup01770__length=754__numContigs=2	TCCTCTCTCTTCACAGTATG	50.019	GTGTTGGTGTTGGTGTT	49.788	272	(CAC)4	160	171	CAC	3	4
5046	isotig04720__gene=isogroup01770__length=754__numContigs=2	GCAGTACAATTGTTTCTCAT	50.184	GAGGAGCTGTAGATGGTG	51.056	276	(CAACAC)5	286	315	CAACAC	6	5
5049	isotig04721__gene=isogroup01770__length=558__numContigs=2	TCCTCTCTCTTCACAGTATG	50.019	GTGTTGGTGTTGGTGTT	49.788	272	(CAC)4	160	171	CAC	3	4
5050	isotig04721__gene=isogroup01770__length=558__numContigs=2	GCAGTACAATTGTTTCTCAT	50.184	GAGGAGCTGTAGATGGTG	51.056	276	(CAACAC)5	286	315	CAACAC	6	5
5053	isotig04728__gene=isogroup01774__length=700__numContigs=3	CAGAGATCCAAGATGAATAA	50.125	CAACTCaTAACtCACaTTcC	50.326	114	(AAT)7	647	667	AAT	3	7
5054	isotig04729__gene=isogroup01774__length=604__numContigs=2	CAGAGATCCAAGATGAATAA	50.125	CAACTCaTAACtCACaTTcC	50.326	114	(AAT)7	551	571	AAT	3	7
5064	isotig04744__gene=isogroup01782__length=745__numContigs=2	TTGGATTTTACTCAACCTTA	50.146	ctcTGTGTGAGAAAAACATT	50.117	259	(GTT)4	140	151	GTT	3	4
5065	isotig04745__gene=isogroup01782__length=559__numContigs=2	CATTCACTGCTCAAATGT	49.7	TCTctcTGTGTGAGAAAAAC	50.073	171	(CTTT)3	42	53	CTTT	4	3
5075	isotig04762__gene=isogroup01791__length=902__numContigs=2	TGAAGATGTTGGACTAATTC	50.03	TCATCTACATGTGTTTACCC	50.67	225	(TGTGCC)3	340	357	TGTGCC	6	3
5079	isotig04766__gene=isogroup01793__length=809__numContigs=2	GAAGCATATAAGAGCGTAGA	50.13	CAAGAAATTCTaACATTTGG	50.146	207	(CTC)4	70	81	CTC	3	4
5080	isotig04767__gene=isogroup01793__length=486__numContigs=2	GAAGCATATAAGAGCGTAGA	50.13	CAAGAAATTCTAACATTTGG	50.146	209	(CTC)4	70	81	CTC	3	4
5088	isotig04780__gene=isogroup01800__length=694__numContigs=3	ATTTGAAaGAaGGAaGTTTT	50.113	TCCAGTCtGtGTCaAgAA	49.951	223	(CGG)4	544	555	CGG	3	4
5089	isotig04781__gene=isogroup01800__length=601__numContigs=2	CTGAACTCCTAAagatgcta	49.875	CTgGTCTTgtCTCACTCtC	50.024	235	(CGG)4	451	462	CGG	3	4
5092	isotig04785__gene=isogroup01802__length=644__numContigs=2	GAAATAACTGCAGATTCAAG	50.123	TCtTATcAgtGTTGTTCtCC	49.977	245	(GAT)4	542	553	GAT	3	4
5100	isotig04804__gene=isogroup01812__length=759__numContigs=2	CGTAGCATATCTCTCTTCAC	49.988	TCTTTACGTAGCCTACAATC	49.889	188	(TAAT)3	473	484	TAAT	4	3
5101	isotig04804__gene=isogroup01812__length=759__numContigs=2	TAGGCTACGTAAAGATGAAG	50.106	GAGtcgGtTTGTTAGtAGTG	49.871	160	(ACAA)3	676	687	ACAA	4	3
5102	isotig04805__gene=isogroup01812__length=526__numContigs=2	CGTAGCATATCTCTCTTCAC	49.988	TCTTTACGTAGCCTACAATC	49.889	188	(TAAT)3	240	251	TAAT	4	3
5103	isotig04805__gene=isogroup01812__length=526__numContigs=2	TAGGCTACGTAAAGATGAAG	50.106	GAGtcgGtTTGTTAGtAGTG	49.871	160	(ACAA)3	443	454	ACAA	4	3
5107	isotig04814__gene=isogroup01817__length=818__numContigs=2	GATTTAACCCTCATATCTCC	50.322	GCTTTACCTCACAGTTTCTA	49.785	267	(TGTGCC)3	246	263	TGTGCC	6	3
5108	isotig04815__gene=isogroup01817__length=462__numContigs=2	GATTTAACCCTCATATCTCC	50.322	TGAGGTTGAAACtTTTAGAG	49.769	111	(TGTGCC)3	246	263	TGTGCC	6	3
5109	isotig04816__gene=isogroup01818__length=719__numContigs=2	GTATCGATTCAGAGTAGTCG	49.791	tgaaaaaGAAtTAGaAAgGa	49.559	167	(TC)10	668	687	TC	2	10
5114	isotig04826__gene=isogroup01823__length=678__numContigs=2	CACACCATAGACTGAAACAT	50.632	AAcCCTATTAATaAACCCAC	50.202	192	(TCACAT)5	419	448	TCACAT	6	5
5115	isotig04826__gene=isogroup01823__length=678__numContigs=2	CACACCATAGACTGAAACAT	50.632	AAcCCTATTAATaAACCCAC	50.202	192	(CCACAT)10	449	508	CCACAT	6	10
5117	isotig04826__gene=isogroup01823__length=678__numContigs=2	tATTAATAGGgTTTTCCACA	50.058	AGTTTgAGTgGaAAcAgAG	49.911	140	(TTCTG)3	645	659	TTCTG	5	3
5119	isotig04827__gene=isogroup01823__length=601__numContigs=2	TATTACTAGGGTTTtCCACA	50.01	GAGTGGAAACAGAACAGAG	50.23	138	(TTCTG)5	558	582	TTCTG	5	5
5122	isotig04829__gene=isogroup01824__length=481__numContigs=2	ATtCctCTCtTTTCTAGGTG	50.301	TACATCGATAGGATGAACTC	49.944	105	(TA)9	333	350	TA	2	9
5128	isotig04836__gene=isogroup01828__length=695__numContigs=3	AACtATTTACTGCAACATGC	50.595	ATCATTAGCACAGAATCAAC	50.048	273	(CATGTT)3	431	448	CATGTT	6	3
5138	isotig04850__gene=isogroup01835__length=673__numContigs=3	CAAATTGGAAGAAATTATGA	50.474	TCGTCCAGTGAGATAGATAC	49.888	139	(CTT)4	571	582	CTT	3	4
5139	isotig04851__gene=isogroup01835__length=601__numContigs=2	CAGCAAAATTATGAGAAGAG	50.344	TCGTCCAGTGAGATAGATAC	49.888	268	(CTT)4	499	510	CTT	3	4
5141	isotig04855__gene=isogroup01837__length=628__numContigs=2	AAAGGTAAGAGAAGAAAAGG	49.881	CTGATCCTTCAAAtTAgGTa	49.553	271	(GA)6	461	472	GA	2	6
5147	isotig04860__gene=isogroup01840__length=726__numContigs=3	CAGTTTGTACTTTGGAAAAC	50.008	TTGTTTCGGTTACTCTCTTA	50.286	279	(AG)8	513	528	AG	2	8
5163	isotig04886__gene=isogroup01853__length=646__numContigs=2	ACTTGTAATTCGGTAAAATG	49.705	TAGTGATGTAATCCTCTTGG	50.116	225	(GGAGGC)3	92	109	GGAGGC	6	3
5166	isotig04887__gene=isogroup01853__length=612__numContigs=2	ACTTGTAATTCGGTAAAATG	49.705	TAGTGATGTAATCCTCTTGG	50.116	225	(GGAGGC)3	92	109	GGAGGC	6	3
5169	isotig04888__gene=isogroup01854__length=663__numContigs=2	TCCTGAATGAGTaTAACACc	49.885	tAgGGTTgaTCTCCAGAA	51.066	154	(AGCA)3	582	593	AGCA	4	3
5171	isotig04889__gene=isogroup01854__length=595__numContigs=2	TCCTGAATGAGTaTAACACc	49.885	tAgGGTTgaTCTCCAGAA	51.066	154	(AGCA)3	514	525	AGCA	4	3
5174	isotig04892__gene=isogroup01856__length=793__numContigs=2	CATCTCACAGTGACAGTCTT	50.563	TCAGATCCATAGGAAGTTTA	49.831	266	(TGATT)3	586	600	TGATT	5	3
5175	isotig04892__gene=isogroup01856__length=793__numContigs=2	CTTTCTGATGATGATTTGAT	49.892	TTTCtaGGTGTaTTTGATCC	49.327	219	(AAAG)3	719	730	AAAG	4	3
5194	isotig04924__gene=isogroup01872__length=626__numContigs=2	CTTTCgTAGAACACTTTTTG	50.413	GATCTCAGTgGATATGTcTG	49.991	260	(GAT)4	361	372	GAT	3	4
5196	isotig04925__gene=isogroup01872__length=620__numContigs=2	CTTTCgTAGAACACTTTTTG	50.413	GATCTCAGTgGATATGTcTG	49.991	260	(GAT)4	355	366	GAT	3	4
5203	isotig04934__gene=isogroup01877__length=864__numContigs=2	ACGGTATTCcTCCTATTTAT	49.822	ttaaCTGTGTCTGCATCAA	50.648	233	(AT)6	835	846	AT	2	6
5204	isotig04938__gene=isogroup01879__length=662__numContigs=2	ATtCAATTtCGATTtATACG	49.811	TGAGAGAGAAATCTTGAATG	50.222	215	(GAAACT)4	62	85	GAAACT	6	4
5205	isotig04939__gene=isogroup01879__length=580__numContigs=2	ATtCAATTtCGATTtATACG	49.811	TGAGAGAGAAATCTTGAATG	50.222	215	(GAAACT)4	62	85	GAAACT	6	4
5206	isotig04940__gene=isogroup01880__length=670__numContigs=2	AAGACACCTTCATATTTGTG	50.022	GAAAATGTGGATCTTGTAAA	50.214	178	(TTTC)3	456	467	TTTC	4	3
5211	isotig04947__gene=isogroup01883__length=604__numContigs=2	CAGAACAACAAGAAGAAGAG	50.004	ACAAGCATGTTATCCAACT	50.335	157	(GAAGAG)5	485	514	GAAGAG	6	5
5224	isotig04974__gene=isogroup01897__length=727__numContigs=2	CAGCTGTGGTATCTGTTATT	50.267	AGATGATATGTATTTCCGTG	49.99	107	(TCA)4	416	427	TCA	3	4
5227	isotig04975__gene=isogroup01897__length=499__numContigs=2	TAAGTAAAACAAGGCTTCAC	49.97	AGATGATATGTATTTCCGTG	49.99	144	(TCA)4	188	199	TCA	3	4
5241	isotig05000__gene=isogroup01910__length=647__numContigs=2	GGAGTGTATCCTCGgTAG	50.027	CCAATACGATTACCCTAAC	49.7	111	(TTAGGG)3	127	144	TTAGGG	6	3
5243	isotig05000__gene=isogroup01910__length=647__numContigs=2	GGTTTGGAGTGGAAGAT	50.035	ATCTGGAcCTAACGATAGTA	48.902	226	(GGAGAG)3	368	385	GGAGAG	6	3
5244	isotig05001__gene=isogroup01910__length=571__numContigs=2	AAACAATGTAATAAGGAGGA	49.065	GTACGtTGTTTTCTGGGT	50.58	270	(GGAGAG)3	292	309	GGAGAG	6	3
5245	isotig05002__gene=isogroup01911__length=728__numContigs=2	CACTCCCATATtACTCACC	50.029	AACTTGAATTGAAAATTACG	49.839	215	(ACC)4	142	153	ACC	3	4
5246	isotig05003__gene=isogroup01911__length=483__numContigs=2	CACTCCCATATtACTCACC	50.029	GCTTGTATCCAAATAACAAC	49.944	279	(ACC)4	142	153	ACC	3	4
5248	isotig05005__gene=isogroup01912__length=571__numContigs=2	TGGAGAGAGAATGTGAGTAG	50.019	CATTCTCCACTGAACTCTAA	50.212	140	(TGCGTT)5	465	494	TGCGTT	6	5
5255	isotig05018__gene=isogroup01919__length=827__numContigs=2	gCTGATTTTtGAGTACAGAC	49.843	CTGTTAAGAAGAGaAACCCT	50.427	140	(TCTTC)3	615	629	TCTTC	5	3
5256	isotig05022__gene=isogroup01921__length=752__numContigs=2	TTTGTttCTTCTTttCTTTG	50.09	AACAGAGTcAATTGCATATC	50.048	244	(CTT)6	73	90	CTT	3	6
5257	isotig05023__gene=isogroup01921__length=454__numContigs=2	TTTGTttCTTCTTttCTTTG	50.09	AACAGAGTcAATTGCATATC	50.048	244	(CTT)6	73	90	CTT	3	6
5260	isotig05025__gene=isogroup01922__length=501__numContigs=2	TTCAGGTGAGTGGCTC	50.145	ACAATTCTTCTCTTCCTCTT	49.753	251	(ACA)6	86	103	ACA	3	6
5274	isotig05050__gene=isogroup01935__length=772__numContigs=2	CTGTGGTCAGATTTGTTG	50.004	GTCAAGTTTCTTCTCTGAAA	49.481	264	(TTGGTG)4	52	75	TTGGTG	6	4
5279	isotig05056__gene=isogroup01938__length=640__numContigs=2	AGGAGAACTAGGTGAATTGT	50.365	CTTCTATCTCTCAAATCGG	49.824	258	(TCGTTG)3	353	370	TCGTTG	6	3
5281	isotig05056__gene=isogroup01938__length=640__numContigs=2	AGATCCGATTTGAGAGATAG	50.987	GtTgCAATGtTAAAGAGAGT	49.558	108	(CTA)4	610	621	CTA	3	4
5282	isotig05057__gene=isogroup01938__length=551__numContigs=2	AGGAGAACTAGGTGAATTGT	50.365	CTTCTATCTCTCAAATCGG	49.824	258	(TCGTTG)3	264	281	TCGTTG	6	3
5284	isotig05057__gene=isogroup01938__length=551__numContigs=2	AGATCCGATTTGAGAGATAG	50.987	GtTgCAATGtTAAAGAGAGT	49.558	108	(CTA)4	521	532	CTA	3	4
5290	isotig05078__gene=isogroup01949__length=847__numContigs=2	AAGAaGAGGTTGAAGTCTTG	51.162	TTATATCTGCTCCTGCTTAC	49.944	104	(AGG)5	207	221	AGG	3	5
5296	isotig05092__gene=isogroup01956__length=599__numContigs=2	caccccATtCAAAAaG	49.891	TACTCCACTCTCtTGTTCTG	50.162	106	(CAGCAA)3	41	58	CAGCAA	6	3
5297	isotig05093__gene=isogroup01956__length=575__numContigs=2	caccccATtCAAAAaG	49.891	TACTCCACTCTCtTGTTCTG	50.162	106	(CAGCAA)3	41	58	CAGCAA	6	3
5298	isotig05093__gene=isogroup01956__length=575__numContigs=2	ATTAGGGATTAGGAAGTGAC	49.994	AGTGAAAAGTGAAAAGTGAA	49.964	170	(TGTAAT)4	379	402	TGTAAT	6	4
5303	isotig05108__gene=isogroup01964__length=654__numContigs=2	GGATCAGACAAAGATAACAA	50.03	GTTCTGTCTGTCACaCtTTT	49.821	125	(AAAG)3	544	555	AAAG	4	3
5308	isotig05112__gene=isogroup01966__length=711__numContigs=2	CTATGAACTCGTCGTTGA	49.959	AtTGtTCTGGtTCtTCtTTC	50.972	266	(TCT)4	637	648	TCT	3	4
5324	isotig05150__gene=isogroup01985__length=708__numContigs=2	TACATTTCGTTGATTAAGGT	49.977	tTTgTTAACatGTCTCTTCC	50.166	255	(TGC)4	518	529	TGC	3	4
5326	isotig05156__gene=isogroup01988__length=574__numContigs=2	AAAaGTTtATGACATGCTTC	49.618	tCTcAAgtaACTCCTCTTCA	49.863	246	(ATGAGG)3	417	434	ATGAGG	6	3
5343	isotig05180__gene=isogroup02000__length=570__numContigs=2	ATATTGCAaTTCAATCATTC	50.147	gaaggtggaaaggtta	45.371	136	(TGT)4	544	555	TGT	3	4
5344	isotig05181__gene=isogroup02000__length=562__numContigs=2	TAATGTAGATTGtGTGAGCA	49.869	gaaggtggaaaggtta	45.371	252	(TGT)4	536	547	TGT	3	4
5351	isotig05193__gene=isogroup02006__length=554__numContigs=2	ACGTAGCTGTAGAAGATGAA	50.124	ACCTTTGACTACGAGAAGTT	50.681	202	(AAG)5	157	171	AAG	3	5
5357	isotig05200__gene=isogroup02010__length=597__numContigs=2	ggTTAAAATCGCTAATCAC	49.992	CTATGCACAACCAACACTAT	51.043	173	(TGTTGA)3	174	191	TGTTGA	6	3
5359	isotig05201__gene=isogroup02010__length=535__numContigs=2	ggTTAAAATCGCTAATCAC	49.992	CTATGCACAACCAACACTAT	51.043	173	(TGTTGA)3	174	191	TGTTGA	6	3
5388	isotig05258__gene=isogroup02039__length=595__numContigs=2	TCAAGAGCACAGAGTTAGTT	50.021	CTCTCTCTCTACAAATCACG	49.916	158	(AGAA)3	212	223	AGAA	4	3
5389	isotig05259__gene=isogroup02039__length=520__numContigs=2	TCAAGAGCACAGAGTTAGTT	50.021	CTTCTTCTTCTAAGCAATCA	50.016	238	(AGAA)3	212	223	AGAA	4	3
5400	isotig05276__gene=isogroup02048__length=589__numContigs=2	TCATTTCCTCTTCAAAGTTA	50.106	TCTTCAGCTGTTTCTGATAG	50.607	218	(CGG)4	187	198	CGG	3	4
5401	isotig05277__gene=isogroup02048__length=516__numContigs=2	aGCATTGCATCATCATAg	49.886	TCTTCAGCTGTTTCTGATAG	50.607	201	(CGG)4	114	125	CGG	3	4
5404	isotig05284__gene=isogroup02052__length=572__numContigs=2	TAGCAAGACATCTGAaGAAT	49.937	GtTCGtTTCGTAGAGaAAG	50.065	263	(CTT)6	511	528	CTT	3	6
5405	isotig05285__gene=isogroup02052__length=535__numContigs=2	GTTGATATAGAATTCCccTT	50.043	GtTCGtTTCGTAGAGaAAG	50.065	256	(CTT)6	474	491	CTT	3	6
5408	isotig05293__gene=isogroup02056__length=518__numContigs=2	AAATTCCATTGAATCAGTtA	49.797	AAgGtTTTTCTTTCTTGATT	50.113	139	(AATT)4	60	75	AATT	4	4
5416	isotig05300__gene=isogroup02060__length=595__numContigs=2	ACACAAAGAAGAAGATGATG	49.977	TgGtCAGCTTCTAATACAAT	49.982	228	(GCCACC)3	175	192	GCCACC	6	3
5420	isotig05301__gene=isogroup02060__length=506__numContigs=2	ACACAAAGAAGAAGATGATG	49.977	TgGtCAGCTTCTAATACAAT	49.982	228	(GCCACC)3	175	192	GCCACC	6	3
5425	isotig05310__gene=isogroup02065__length=682__numContigs=2	TTCAGGAAaTAATCATCAAC	50.082	CTTATTCTCTTGAATCCACA	50.26	242	(TCATCG)3	134	151	TCATCG	6	3
5432	isotig05322__gene=isogroup02071__length=599__numContigs=2	gatttatcttggtagctgtg	49.982	CTCCTTCTACaAGaGACTCA	49.359	194	(GCATTG)5	79	108	GCATTG	6	5
5433	isotig05323__gene=isogroup02071__length=498__numContigs=2	gatttatcttggtagctgtg	49.982	CTCCTTCTACaAGaGACTCA	49.359	194	(GCATTG)5	79	108	GCATTG	6	5
5439	isotig05328__gene=isogroup02074__length=551__numContigs=2	ACTCTGATGATAATTTGCAC	50.048	TCCTTGTGTGAGACTACTGT	50.228	131	(CCT)4	116	127	CCT	3	4
5440	isotig05329__gene=isogroup02074__length=526__numContigs=2	ACTCTGATGATAATTTGCAC	50.048	AAaTAAATCCTTTtaAAcCC	49.821	245	(CCT)4	116	127	CCT	3	4
5443	isotig05334__gene=isogroup02077__length=596__numContigs=2	tCACCATTATtATCAgCTTt	50.033	GATCATCAACAACAAGAAAT	49.797	246	(TGT)4	493	504	TGT	3	4
5444	isotig05335__gene=isogroup02077__length=490__numContigs=2	tCACCATTATtATCAgCTTt	50.033	GATCATCAACAACAAGAAAT	49.797	246	(TGT)4	387	398	TGT	3	4
5448	isotig05344__gene=isogroup02082__length=683__numContigs=2	AACATTTGTACACTCCAAAG	50.157	TGTCTATGCCTACACCTATT	49.841	110	(TTG)4	61	72	TTG	3	4
5451	isotig05350__gene=isogroup02085__length=597__numContigs=2	ATCATCTCTCAGTAGCAAAA	49.937	CTGTAAGCTATgTCCAACAC	50.707	195	(GAG)6	466	483	GAG	3	6
5452	isotig05350__gene=isogroup02085__length=597__numContigs=2	ATCATCTCTCAGTAGCAAAA	49.937	CTGTAAGCTATgTCCAACAC	50.707	195	(ATG)8	485	508	ATG	3	8
5453	isotig05351__gene=isogroup02085__length=485__numContigs=2	ATCATCTCTCAGTAGCAAAA	49.937	CTGTAAGCTATgTCCAACAC	50.707	195	(GAG)6	354	371	GAG	3	6
5454	isotig05351__gene=isogroup02085__length=485__numContigs=2	ATCATCTCTCAGTAGCAAAA	49.937	CTGTAAGCTATgTCCAACAC	50.707	195	(ATG)8	373	396	ATG	3	8
5464	isotig05386__gene=isogroup02103__length=677__numContigs=2	CATATAGCAtCAGGAAGAAG	50.073	GTAACAACCTCGACCC	48.453	192	(GCG)5	608	622	GCG	3	5
5468	isotig05394__gene=isogroup02107__length=536__numContigs=2	TTaGaTGGTTGGAATTAGG	50.156	AACACCAACAACATTATCTG	50.802	237	(GGGTTA)3	79	96	GGGTTA	6	3
5471	isotig05395__gene=isogroup02107__length=529__numContigs=2	TTaGaTGGTTGGAATTAGG	50.156	AACACCAACAACATTATCTG	50.802	237	(GGGTTA)3	79	96	GGGTTA	6	3
5479	isotig05418__gene=isogroup02119__length=656__numContigs=2	GACTGTGTTTGGTAAGTGTT	49.873	CCATTTCTAtTTACTCCCTC	50.657	250	(CGGGAG)3	513	530	CGGGAG	6	3
5483	isotig05424__gene=isogroup02122__length=575__numContigs=2	ATTAAGATCGATGCCTATG	50.232	GTACACTGTAGTGGATTTGG	50.315	231	(CAAG)3	159	170	CAAG	4	3
5484	isotig05425__gene=isogroup02122__length=477__numContigs=2	ATTAAGATCGATGCCTATG	50.232	GTACACTGTAGTGGATTTGG	50.315	231	(CAAG)3	159	170	CAAG	4	3
5485	isotig05425__gene=isogroup02122__length=477__numContigs=2	AAGTGGTACACTGCTTCTC	49.929	CACAGGAAAATAAGAGtCTG	49.912	134	(TTGTGT)3	330	347	TTGTGT	6	3
5503	isotig05468__gene=isogroup02144__length=538__numContigs=2	CCcTCCTAAAAaGTAAaCTC	50.189	GAGGATGCTGAAAATCTAA	50.278	207	(TC)8	41	56	TC	2	8
5504	isotig05469__gene=isogroup02144__length=505__numContigs=2	CCcTCCTAAAAaGTAAaCTC	50.189	GAGGATGCTGAAAATCTAA	50.278	207	(TC)8	41	56	TC	2	8
5505	isotig05470__gene=isogroup02145__length=535__numContigs=2	TGTTGTAAATGGAGAGAGAG	50.212	TATACACCCTTGATTCAAAC	50.073	122	(GGAATC)3	247	264	GGAATC	6	3
5507	isotig05471__gene=isogroup02145__length=507__numContigs=2	TGTTGTAAATGGAGAGAGAG	50.212	TTTTGACGAGACTACaAAGT	50.014	237	(GGAATC)3	247	264	GGAATC	6	3
5509	isotig05478__gene=isogroup02149__length=537__numContigs=2	TTCTTAGAATTGTGCATTTT	50.298	TTTACAAGATTATCCTGACC	49.327	264	(GTCATG)11	174	239	GTCATG	6	11
5510	isotig05478__gene=isogroup02149__length=537__numContigs=2	TCAGGATAATCTTGTAAACC	49.327	AAACCAAGAATGGaAAAC	49.78	221	(GGA)4	473	484	GGA	3	4
5511	isotig05479__gene=isogroup02149__length=503__numContigs=2	TTCTTAGAATTGtGCATTTT	50.298	TTTACAAGATTATCCTGACC	49.327	240	(GTCATG)7	164	205	GTCATG	6	7
5512	isotig05479__gene=isogroup02149__length=503__numContigs=2	TCAGGATAATCTTGTAAACC	49.327	AAACCAAGAATGGaAAAC	49.78	221	(GGA)4	439	450	GGA	3	4
5515	isotig05485__gene=isogroup02152__length=358__numContigs=2	TACATCTTCAGCTACCTTTT	49.375	AGCGGCCACGTTAtC	53.523	158	(CGACAA)3	322	339	CGACAA	6	3
5521	isotig05500__gene=isogroup02160__length=578__numContigs=2	GCTTAACAAAATACTtCCAA	50.019	ATCATAGATTcGcAGTTAAG	49.757	186	(AACA)3	445	456	AACA	4	3
5523	isotig05508__gene=isogroup02164__length=639__numContigs=2	GAGTGATGAGCTTGTATTTG	50.721	TCTGCTTGTAACTTCTGATT	50.073	229	(CTT)4	485	496	CTT	3	4
5538	isotig05538__gene=isogroup02179__length=673__numContigs=2	GGTTAAGAAGTGAAGGATTT	50.256	TGGTCTTACAGAGATTCAAc	49.977	244	(CTCTTC)3	598	615	CTCTTC	6	3
5539	isotig05540__gene=isogroup02180__length=527__numContigs=2	CCAaGCGATGTATAGAATAG	50.298	TCATAAACCGTTAACTAAGC	50.066	203	(GTTGG)3	335	349	GTTGG	5	3
5540	isotig05541__gene=isogroup02180__length=496__numContigs=2	CCAaGCGATGTATAGAATAG	50.298	CATTAGGAAGATCTTGTTTG	49.966	239	(GTTGG)3	335	349	GTTGG	5	3
5543	isotig05550__gene=isogroup02185__length=720__numContigs=2	TAAGAACATCAGAATCATCC	49.892	GATATCTTACGTTCGACTTG	49.982	240	(GTT)5	521	535	GTT	3	5
5544	isotig05551__gene=isogroup02185__length=293__numContigs=2	gAGAAAGGcTACCTGCT	50.036	GATATCTTACGTTCGACTTG	49.982	164	(TCAA)3	39	50	TCAA	4	3
5552	isotig05566__gene=isogroup02193__length=599__numContigs=2	AAGAGTAGGGTTTtGAATTt	49.981	ATCTTAATTCTCCAACCATT	50.447	248	(GAA)4	348	359	GAA	3	4
5560	isotig05574__gene=isogroup02197__length=608__numContigs=3	ATTGTGTAGTCAttGGATGT	49.941	TGGCTTAGTATCATTCtTGt	49.982	173	(GAAAA)3	420	434	GAAAA	5	3
5577	isotig05614__gene=isogroup02217__length=597__numContigs=2	AGTGGGAGGATGACG	49.534	tTaAAGAtTGGTCTGAAGAA	50.106	238	(CTCGTA)4	145	168	CTCGTA	6	4
5578	isotig05615__gene=isogroup02217__length=393__numContigs=2	AGTGGGAGGATGACG	49.534	GATTACAGAGTGAGGTTGAA	49.977	261	(CTCGTA)4	145	168	CTCGTA	6	4
5583	isotig05624__gene=isogroup02222__length=539__numContigs=2	TtATGggTTTAACAGTTCAT	49.791	TCACTCAATTACTCAAATCC	50.03	243	(TCTT)3	134	145	TCTT	4	3
5589	isotig05633__gene=isogroup02226__length=422__numContigs=2	AGAAATCACGATAGCAGATA	50.04	ATaAGATCACCGAGaAGC	49.895	201	(TCGGAA)3	305	322	TCGGAA	6	3
5593	isotig05650__gene=isogroup02235__length=518__numContigs=2	CTACACAAAACCACAAGTCT	50.108	CTACAATTGCTTCAAGtTTT	49.97	274	(CTA)4	85	96	CTA	3	4
5606	isotig05686__gene=isogroup02253__length=569__numContigs=2	CCATTGTAAaCcTAAGATTg	50.01	TAcTTATCaAAACCATGTCC	50.073	174	(TGC)4	207	218	TGC	3	4
5616	isotig05713__gene=isogroup02266__length=435__numContigs=2	gatgtACCAaGTAATCCAAa	50.073	TATcCCTAATTGaAAAACaA	50.191	112	(TTC)4	150	161	TTC	3	4
5629	isotig05732__gene=isogroup02276__length=595__numContigs=2	GTCGATACCAATAGATTCAA	50.132	TACTTCTgaACACCACTCTC	49.92	253	(GGGAGA)5	475	504	GGGAGA	6	5
5630	isotig05733__gene=isogroup02276__length=335__numContigs=2	aCTTtACAGCATTGAGAGAa	50.073	TACTTCTgaACACCACTCTC	49.92	203	(GGGAGA)5	215	244	GGGAGA	6	5
5637	isotig05744__gene=isogroup02282__length=528__numContigs=2	TGGAACTcTGTTTAGCTtAC	49.785	CTGTGCTATTTCTCAGAGTC	49.88	162	(AGCT)3	126	137	AGCT	4	3
5638	isotig05745__gene=isogroup02282__length=401__numContigs=2	TGGAACTcTGTTTAGCTtAC	49.785	GATacTCTTCACCtGAGACA	49.773	142	(AGCT)3	126	137	AGCT	4	3
5640	isotig05750__gene=isogroup02285__length=478__numContigs=2	CTGTTGTGacTGTTGGG	50.696	ACTAATGAGAAGCACTCAGA	49.88	117	(GCT)10	24	53	GCT	3	10
5641	isotig05751__gene=isogroup02285__length=450__numContigs=2	CTGTTGTGacTGTTGGG	50.696	ACTAATGAGAAGCACTCAGA	49.88	117	(GCT)10	24	53	GCT	3	10
5642	isotig05752__gene=isogroup02286__length=560__numContigs=2	CAACAAATCAGGACTTGAC	51.11	TTCTTCTCCTTAACCACTCT	50.724	155	(GAA)6	86	103	GAA	3	6
5643	isotig05752__gene=isogroup02286__length=560__numContigs=2	AGAGTGGTTAAGGAGAAGAA	50.724	cTCTcTCtTTtCTCCAAAGt	50.397	202	(GCT)4	335	346	GCT	3	4
5645	isotig05753__gene=isogroup02286__length=366__numContigs=2	CAACAAATCAGGACTTGAC	51.11	tTTagAgACATTCCaTTGTT	49.74	273	(GAA)6	86	103	GAA	3	6
5649	isotig05763__gene=isogroup02291__length=339__numContigs=2	TCATGTATTTGTAATTGGGT	50.403	AATAGTGAAGCTcCTAAAcC	50.483	157	(TGG)4	174	185	TGG	3	4
5669	isotig05804__gene=isogroup02312__length=608__numContigs=2	AaTAAGAGAGGAGGAGAGAA	49.843	AATGAAAACAAGACAAGGTA	49.875	174	(TGGATT)6	78	113	TGGATT	6	6
5700	isotig05908__gene=isogroup02364__length=487__numContigs=2	AATGTAAaCATCGACAACAC	50.77	TGTGTCTCTTCGtCTATTCT	49.677	264	(GGATGA)4	304	327	GGATGA	6	4
5709	isotig05934__gene=isogroup02377__length=438__numContigs=2	GTGATTtGTTGttttCCttA	50.344	AAGGCTGTAACTTTaTaCTaTTg	49.825	147	(AAT)4	401	412	AAT	3	4
5734	isotig05974__gene=isogroup02397__length=446__numContigs=2	TGATGATTCTATTGCTACCT	49.848	CTGATGACAAGAGGATTAAG	49.774	251	(ATG)4	113	124	ATG	3	4
5740	isotig05980__gene=isogroup02400__length=462__numContigs=3	ATATCATCAGCAAATTGTTC	50.098	TAATTCTTGATTGGTAGCAT	50.033	270	(AGA)4	198	209	AGA	3	4
5741	isotig05981__gene=isogroup02400__length=381__numContigs=2	aGAACAaTGAAGAGAACTGA	49.623	ACTTATGCCTTTCTCTCTCT	49.992	236	(AGA)4	198	209	AGA	3	4
5742	isotig05984__gene=isogroup02402__length=436__numContigs=2	GAAATAGGTGGTTAGGAAGT	50.121	CTCAAATCCTCCTGTTAGTT	51.048	140	(GAAG)3	187	198	GAAG	4	3
5743	isotig05985__gene=isogroup02402__length=398__numContigs=2	GAAATAGGTGGTTAGGAAGT	50.121	aACAAATCCTCCTGTTAGTT	50.533	140	(GAAG)3	187	198	GAAG	4	3
5744	isotig05992__gene=isogroup02406__length=429__numContigs=2	TATTTTACTTCTTCAACCCA	50.146	agagtacatgggaaagagAG	50.894	259	(CATCTT)4	374	397	CATCTT	6	4
5745	isotig05993__gene=isogroup02406__length=400__numContigs=2	CCACATGTtATCAAGgTTAG	50.583	agagtacatgggaaagagAG	50.894	257	(CATCTT)4	345	368	CATCTT	6	4
5765	isotig06058__gene=isogroup02439__length=479__numContigs=2	GTGGAgaCaaTTGATAGAGA	49.834	GTTCCTTGATGAGAGAAGAT	50.684	172	(TGC)6	390	407	TGC	3	6
5766	isotig06059__gene=isogroup02439__length=328__numContigs=2	GTGGAGACAaTTGATAGAGA	49.834	GTTCCTTGATGAGAGAAGAT	50.684	172	(TGC)6	239	256	TGC	3	6
5775	isotig06073__gene=isogroup02446__length=279__numContigs=2	ACTATCTTTCGTTCCTTTCT	49.986	AGATGGAAATAGaAAcacCT	50.407	213	(CAG)4	184	195	CAG	3	4
5776	isotig06076__gene=isogroup02448__length=554__numContigs=2	TTttGTTCTTGAAGATTtGT	50.016	AGAAAGTGATATGGAAGGAg	50.925	242	(CTC)4	356	367	CTC	3	4
5793	isotig06122__gene=isogroup02471__length=467__numContigs=2	TTAGACTGGTAGAATTTGGA	49.966	AGTCAcgttttCAGAAATAA	50.065	257	(AGGA)3	343	354	AGGA	4	3
5795	isotig06123__gene=isogroup02471__length=313__numContigs=2	AAAGGTTAtACcTAACGGAT	49.946	AGTCAcgttttCAGAAATAA	50.065	148	(AGGA)3	189	200	AGGA	4	3
5800	isotig06128__gene=isogroup02474__length=420__numContigs=2	tacccttcacctgattct	49.973	AGGaGATGGATaAAGaAGAG	50.172	195	(CCT)5	127	141	CCT	3	5
5802	isotig06129__gene=isogroup02474__length=356__numContigs=2	tacccttcacctgattct	49.973	GAGTTCCAGCAGAATAATAA	49.707	214	(CCT)5	127	141	CCT	3	5
5805	isotig06137__gene=isogroup02478__length=364__numContigs=2	TACGTTTAGAGAAAGACGAG	50.008	AgACATTcACGGAAGATAC	49.637	268	(TTGAA)4	207	226	TTGAA	5	4
5810	isotig06157__gene=isogroup02488__length=218__numContigs=2	CACATGCACaTTCACAT	48.883	GAGAAAATAAAAATGGAGGT	50.299	145	(CACATT)7	39	80	CACATT	6	7
5815	isotig06163__gene=isogroup02491__length=351__numContigs=2	CCaTACTCATaCCCATATTC	49.381	TATTGCACtacTCAGGAACt	49.929	235	(TGTTAC)4	122	145	TGTTAC	6	4
5818	isotig06173__gene=isogroup02496__length=310__numContigs=2	TATATGTTCATTGTCGCATA	50.031	TACTCAACTTCTTAGCCAtt	49.375	233	(TGTT)3	175	186	TGTT	4	3
5819	isotig06180__gene=isogroup02500__length=407__numContigs=2	AATAATGTCAATTACGCAGT	49.993	GaACTGAAGCCATGTaGTAg	49.929	195	(GAA)4	297	308	GAA	3	4
5832	isotig06234__gene=isogroup02527__length=405__numContigs=2	tgAtTtCTTTGTCTGTTAGC	50.552	ATTCAACaaATAAATTGCAc	50.402	162	(AACCCT)3	228	245	AACCCT	6	3
5849	isotig06282__gene=isogroup02551__length=341__numContigs=2	TAAaTTTCGTTtGTGTCTCT	50.065	TACCaAAcCCAATAAATaAA	50.226	210	(ATTTT)3	170	184	ATTTT	5	3
5850	isotig06283__gene=isogroup02551__length=316__numContigs=2	TGAAGTCTtGAAGAAGGTTA	50.056	AAACaACTGTTAGGaACaAA	50.008	208	(ATTTT)3	145	159	ATTTT	5	3
5861	isotig06316__gene=isogroup02568__length=333__numContigs=2	TAAaTGAGAATGAATCCTTG	50.305	cACTCCCTTTCTATCTCTCT	50.124	197	(GTTGAA)3	245	262	GTTGAA	6	3
5875	isotig06363__gene=isogroup02592__length=810__numContigs=2	GTGTCACTCAATTCaTTACC	50.091	AAGATCAGAACAACAACAAC	49.88	184	(TTG)4	68	79	TTG	3	4
5879	isotig06365__gene=isogroup02594__length=469__numContigs=2	TACCTTCTTCAACTCTTTCA	50.056	CCACCTTCTCTCTCTATCTC	50.426	170	(TAA)4	114	125	TAA	3	4
5882	isotig06368__gene=isogroup02597__length=4667__numContigs=1	CTAGGCAAGTACTTCAACAC	50.065	ATTGGGTCACTGATTTTT	49.931	275	(CTT)4	3800	3811	CTT	3	4
5897	isotig06372__gene=isogroup02601__length=3579__numContigs=1	TAAATATCCTCATCAGCAGT	49.848	TCTTGGTGTTATCCATAGAG	50.116	267	(ACC)4	2120	2131	ACC	3	4
5900	isotig06373__gene=isogroup02602__length=3454__numContigs=1	TTGGGCTACTCTCTGTACTA	50.157	AAGATTGAGGAGCtACTTTT	50.169	166	(GCT)4	683	694	GCT	3	4
5901	isotig06373__gene=isogroup02602__length=3454__numContigs=1	ATTTACCAGCACCAACAT	50.998	TATTCAAGCTCTGATTTAGG	49.928	275	(GAATC)5	3222	3246	GAATC	5	5
5904	isotig06375__gene=isogroup02604__length=3299__numContigs=1	GAATAATTGAGTCCTTGTTG	49.74	GCTTCTTCTTTCTCTTCTTC	50.269	185	(AGA)4	3099	3110	AGA	3	4
5905	isotig06375__gene=isogroup02604__length=3299__numContigs=1	GAATAATTGAGTCCTTGTTG	49.74	GCTTCTTCTTTCTCTTCTTC	50.269	185	(AAG)7	3113	3133	AAG	3	7
5906	isotig06375__gene=isogroup02604__length=3299__numContigs=1	GAATAATTGAGTCCTTGTTG	49.74	GCTTCTTCTTTCTCTTCTTC	50.269	185	(CAG)6	3134	3151	CAG	3	6
5914	isotig06380__gene=isogroup02609__length=3104__numContigs=1	AAAGGAAAAATTCTGATCTT	49.988	TAAATATTGATCATTGACCC	49.992	107	(GAA)4	1843	1854	GAA	3	4
5927	isotig06387__gene=isogroup02616__length=2913__numContigs=1	CTCCAAAGCATAAATACAGT	49.702	GTGAATAAGCAAGAAGaAAA	49.977	100	(TC)7	82	95	TC	2	7
5930	isotig06387__gene=isogroup02616__length=2913__numContigs=1	TGGAATTTATGTTTTGAGAC	50.214	AGTTCaAAAGTGaAAACAGa	49.964	272	(GAT)4	2802	2813	GAT	3	4
5932	isotig06388__gene=isogroup02617__length=2896__numContigs=1	TtGTTAAAATGGATTtAaGG	49.921	CAATTCAGGAGAGTATGAGA	50.073	240	(CAA)4	2203	2214	CAA	3	4
5934	isotig06389__gene=isogroup02618__length=2851__numContigs=1	CTTACTGTCCAGATTCTTCA	50.212	TCTAGGAACATCCAATaAAA	50.017	183	(AAATA)3	167	181	AAATA	5	3
5936	isotig06389__gene=isogroup02618__length=2851__numContigs=1	GCATCCATTGTAGAGTAGAG	49.791	aaggttgagcttgctatc	50.24	251	(GTC)4	2812	2823	GTC	3	4
5943	isotig06393__gene=isogroup02622__length=2825__numContigs=1	TCAACACCGTTATTGTTC	49.703	GAATCTGAGAACCAATATGA	49.892	261	(AGG)4	1104	1115	AGG	3	4
5944	isotig06393__gene=isogroup02622__length=2825__numContigs=1	ATTTGACTTGTGACAGTGAT	50.037	AGAACATTCCCAGATAATAA	48.927	105	(GGAG)3	2104	2115	GGAG	4	3
5950	isotig06397__gene=isogroup02626__length=2805__numContigs=1	ACACTCGAACTATACCAGAG	49.241	CTGAGGAGTGAGGAATTAG	49.56	197	(AGTCCC)3	196	213	AGTCCC	6	3
5956	isotig06401__gene=isogroup02630__length=2764__numContigs=1	GTTTGTTTCACACTCTCATC	50.19	TCTTACTAAGTGGTGGAAAA	50.098	279	(TGCT)3	572	583	TGCT	4	3
5958	isotig06401__gene=isogroup02630__length=2764__numContigs=1	CTCTTAACGACATCTGAATC	49.738	AACTAAACGGATCTCTTCTT	49.986	248	(AGA)4	2643	2654	AGA	3	4
5959	isotig06402__gene=isogroup02631__length=2759__numContigs=1	TCTTTtGTTTGCTTAAAAaT	49.884	AGAGATAAGGGtTTTGAGAG	50.301	158	(GTT)6	139	156	GTT	3	6
5972	isotig06406__gene=isogroup02635__length=2693__numContigs=1	GTGATGTAGAGAATGAGGAA	49.834	TTCAACTTGTAGGTCTCAAT	49.68	250	(TTG)4	1902	1913	TTG	3	4
5974	isotig06407__gene=isogroup02636__length=2690__numContigs=1	ATTAAGTGATAATGAAGCCA	50.033	GAACAGTTAGAGCCTGATAA	49.649	198	(CTG)4	363	374	CTG	3	4
5976	isotig06407__gene=isogroup02636__length=2690__numContigs=1	ATTGGTTGAACAAGTCATAG	50.022	GTTGGTGTGTAGTTTTTGTC	50.366	220	(GCG)6	2203	2220	GCG	3	6
5978	isotig06407__gene=isogroup02636__length=2690__numContigs=1	GATAAAaCCCTAGGAAGAAC	49.855	CAGCGCAGTACTATTCAC	49.871	235	(AG)8	2625	2640	AG	2	8
5979	isotig06408__gene=isogroup02637__length=2683__numContigs=1	GCCTGtAcagactgaGATAA	50.23	ACACCATTTTGAACCTTT	50.073	109	(GAGT)4	2642	2657	GAGT	4	4
5988	isotig06413__gene=isogroup02642__length=2637__numContigs=1	TGGGTAATGTAAACTTTCTC	49.464	CACTATTAtCAAGAATTGGc	50.033	279	(TCTCAG)3	2356	2373	TCTCAG	6	3
5990	isotig06414__gene=isogroup02643__length=2623__numContigs=1	ACTGGAAGCTACAAATATGA	49.982	TCTCTCTCTGATATGGACTG	49.873	218	(GAT)4	1719	1730	GAT	3	4
5998	isotig06417__gene=isogroup02646__length=2601__numContigs=1	ACCCAATTATTCTCTCTCTC	49.95	AGAAGAAGAGAGTGGTTTTT	49.886	144	(CTT)4	2379	2390	CTT	3	4
6010	isotig06422__gene=isogroup02651__length=2500__numContigs=1	GCTTAAAGATGCAATTTCT	49.854	TAGCTCATTTAGAGTCCGT	49.98	233	(CAC)4	2067	2078	CAC	3	4
6016	isotig06427__gene=isogroup02656__length=2452__numContigs=1	CAACAAGTTAAGAAGAGTGG	50.048	CTCATCTTCATCATCAGTTT	49.834	252	(GAT)4	1416	1427	GAT	3	4
6017	isotig06427__gene=isogroup02656__length=2452__numContigs=1	AAACTGATGATGAAGATGAG	49.834	ATTGTATCCACAAACaAAAC	49.982	232	(GAT)4	1578	1589	GAT	3	4
6019	isotig06429__gene=isogroup02658__length=2446__numContigs=1	ATGCACTTGTTATTTGAACT	49.892	AGGTGTGTGTTTAAGAACTG	50.108	140	(ATC)4	161	172	ATC	3	4
6021	isotig06430__gene=isogroup02659__length=2427__numContigs=1	AAGAGAAAGAAAAAGAGAGC	49.986	CTGTCTACAACGGATTAGAG	49.964	276	(AAGAG)6	2279	2308	AAGAG	5	6
6027	isotig06431__gene=isogroup02660__length=2427__numContigs=1	GTGTCGAGTTTGAGTAATGT	49.933	CAATCTTGTAGTTTCCAGTC	49.68	235	(GTGCTT)5	2166	2195	GTGCTT	6	5
6034	isotig06436__gene=isogroup02665__length=2375__numContigs=1	GCACTTGTTCTATCCTTCTA	49.649	ACGGTGATAGTGAAGAGAG	49.819	153	(AGTT)3	314	325	AGTT	4	3
6043	isotig06439__gene=isogroup02668__length=2354__numContigs=1	AaTAAAACCCTCATCTTCTC	50.13	CCTTCTTCTTCTCTTCTCTT	49.647	193	(CCCT)3	268	279	CCCT	4	3
6044	isotig06439__gene=isogroup02668__length=2354__numContigs=1	TTCTCTATAAGGGGTTTCTT	50.066	CTCATCTTTCTGATAATTGG	49.831	128	(TTC)4	719	730	TTC	3	4
6048	isotig06441__gene=isogroup02670__length=2345__numContigs=1	AGTTTCTCTTCTCTGCTCTT	50.082	AGCTAGCTGTTACAAAAGAA	49.882	209	(AATA)3	2185	2196	AATA	4	3
6051	isotig06443__gene=isogroup02672__length=2314__numContigs=1	ATCCCATTAGAAAGTTATCC	50.043	TAAAGACAGTTCTCATGCTT	50.073	108	(TGAA)3	1570	1581	TGAA	4	3
6059	isotig06447__gene=isogroup02676__length=2305__numContigs=1	GAGCATGTACGGTAGAGAT	49.896	GAGAGTCCAAACGAAGAT	49.566	232	(AGA)4	237	248	AGA	3	4
6061	isotig06449__gene=isogroup02678__length=2297__numContigs=1	GGTTGAGTTGtACTCAGAAA	50.117	cCAtTaTCgCTATTGaCTTa	50.749	185	(GT)6	2152	2163	GT	2	6
6066	isotig06453__gene=isogroup02682__length=2285__numContigs=1	ACAGTAGCATCTGAGAAAAA	50.073	CCAGtTATGAGCTTGTCTAC	49.929	253	(TTA)4	469	480	TTA	3	4
6067	isotig06453__gene=isogroup02682__length=2285__numContigs=1	AGACAAAGGAaGTAGAGGAC	50.032	ATTGAGAGCAATAAGCAGA	50.971	116	(AG)9	2248	2265	AG	2	9
6076	isotig06459__gene=isogroup02688__length=2250__numContigs=1	ACTGGCTGATTACTACAAGA	49.929	TTCCTACTACAAAGAAGCTG	50.008	197	(TGG)4	1512	1523	TGG	3	4
6077	isotig06459__gene=isogroup02688__length=2250__numContigs=1	ACTAGTACCACCAAACATTG	50.014	TAACATCAGGTCTCTTGAAC	49.977	249	(TATT)3	2129	2140	TATT	4	3
6087	isotig06465__gene=isogroup02694__length=2240__numContigs=1	TAGTTGGTTGGATCAGTAAC	50.022	TAAACGGTTACATCAAAAGT	50.106	200	(GAGT)3	1860	1871	GAGT	4	3
6091	isotig06471__gene=isogroup02700__length=2223__numContigs=1	CACTCAAAACACTTCTCACT	50.064	CCTCATATGCTTCTTCTAAA	49.928	246	(GTC)4	43	54	GTC	3	4
6095	isotig06472__gene=isogroup02701__length=2224__numContigs=1	TCTAATGATAATAATAATGGCA	49.825	TTTTGTAGCTTTTTCACTTC	50.106	261	(ATA)5	40	54	ATA	3	5
6099	isotig06472__gene=isogroup02701__length=2224__numContigs=1	AGCACAAGTCTAACAACCTA	50.065	CCACCATTTTCTTAAcCT	49.868	109	(GACCC)4	2145	2164	GACCC	5	4
6106	isotig06476__gene=isogroup02705__length=2205__numContigs=1	TTtGTACACTCTTATCGCTT	50.302	CAGCAACTTTATCACTATCC	49.982	279	(CCG)4	250	261	CCG	3	4
6107	isotig06476__gene=isogroup02705__length=2205__numContigs=1	CAGGAAGTTTGGATATAATG	49.879	TAGTGATAGTCCTCCAAATG	50.116	265	(TGATGG)3	1130	1147	TGATGG	6	3
6108	isotig06477__gene=isogroup02706__length=2206__numContigs=1	TGACCAAATTTTtGTtAGTT	50.058	CATCTAACACAAACAGAAcC	50.461	153	(AGAGA)3	2015	2029	AGAGA	5	3
6112	isotig06481__gene=isogroup02710__length=2184__numContigs=1	ATCTAATTGTTTCCACAAGA	49.74	CACTCAACTAAGAGCAACTC	50.021	268	(ATTT)3	278	289	ATTT	4	3
6116	isotig06483__gene=isogroup02712__length=2178__numContigs=1	CGAATACTGCTAGTAGAACG	50.566	AATCCAACGGTCACTG	49.96	279	(CCGACA)3	1896	1913	CCGACA	6	3
6122	isotig06487__gene=isogroup02716__length=2161__numContigs=1	ACACATTGTGATGTGTGTTA	49.969	AGCTTCTTTTCTCTTCACTT	50.26	105	(AAG)8	2026	2049	AAG	3	8
6123	isotig06488__gene=isogroup02717__length=2139__numContigs=1	GAATAAaCAAAaagAAAGGC	51.194	ATAGAGGaAAGAAAAGGAGA	50.026	121	(CAAAC)3	39	53	CAAAC	5	3
6124	isotig06488__gene=isogroup02717__length=2139__numContigs=1	CAAGAAGAAGCTTATCTCAA	50.016	TTCATGTAATTAgGTGATCC	49.94	133	(CAGCAT)3	541	558	CAGCAT	6	3
6130	isotig06491__gene=isogroup02720__length=2139__numContigs=1	CAAGATCAGTACcAGTGATt	49.827	TGGTTATATCCACTTTTGTC	50.073	233	(ATAA)4	185	200	ATAA	4	4
6135	isotig06495__gene=isogroup02724__length=2140__numContigs=1	AGTTTTGTCATTACCTACCA	49.734	CATAACCTTCCTTACAACTG	49.959	246	(CAAAC)4	631	650	CAAAC	5	4
6137	isotig06495__gene=isogroup02724__length=2140__numContigs=1	AAATGTAGGATGTGGgAG	50.335	GtTTGtTTACaaAAGCGTAg	50.591	115	(GAGT)6	2063	2086	GAGT	4	6
6138	isotig06497__gene=isogroup02726__length=2099__numContigs=1	GGTATCCTTTCTCTGAGTTT	50.082	TCCAATTTATTACACCCttA	50.058	196	(AATT)3	2064	2075	AATT	4	3
6145	isotig06499__gene=isogroup02728__length=2089__numContigs=1	GTAATCAGAAACTGATGGTG	50.326	GTAcCTTTGAAGATGAAGG	49.53	105	(TCT)4	1977	1988	TCT	3	4
6150	isotig06505__gene=isogroup02734__length=2076__numContigs=1	CTCTCCAACATCTTATTCTG	49.774	AAGTTAGATCTCaGATGCAG	49.444	226	(AGCTGT)3	302	319	AGCTGT	6	3
6158	isotig06509__gene=isogroup02738__length=2066__numContigs=1	GTATTTTACAGGGAGTGTTG	49.734	CACACCTTTTCTATTTCCTC	51.504	278	(TAG)4	239	250	TAG	3	4
6163	isotig06510__gene=isogroup02739__length=2069__numContigs=1	TATTCATACTCCTCTTCAGC	49.51	AAAAGAATCAATAGAAGGGT	49.855	272	(CAC)9	1606	1632	CAC	3	9
6164	isotig06511__gene=isogroup02740__length=2061__numContigs=1	GAAGtGAAACtCACACACC	50.836	CAGAAAAGATGAAAAATCAG	50.106	236	(AG)6	26	37	AG	2	6
6172	isotig06515__gene=isogroup02744__length=2055__numContigs=1	GAGGTTAAGAAGAAAGGTTC	49.938	ATCTGTAGAAAGCATAACCA	49.982	249	(GAT)4	1185	1196	GAT	3	4
6177	isotig06518__gene=isogroup02747__length=2038__numContigs=1	AGTCAGAAAGTCCATCAAC	49.514	GTTTTTACTGAAATTCAACG	50.241	272	(AAC)6	1702	1719	AAC	3	6
6183	isotig06521__gene=isogroup02750__length=2036__numContigs=1	TTAACACTTGTCACCTTTTT	50.008	GCTCTAGAGGCATATACACA	50.52	200	(TTGT)3	1248	1259	TTGT	4	3
6190	isotig06523__gene=isogroup02752__length=2035__numContigs=1	CAAGATTGAAGAAGAAACAG	50.056	AGACAATTTTAGTTTGTTGG	49.598	166	(AGA)5	1891	1905	AGA	3	5
6199	isotig06530__gene=isogroup02759__length=2023__numContigs=1	GCGATTACAAGATGAAATAC	50	GATTTACGAGCTTCTAACAA	50.025	267	(GAAG)3	1346	1357	GAAG	4	3
6201	isotig06531__gene=isogroup02760__length=2027__numContigs=1	ATTAAACCTCTTTGATTCCT	49.855	CACCaAACAACAATAGTACA	49.313	128	(TGT)4	1973	1984	TGT	3	4
6202	isotig06532__gene=isogroup02761__length=2020__numContigs=1	TTCCTTACCATTAACAaCAC	50.205	TAAACGAGAAAAGAGAAAAG	49.421	123	(TTTCTT)4	1833	1856	TTTCTT	6	4
6205	isotig06535__gene=isogroup02764__length=2015__numContigs=1	gATTCAACTTTGAAGATCC	49.293	CTCCTTCTTCTCTTTCAAAT	50.438	225	(TCT)10	43	72	TCT	3	10
6209	isotig06536__gene=isogroup02765__length=2020__numContigs=1	GTGACAAAATAAAAaCAAGG	50.058	ACACtcACaACACACACAG	50.184	268	(AG)16	1893	1924	AG	2	16
6212	isotig06538__gene=isogroup02767__length=2012__numContigs=1	CTGAGTAGTGAGTAGCGATT	49.639	TGGAAGGAGAGATAGTTTG	50.064	253	(CCAATC)6	384	419	CCAATC	6	6
6216	isotig06542__gene=isogroup02771__length=2000__numContigs=1	GCACTTTAATTTCATTTGTT	49.806	CTGGTAATTTTGATTTGAAG	50.146	166	(CAAAAC)4	117	140	CAAAAC	6	4
6219	isotig06542__gene=isogroup02771__length=2000__numContigs=1	TATCTGAATGATGAGGTAGC	50.142	AGCCCTTATATTTGATGAGT	50.674	139	(GAT)4	1416	1427	GAT	3	4
6226	isotig06545__gene=isogroup02774__length=1990__numContigs=1	GTAACAGAAACCGTATTGAC	49.7	tTTTTCTTTTGTGTCTGATT	50.016	151	(ATG)4	481	492	ATG	3	4
6228	isotig06545__gene=isogroup02774__length=1990__numContigs=1	ACATTCCTGTTAGTAGCTGA	49.929	AGTCCACTCCACCGA	50.082	188	(AG)6	1958	1969	AG	2	6
6229	isotig06546__gene=isogroup02775__length=1990__numContigs=1	ACCTTGTACATATCAAATGG	49.932	AAGTTGCTATCTGTGGATTA	49.982	244	(TTCT)3	469	480	TTCT	4	3
6249	isotig06558__gene=isogroup02787__length=1963__numContigs=1	GTCTTTCTTtGtCCTTtGAT	50.972	tTAAACCaAGATCtTTCtCa	50.106	128	(AATT)3	47	58	AATT	4	3
6252	isotig06560__gene=isogroup02789__length=1963__numContigs=1	CTCTTGACCAGTATTACAGC	49.929	TACATTCTGACTAACCAACC	50.022	224	(CAAG)3	1531	1542	CAAG	4	3
6264	isotig06567__gene=isogroup02796__length=1950__numContigs=1	GTCAATCTCCACTTCAGTAA	49.977	TATTTTACGAGTCTCCAAAG	49.873	265	(TCT)4	737	748	TCT	3	4
6278	isotig06578__gene=isogroup02807__length=1913__numContigs=1	ACTTGTCCGAGTACGATT	50.136	ACATCGACGAGTACCTATC	49.691	150	(CCCACT)6	940	975	CCCACT	6	6
6282	isotig06580__gene=isogroup02809__length=1909__numContigs=1	GgaGACATAAGAGTGTTTCTT	50.22	CTGCTCCTTCAGGATTAT	49.931	134	(GA)8	55	70	GA	2	8
6288	isotig06583__gene=isogroup02812__length=1896__numContigs=1	AGAAAAaTAAGATCCAACCT	49.855	TCTTAAACATTGGCATAGAT	50.033	276	(AG)7	1672	1685	AG	2	7
6293	isotig06587__gene=isogroup02816__length=1898__numContigs=1	AGGCAACTACTACTCCTTCT	49.984	ACaAAtTTATGCAGCTTTAG	50.245	223	(AG)7	1792	1805	AG	2	7
6295	isotig06589__gene=isogroup02818__length=1891__numContigs=1	CTTCTTGTTTTtGTGCTTAT	49.97	CTAGTGTTGGATTCAGTTGT	49.969	243	(CCT)4	419	430	CCT	3	4
6298	isotig06591__gene=isogroup02820__length=1890__numContigs=1	GTTCAGCTGGTATATTTCTG	49.982	AGCAGATGAAGTAATGTGAC	49.994	220	(TCA)5	550	564	TCA	3	5
6304	isotig06596__gene=isogroup02825__length=1877__numContigs=1	GaCCtAAcTtaCAAgCACAG	50.065	GATATCACTTCAACAGATCG	50.388	221	(AAGA)3	69	80	AAGA	4	3
6312	isotig06602__gene=isogroup02831__length=1867__numContigs=1	tcGAAAATGATAAGGTAAAG	49.925	TATTTAGCGTTGAGAGCTTA	50.914	259	(ATTGAG)3	268	285	ATTGAG	6	3
6316	isotig06604__gene=isogroup02833__length=1868__numContigs=1	TTCTGAGTCATCCTCTTAAA	49.92	TACCACTTTTTATTACGTCC	49.705	192	(GGAG)3	720	731	GGAG	4	3
6327	isotig06613__gene=isogroup02842__length=1851__numContigs=1	TGTtATtAATaCcTCTTGCC	49.758	GAGAGTTTCATGTGAATGAC	50.045	267	(AAC)4	116	127	AAC	3	4
6328	isotig06613__gene=isogroup02842__length=1851__numContigs=1	TGTtATtAATaCcTCTTGCC	49.758	GAGAGTTTCATGTGAATGAC	50.045	267	(GA)9	128	145	GA	2	9
6330	isotig06617__gene=isogroup02846__length=1838__numContigs=1	GGTtATTTTGTCATTTAGCA	50.615	TGGAGAACAGTAAGATTGAG	50.212	252	(CTTTGG)4	98	121	CTTTGG	6	4
6337	isotig06622__gene=isogroup02851__length=1835__numContigs=1	TCTAAAGAGATTGCATTGAT	49.99	CCAGACCATGTAGCTTATAC	49.841	262	(ATGGG)3	1258	1272	ATGGG	5	3
6344	isotig06626__gene=isogroup02855__length=1828__numContigs=1	CTTCCAAGTTACAATAGTGC	50.115	TTTTTgtAAACCCATAAAAC	49.837	177	(ATTT)3	1761	1772	ATTT	4	3
6353	isotig06637__gene=isogroup02866__length=1826__numContigs=1	ATAATAATCGATGGTCACTG	49.99	GAAGGGAAGTTGTGTAGAG	49.464	144	(TTAT)3	1767	1778	TTAT	4	3
6363	isotig06642__gene=isogroup02871__length=1822__numContigs=1	AGCCTCTTGTGTAATAGTCA	49.929	ATGAAAACTTAGGAACAACA	49.875	126	(TCTT)4	1654	1669	TCTT	4	4
6367	isotig06645__gene=isogroup02874__length=1813__numContigs=1	GTTAAGAGGTCCAAGAAACT	50.211	AAGGTGGTGTTGATATTATG	49.932	230	(GCCATG)3	1584	1601	GCCATG	6	3
6379	isotig06654__gene=isogroup02883__length=1808__numContigs=1	GATAGACACAGAGAATGGAA	49.834	CACTTAGACAAGAACCTCAG	49.856	271	(GAT)5	1510	1524	GAT	3	5
6383	isotig06656__gene=isogroup02885__length=1800__numContigs=1	gTGTTAGGTTGTGAGAAaGA	50.117	TTTTGAGACCTAACTGAGAG	49.571	263	(AATCG)3	101	115	AATCG	5	3
6387	isotig06658__gene=isogroup02887__length=1801__numContigs=1	TATtCAaGTGCTAAtGcT	46.311	TGTGTAACAGTGTTGTATGG	49.901	204	(ATTTT)4	24	43	ATTTT	5	4
6395	isotig06662__gene=isogroup02891__length=1781__numContigs=1	TACTACAGAGCATAGACGGT	49.98	CCCTTCTTCTTCTTCTTCt	50.257	190	(GAA)6	311	328	GAA	3	6
6396	isotig06662__gene=isogroup02891__length=1781__numContigs=1	AGAAGTTAACAGAGACAGGG	51.021	CtTGGTgtatcagtCTTCTC	49.472	256	(AAG)6	330	347	AAG	3	6
6397	isotig06662__gene=isogroup02891__length=1781__numContigs=1	CaGGAgAcAaGTAGTGATgA	50.846	GAATAGTAACGAAGGTGATG	49.791	257	(GAT)4	546	557	GAT	3	4
6398	isotig06662__gene=isogroup02891__length=1781__numContigs=1	CATCACCTTCGTTACTATTC	49.791	TAAGGTcCtTCTTcCCTAc	50.916	261	(TTA)5	818	832	TTA	3	5
6400	isotig06662__gene=isogroup02891__length=1781__numContigs=1	AACTGAACCAAaGAGGAG	49.755	CAGACAAACATTAcCCTAAc	49.734	259	(CGGCAG)5	1068	1097	CGGCAG	6	5
6401	isotig06662__gene=isogroup02891__length=1781__numContigs=1	AACTGAACCAAaGAGGAG	49.755	CAGACAAACATTAcCCTAAc	49.734	259	(CTTGAG)7	1098	1139	CTTGAG	6	7
6402	isotig06662__gene=isogroup02891__length=1781__numContigs=1	AACTGAACCAAaGAGGAG	49.755	CAGACAAACATTAcCCTAAc	49.734	259	(GAGCTT)4	1143	1166	GAGCTT	6	4
6403	isotig06662__gene=isogroup02891__length=1781__numContigs=1	TTCAACTTCCACTATcTCC	49.825	GACATGCTTAACATTCTGAC	50.491	269	(TGC)9	1559	1585	TGC	3	9
6405	isotig06663__gene=isogroup02892__length=1791__numContigs=1	GTAACTTGCATTCGAAACT	50.369	TTTAAGATGCCAAAATACTTA	50.015	254	(GAC)7	616	636	GAC	3	7
6419	isotig06669__gene=isogroup02898__length=1782__numContigs=1	GAAGAAGAGTGTTTCTCACA	50.073	CCATGTAACTTATGGTCTGT	49.878	265	(CAC)4	82	93	CAC	3	4
6422	isotig06671__gene=isogroup02900__length=1782__numContigs=1	TATTTTGGAGATAGATGGAa	49.886	AGTGTCCAAACAAGAATATG	50.022	196	(GAA)4	1265	1276	GAA	3	4
6425	isotig06674__gene=isogroup02903__length=1783__numContigs=1	CCTAGATCAGACAATGATGT	49.683	GATTACGTCTGaAAATGTTG	50.694	231	(AGC)4	1028	1039	AGC	3	4
6431	isotig06678__gene=isogroup02907__length=1777__numContigs=1	CTAACGTTGGAAAAGTTCTA	50.002	AGTGAAGAGAGAAGAGGAAC	49.987	254	(CAG)5	1616	1630	CAG	3	5
6432	isotig06679__gene=isogroup02908__length=1778__numContigs=1	TGTCTTCAAACTTTTGGt	48.444	GTTATATTTTCCCCTGAACT	50.167	166	(TAT)4	24	35	TAT	3	4
6441	isotig06686__gene=isogroup02915__length=1766__numContigs=1	TCTGAATATCAGTTCTGACC	49.834	TAATTTTCTCTTGTACTCGC	50.025	113	(GGGA)5	1640	1659	GGGA	4	5
6446	isotig06691__gene=isogroup02920__length=1763__numContigs=1	ACACAATGATGCTAAGTCTC	49.994	GAAACAAAGTAACAAACCAC	49.785	254	(AAAAG)3	1696	1710	AAAAG	5	3
6447	isotig06692__gene=isogroup02921__length=1750__numContigs=1	CCAACTTGGTGAGAGTATTA	50.25	CTAGCtTTCCTTGATACAAA	50.058	245	(AG)6	1639	1650	AG	2	6
6458	isotig06701__gene=isogroup02930__length=1739__numContigs=1	CTCTCACTTACACTTTGGAG	49.856	TTGaGAAACAGTGTTGAAAT	50.607	251	(ATTCCA)4	629	652	ATTCCA	6	4
6460	isotig06704__gene=isogroup02933__length=1742__numContigs=1	AAATTTtAAGGAAGAAAGGT	49.472	CTCAATTTCACCATCACTAT	49.885	276	(GTG)4	426	437	GTG	3	4
6462	isotig06707__gene=isogroup02936__length=1738__numContigs=1	ctatggaaccagcaaca	50.671	tagagatcttggtgaagaga	49.72	103	(GCTCAA)5	48	77	GCTCAA	6	5
6468	isotig06710__gene=isogroup02939__length=1732__numContigs=1	TCCGTTCTAGTTTAACTTTG	50.002	CACTATTTTCACCAAAAGAC	49.875	255	(GTT)5	1472	1486	GTT	3	5
6473	isotig06713__gene=isogroup02942__length=1728__numContigs=1	ACTGCAAGATACCATAAAGA	49.982	CGAGATGACTACATTTCATT	50.082	236	(CAG)4	962	973	CAG	3	4
6474	isotig06713__gene=isogroup02942__length=1728__numContigs=1	ATACACAGCATCAGGAAAC	50.655	CAAAGTGTGTGATAGTGATG	49.383	270	(AGA)4	1533	1544	AGA	3	4
6479	isotig06718__gene=isogroup02947__length=1724__numContigs=1	TGCAGGTATACTGGTTAAGT	49.975	TCTGTTCTGTTCtTTTTAGC	49.925	144	(AGA)5	668	682	AGA	3	5
6482	isotig06719__gene=isogroup02948__length=1719__numContigs=1	GATGAAGACGAAGAAGAGA	49.982	CTGAACTGATAATGGCTATC	49.848	155	(GCT)6	1572	1589	GCT	3	6
6502	isotig06732__gene=isogroup02961__length=1710__numContigs=1	GATAGAAATGAAGGAAGGAT	50.001	GAAGTGTTGGTAATGTTCTG	50.461	143	(GTTGG)3	1582	1596	GTTGG	5	3
6504	isotig06733__gene=isogroup02962__length=1706__numContigs=1	ATTCTGAGTTCTTGAAGGTC	50.815	GTAACTCTCAGTGGCATTAG	49.929	242	(AAG)4	1155	1166	AAG	3	4
6516	isotig06740__gene=isogroup02969__length=1703__numContigs=1	AGAGCCTGAAGATATAGGAG	50.407	TGCTATCAAAGACTAAGAGC	50.032	260	(GCAGGA)5	1061	1090	GCAGGA	6	5
6518	isotig06742__gene=isogroup02971__length=1681__numContigs=1	TTTGAGAGAGAGAgCTaGAA	49.481	GCTAACACCaAtCTCtTaCA	50.41	266	(TCG)4	1463	1474	TCG	3	4
6520	isotig06743__gene=isogroup02972__length=1684__numContigs=1	TATCTGCTTCCACAATAGAT	49.848	GAAAAAGGTTGTAGTTGTTG	50.008	272	(CAG)5	880	894	CAG	3	5
6524	isotig06744__gene=isogroup02973__length=1691__numContigs=1	CTTCTAGTGCTtCTAATCCA	49.875	AAAGACTCAACaAAATCAAA	50.016	114	(TGTT)3	79	90	TGTT	4	3
6525	isotig06745__gene=isogroup02974__length=1692__numContigs=1	AAAGAAGAGGAGTTTTtCAT	49.938	TGACCTTAAGAAAGCTGTAG	50.008	256	(GGA)5	1167	1181	GGA	3	5
6531	isotig06748__gene=isogroup02977__length=1683__numContigs=1	TCTAGTTTCCTGATCTTTCa	49.92	GGTGAcATAGTTgGTaTCAC	49.941	224	(CAG)6	1290	1307	CAG	3	6
6532	isotig06749__gene=isogroup02978__length=1678__numContigs=1	CcATAAGTCGGTtgTAGAt	49.928	AtTCTTAAGCATAAGCCTCT	50.435	101	(TTTCTT)3	47	64	TTTCTT	6	3
6535	isotig06751__gene=isogroup02980__length=1681__numContigs=1	TTGATCAATTTCTTGATTTT	49.935	ATTTCACAGTTCAGCTAGG	50.221	179	(AGAGA)4	1600	1619	AGAGA	5	4
6539	isotig06754__gene=isogroup02983__length=1681__numContigs=1	agAAaGAAAAaCAGGGAAC	50.963	ATCGGAGATACCATTACAGT	51.082	113	(GTTGT)5	62	86	GTTGT	5	5
6549	isotig06763__gene=isogroup02992__length=1672__numContigs=1	TATAGaTAAAAGCAACCCAG	49.972	CAAAAGaAAATGGaTaaaAA	50.051	215	(ATT)4	284	295	ATT	3	4
6563	isotig06772__gene=isogroup03001__length=1658__numContigs=1	TCTCTTTtCTCGTTtATCAG	49.825	tTTTaGtaAtTTAAAAGGCG	49.923	190	(ACCCTA)3	661	678	ACCCTA	6	3
6564	isotig06772__gene=isogroup03001__length=1658__numContigs=1	ATAaCAaTAaTCcTCAGCAa	50.033	CCAGTGAGAGAGaAAGAGtA	49.359	187	(TTCTGA)3	1533	1550	TTCTGA	6	3
6566	isotig06773__gene=isogroup03002__length=1658__numContigs=1	TGGGGATATTGAGTACATTA	50.494	AAGAAGCATCACTGTAACAC	50.134	145	(TTC)4	1597	1608	TTC	3	4
6574	isotig06776__gene=isogroup03005__length=1658__numContigs=1	TTGTACAATTCCTCAGAGAC	49.977	TAGATCATGAGAGGAAAAGA	49.78	278	(CCTT)3	541	552	CCTT	4	3
6576	isotig06777__gene=isogroup03006__length=1654__numContigs=1	AGCAAGAGAGAAAaGAAAAC	50.715	ATGCCTCTATCTATCCTCTT	49.775	129	(GA)9	55	72	GA	2	9
6583	isotig06781__gene=isogroup03010__length=1649__numContigs=1	TCAACACTGAGGAGTAATTC	49.977	TAAATACCAACTTCACATCC	50.073	169	(TGAAGA)3	1373	1390	TGAAGA	6	3
6585	isotig06782__gene=isogroup03011__length=1651__numContigs=1	ATAAaGAaGGATGGTTtCTC	50.13	GATGTAGTGGTCCAAAGTTA	50.022	172	(GGTT)3	1401	1412	GGTT	4	3
6591	isotig06789__gene=isogroup03018__length=1644__numContigs=1	GCTTATCAGCAATAACAAGT	49.856	TTAGAGAGTGAGATtTTGGA	49.92	253	(CTT)4	92	103	CTT	3	4
6602	isotig06793__gene=isogroup03022__length=1637__numContigs=1	AACACCAAATAGAAACAAAA	50.058	AAGTTTGATCTCATGTATGC	50.048	233	(TCC)5	205	219	TCC	3	5
6604	isotig06794__gene=isogroup03023__length=1630__numContigs=1	ATTCTCTTTCTCCTTTGCT	50.746	ACGTAGCTGTAGAAGATGAA	50.124	161	(CTT)5	265	279	CTT	3	5
6608	isotig06795__gene=isogroup03024__length=1628__numContigs=1	AGATTAGTGGCTTATGTCAA	49.982	TATTGTTCAGGTTTACATCC	50.073	162	(CTT)4	219	230	CTT	3	4
6631	isotig06813__gene=isogroup03042__length=1621__numContigs=1	CTGACTCAGATGATCTATGG	50.235	aAAATATTCAGGTCATGGA	50.228	230	(ATA)5	1555	1569	ATA	3	5
6632	isotig06814__gene=isogroup03043__length=1621__numContigs=1	CCTAAGTTCTCCCATACTCT	50.163	ACACTAATGGATGGTACTGA	50.178	186	(AGAGAC)4	389	412	AGAGAC	6	4
6633	isotig06814__gene=isogroup03043__length=1621__numContigs=1	GTCTTCTTGTTTCTTTCTCC	50.646	TTATCTGAAAGTGAAGGATG	50.26	227	(AGC)4	1146	1157	AGC	3	4
6634	isotig06815__gene=isogroup03044__length=1616__numContigs=1	ATCCTCATCACTATGAGACA	49.991	GTCTCGTGAAATTACATCTG	50.524	226	(ATC)4	1280	1291	ATC	3	4
6638	isotig06818__gene=isogroup03047__length=1614__numContigs=1	TTTTCAACTCAGTCATCAAT	50.473	GATTTCCAGAGTCTCTCTTT	50.04	158	(AAG)4	141	152	AAG	3	4
6644	isotig06820__gene=isogroup03049__length=1604__numContigs=1	ACCTAAGAGAAGAAGAAGGA	49.976	CTGAATTGAGTTCACTGTCT	49.92	174	(AGA)4	1326	1337	AGA	3	4
6645	isotig06821__gene=isogroup03050__length=1610__numContigs=1	TCTTAGCAATCAGAGAAAAC	49.791	GGGAACTATCCTTCATAAGT	49.994	167	(CAAGGC)3	235	252	CAAGGC	6	3
6650	isotig06825__gene=isogroup03054__length=1605__numContigs=1	TTTCTCTTCTATTTCATCCA	49.973	TTTTCTCTCTCTGTCGTTC	50.127	254	(AGG)4	1223	1234	AGG	3	4
6655	isotig06832__gene=isogroup03061__length=1596__numContigs=1	GTTTGATGATGAGGAGGTA	50.497	CTTAACCTTGGCTaATACG	50.414	275	(GGAGAC)5	511	540	GGAGAC	6	5
6662	isotig06836__gene=isogroup03065__length=1593__numContigs=1	CTCCTTGAAaCCTCATCTA	50.064	GTTACAAGACGTGACACTTT	50.073	175	(CCTAAA)4	160	183	CCTAAA	6	4
6665	isotig06838__gene=isogroup03067__length=1591__numContigs=1	cTAAaGTCAGTCAGGTTTTG	50.048	GTCTCCAAAGTCCTCTATTT	50.082	247	(CCG)4	215	226	CCG	3	4
6675	isotig06842__gene=isogroup03071__length=1592__numContigs=1	ATCAATCATCAATCACATTT	50.004	GTCAGATAGATTGTGCCTAC	49.555	259	(GTA)4	228	239	GTA	3	4
6682	isotig06848__gene=isogroup03077__length=1582__numContigs=1	AAGGgTATTATCCAAGAAAC	50.167	tactgaggagtttttcaaga	50.056	243	(GAA)6	1247	1264	GAA	3	6
6683	isotig06848__gene=isogroup03077__length=1582__numContigs=1	AAGGgTATTATCCAAGAAAC	50.167	tactgaggagtttttcaaga	50.056	243	(GCAGAA)3	1265	1282	GCAGAA	6	3
6684	isotig06849__gene=isogroup03078__length=1583__numContigs=1	GCAGAAGACACTCACAAA	49.798	CCCAAGTTTCAACTTTTT	50.149	156	(AG)7	36	49	AG	2	7
6687	isotig06853__gene=isogroup03082__length=1581__numContigs=1	TAACAATAATGGGgTATCTG	50.202	GCAGGTAAGGCTGTAGAC	50.547	187	(CT)7	1544	1557	CT	2	7
6700	isotig06866__gene=isogroup03095__length=1569__numContigs=1	AGATTGATCAACACTCAAAG	49.977	GTGATCAACTCTACCATCAG	50.136	228	(AGC)4	921	932	AGC	3	4
6709	isotig06868__gene=isogroup03097__length=1565__numContigs=1	GTCTGCAACAGAATAAAAAC	50.032	gGCAAGGCACTGTGT	51.129	185	(GA)6	1535	1546	GA	2	6
6710	isotig06869__gene=isogroup03098__length=1566__numContigs=1	AGGCTTATGAGGTTCTTAGT	50.034	TGATGAAAAGATATCAAAGG	50.305	122	(GGC)4	365	376	GGC	3	4
6714	isotig06876__gene=isogroup03105__length=1555__numContigs=1	GGGTTGAGAGAGTAGAAGAT	49.896	GAGACTCAGATCTTTGGAAT	50.684	231	(AGA)7	1391	1411	AGA	3	7
6716	isotig06877__gene=isogroup03106__length=1556__numContigs=1	ATAACACCATAAACGACAGA	50.552	TGAGAAGATGATAAGGGAG	49.922	186	(GCC)4	1050	1061	GCC	3	4
6730	isotig06889__gene=isogroup03118__length=1550__numContigs=1	GAGGAGGACGATGACTT	50.043	TTTATCCGTAAAATTCTTTG	50.097	235	(AGGAGA)3	463	480	AGGAGA	6	3
6734	isotig06892__gene=isogroup03121__length=1543__numContigs=1	aCAACAAGCTcTcTCTTACA	50.021	GAAGAACCACTCTCTCTCtC	50.295	102	(AAC)5	169	183	AAC	3	5
6742	isotig06901__gene=isogroup03130__length=1543__numContigs=1	CCTTACTATTATCATTCCCC	50.56	TTGTAGTAGTATGGAGGTGG	50.107	206	(CAC)4	625	636	CAC	3	4
6752	isotig06906__gene=isogroup03135__length=1536__numContigs=1	GAATGTTGAAGAATGAAGAA	50.176	GTGACGTCTAATGTCTCTGT	49.729	175	(GATTA)3	1374	1388	GATTA	5	3
6761	isotig06912__gene=isogroup03141__length=1532__numContigs=1	ATCCACAAACTTAGTTGAAA	49.875	TGGAGAGTATGACACAAGAT	50.136	248	(GCA)4	788	799	GCA	3	4
6763	isotig06915__gene=isogroup03144__length=1530__numContigs=1	AGTGATTGAATTGAAGTTTG	50.166	TGTATGAGAGGATGATTTTC	49.892	246	(AGGGTT)4	222	245	AGGGTT	6	4
6768	isotig06922__gene=isogroup03151__length=1521__numContigs=1	aGAttCTTTTCTtCTTtCGt	50.121	CTTTTCATCAAAGGGTGT	50.627	159	(TC)6	45	56	TC	2	6
6769	isotig06922__gene=isogroup03151__length=1521__numContigs=1	aGAttCTTTTCTtCTTtCGt	50.121	CTTTTCATCAAAGGGTGT	50.627	159	(CT)10	58	77	CT	2	10
6772	isotig06923__gene=isogroup03152__length=1519__numContigs=1	GTAAACTTGGAAATCAGAAG	49.133	GaAACAAAATACAAACTTGC	50.21	216	(CAACCT)3	1295	1312	CAACCT	6	3
6779	isotig06929__gene=isogroup03158__length=1518__numContigs=1	TGGAGGAAACAAGAATAATA	50.017	CATTGCCATAGGATTACTAC	49.895	112	(ACA)6	597	614	ACA	3	6
6780	isotig06929__gene=isogroup03158__length=1518__numContigs=1	GTAGTAATCCTATGGCAATG	49.895	ATCGTAGCCATGTACTGTT	50.386	238	(CAG)9	821	847	CAG	3	9
6781	isotig06929__gene=isogroup03158__length=1518__numContigs=1	AAAaTATGAGAACAGTAGCG	49.889	GAAAggCTATGCCAAAT	50.937	256	(TTA)6	1479	1496	TTA	3	6
6788	isotig06936__gene=isogroup03165__length=1512__numContigs=1	ACAAAGCAAACACAAATAAT	50.074	GTCAAAGCTTCAATTGTTAT	49.618	240	(TTA)4	80	91	TTA	3	4
6793	isotig06941__gene=isogroup03170__length=1507__numContigs=1	AAAcAtGATGTCGAATAGAG	50.082	ACaAAAACACAAACACAAAC	50.979	190	(TGTTTT)3	175	192	TGTTTT	6	3
6797	isotig06942__gene=isogroup03171__length=1506__numContigs=1	ATAACGTCAAGGGTAGTTG	50.065	TGAAGAGAAGAGAGAAAACa	50.012	228	(CCCCT)4	1306	1325	CCCCT	5	4
6804	isotig06946__gene=isogroup03175__length=1505__numContigs=1	TTGCTGAGTAAACTTTGAAT	50.254	tCtTCtAtTCtaCACCAACg	50.442	272	(TC)7	1441	1454	TC	2	7
6813	isotig06956__gene=isogroup03185__length=1496__numContigs=1	ACATATACCTGACTCAGCAC	49.844	TTTCATTGAAGAGAAGAAGA	50.065	279	(GATCCT)3	599	616	GATCCT	6	3
6814	isotig06958__gene=isogroup03187__length=1499__numContigs=1	CGTCTACCTGTTAATTTGTC	49.925	GCATTAACTGCTTTTGTACT	49.986	183	(TCCTTC)3	1387	1404	TCCTTC	6	3
6829	isotig06970__gene=isogroup03199__length=1488__numContigs=1	CTGATTTTGGTGTTCTTTAG	50.098	TtCTTAGAACAAAATATGGC	49.893	222	(GTT)4	819	830	GTT	3	4
6833	isotig06976__gene=isogroup03205__length=1480__numContigs=1	TCTTCACTTTATCTCCCAC	49.825	GTGAGGTCATGATaAGaAAA	50.03	279	(TGG)5	576	590	TGG	3	5
6835	isotig06976__gene=isogroup03205__length=1480__numContigs=1	ACTTTGAAAGGAGAGATTTT	49.938	TCTTCTCAGATTCTTCACAC	49.928	260	(AGA)6	1044	1061	AGA	3	6
6836	isotig06976__gene=isogroup03205__length=1480__numContigs=1	TGAAGAATCTGAGAAGACAC	49.928	GTCACGTTGATTTGATTATT	50.04	158	(TGGTT)3	1326	1340	TGGTT	5	3
6854	isotig06988__gene=isogroup03217__length=1467__numContigs=1	AAGAAGAAGAAGAAGCAGTT	50.26	GTCTCAAAACCACATCTCTA	49.977	220	(AGA)4	599	610	AGA	3	4
6859	isotig06990__gene=isogroup03219__length=1471__numContigs=1	GAAGATTTCTAGGGTCACTT	50.082	GTACAGAACGCGCATC	51.237	242	(AAGCG)3	1431	1445	AAGCG	5	3
6861	isotig06992__gene=isogroup03221__length=1468__numContigs=1	CCTATCTGGTTGAGTCACTA	50.064	TAcCtTTcTACCaAAcTCAA	50.098	240	(TGTGAT)4	1133	1156	TGTGAT	6	4
6862	isotig06992__gene=isogroup03221__length=1468__numContigs=1	GATAACAGTAACAATGGGAA	50.073	GTCTGCAGTGGGTTTAG	49.139	135	(GAA)5	1390	1404	GAA	3	5
6868	isotig07000__gene=isogroup03229__length=1461__numContigs=1	ATTGTAACTACCACCACTTC	49.022	ATTCTCTGTGTTCATACTGC	49.994	140	(ATG)5	1243	1257	ATG	3	5
6888	isotig07017__gene=isogroup03246__length=1445__numContigs=1	TGAaGAGAaGGTtGTAGAaG	49.571	AAAGAGATTAGCGTCGTT	49.937	247	(AT)7	87	100	AT	2	7
6896	isotig07025__gene=isogroup03254__length=1443__numContigs=1	CAGTATCTCATATAGCGTCC	49.898	GTTTTCCTCGTCCTCTT	49.558	190	(GCTCTC)3	936	953	GCTCTC	6	3
6897	isotig07025__gene=isogroup03254__length=1443__numContigs=1	GTGAGTAGTCCTCTGCTTG	50.494	CCTTTCtCAAgCATCaA	49.958	183	(GGTT)3	1404	1415	GGTT	4	3
6900	isotig07028__gene=isogroup03257__length=1439__numContigs=1	accaagaaattaccctaaat	49.9	AAATCTCACTCTCCTCTTTC	50.04	183	(AGTAGA)3	169	186	AGTAGA	6	3
6905	isotig07031__gene=isogroup03260__length=1436__numContigs=1	GGAGAATCTTTAGAGGATGT	49.95	TCCCTTTCtATCATACACAC	49.885	187	(GA)14	1354	1381	GA	2	14
6907	isotig07033__gene=isogroup03262__length=1433__numContigs=1	AGTTGATCCGTACAAAATTA	49.977	ACAATTACACCAATCAAGAA	50.503	139	(CTT)5	1334	1348	CTT	3	5
6909	isotig07035__gene=isogroup03264__length=1434__numContigs=1	ATAtGAAGGTCCcTATTACC	49.909	GAAGCCAAAGTTTCATTAC	49.89	186	(GCATTA)4	144	167	GCATTA	6	4
6914	isotig07037__gene=isogroup03266__length=1432__numContigs=1	ATGAATCAAGTAGCACAGTT	49.697	GAGaAACTCTCACTCACaAA	50.073	198	(TTGT)3	370	381	TTGT	4	3
6929	isotig07048__gene=isogroup03277__length=1427__numContigs=1	CAATTCTTGACCTTGAGTAA	50.393	GaAAAATGGAGTATAGGGAT	50.043	135	(TCA)4	893	904	TCA	3	4
6933	isotig07052__gene=isogroup03281__length=1422__numContigs=1	TTCACCAATATCCATATCTC	49.803	AGGAAGAAGGAAGTTGTAAT	49.802	271	(CACAAC)4	356	379	CACAAC	6	4
6942	isotig07057__gene=isogroup03286__length=1423__numContigs=1	AGTCATGGAACAACAACA	49.738	CTTTTACTGACACTTGAAGC	50.207	192	(CTG)5	25	39	CTG	3	5
6944	isotig07058__gene=isogroup03287__length=1420__numContigs=1	TGAGTGTATGTGATCCTCTT	50.136	TTCTTTCCGTTTCACTTAT	49.924	245	(AAAGGC)4	174	197	AAAGGC	6	4
6945	isotig07058__gene=isogroup03287__length=1420__numContigs=1	GAGGAATGGTACATGAGTAA	49.885	GTTCAGTAAGAGGTTGTCTG	49.618	132	(CAGAGG)7	507	548	CAGAGG	6	7
6951	isotig07061__gene=isogroup03290__length=1420__numContigs=1	ACAATCCTTTGACTTTCATA	49.74	TGACTGTCGTTTTTCtTAGT	50.014	217	(AAAAT)3	145	159	AAAAT	5	3
6956	isotig07062__gene=isogroup03291__length=1418__numContigs=1	ACTAATGAAGTTGAAACTGG	49.399	GCATGCTATGATTAGAAGTC	50.007	134	(CAG)5	932	946	CAG	3	5
6962	isotig07065__gene=isogroup03294__length=1416__numContigs=1	CTATGTTAAATATTCCACGG	50.105	CAATATTGGAAGTGTTGAGT	50.022	251	(ACC)6	307	324	ACC	3	6
6976	isotig07080__gene=isogroup03309__length=1398__numContigs=1	TCCTTCcACTTAaCAAGATA	49.966	CGTCTGTCAATACTTCTGAT	50.029	121	(TCA)4	669	680	TCA	3	4
6983	isotig07086__gene=isogroup03315__length=1387__numContigs=1	TaGGATAgCgAGaaTaAAAA	49.89	aTCAcccCTTCCTATAATAC	49.909	179	(AGA)4	73	84	AGA	3	4
7009	isotig07104__gene=isogroup03333__length=1386__numContigs=1	GCCAGTATAGTACTCGTCAG	49.98	ATTTCAACCTTCACCTTC	49.573	232	(GGAGAA)3	1129	1146	GGAGAA	6	3
7010	isotig07104__gene=isogroup03333__length=1386__numContigs=1	GCCAGTATAGTACTCGTCAG	49.98	ATCTCCCCAATTTCAAC	50.091	241	(GGTGAA)3	1147	1164	GGTGAA	6	3
7014	isotig07108__gene=isogroup03337__length=1381__numContigs=1	GCTGATCTTCATGGGA	50.041	TAGGAAGTAGAAAGTGCAAG	50.008	146	(GGCGGT)3	50	67	GGCGGT	6	3
7016	isotig07109__gene=isogroup03338__length=1381__numContigs=1	CCTAATGCTCCATTACTATG	50.114	AACAGGTTAACATCTCTGAA	49.68	158	(ATTA)3	1292	1303	ATTA	4	3
7018	isotig07110__gene=isogroup03339__length=1377__numContigs=1	AAACTTGAATCAAAACTTCA	50.016	ACaAAAACTaTaATCACCGA	49.977	238	(TCGAT)3	1232	1246	TCGAT	5	3
7024	isotig07114__gene=isogroup03343__length=1380__numContigs=1	ACTCTCTTCCcTGAAACTC	50.637	AAGTCATCACAGCTCATTAC	49.994	177	(ACCA)3	1141	1152	ACCA	4	3
7026	isotig07116__gene=isogroup03345__length=1379__numContigs=1	TTTTCTCCATTTTATGTGTT	49.928	CACAAGTCCTATTCTTCTCa	50.212	110	(GA)6	1334	1345	GA	2	6
7030	isotig07119__gene=isogroup03348__length=1373__numContigs=1	TATATCTCCcTGTCGAAGTA	49.882	ATCGTCGTTTTGAAGTTT	50.473	265	(GCA)4	209	220	GCA	3	4
7031	isotig07123__gene=isogroup03352__length=1373__numContigs=1	TTAATGGAGTGAAAGAGAAA	50.106	TTCATCTGGGaATAGaATAA	49.886	264	(GAA)4	935	946	GAA	3	4
7036	isotig07126__gene=isogroup03355__length=1373__numContigs=1	ACAACGGAGGAAAAaCT	50.073	GATCGATCTCGAGAGAAG	50.205	227	(TC)6	1345	1356	TC	2	6
7039	isotig07129__gene=isogroup03358__length=1369__numContigs=1	CTTCTTAGGTCTTCTCTTCC	49.976	AACACATCAAATAGCAAAAG	50.578	144	(CCTGTC)3	434	451	CCTGTC	6	3
7041	isotig07129__gene=isogroup03358__length=1369__numContigs=1	CGGAAAGTACATGACATATT	50.123	GAAGATCAAGTTCTTCGAG	49.674	154	(GAA)5	997	1011	GAA	3	5
7043	isotig07131__gene=isogroup03360__length=1366__numContigs=1	CTTTCTCTTCTCCtCTTCAC	50.702	AGAAAGTCAAGGTTCCtTAT	49.802	175	(CTCTTT)3	32	49	CTCTTT	6	3
7045	isotig07132__gene=isogroup03361__length=1363__numContigs=1	CACCAAGTCCAAAAaTATAG	50.01	GTTAAGCAgGTGAATTTTTA	50.019	186	(CAT)4	1189	1200	CAT	3	4
7047	isotig07134__gene=isogroup03363__length=1367__numContigs=1	GCTAGTAAGAACCTGCTACA	50.024	TTACACCTTAAAGGGACATA	50.01	170	(CTT)4	387	398	CTT	3	4
7056	isotig07141__gene=isogroup03370__length=1356__numContigs=1	TCATGTCTCTAAGTCTAACCA	49.921	TACTATAAATGGGTTTGGAA	50.058	144	(CTT)7	63	83	CTT	3	7
7064	isotig07147__gene=isogroup03376__length=1354__numContigs=1	CTAGAATTTGAAAAaGAGCA	50.193	gAGaGAgAGaGagagAgagaa	49.389	170	(CT)8	1271	1286	CT	2	8
7065	isotig07147__gene=isogroup03376__length=1354__numContigs=1	CTAGAATTTGAAAAaGAGCA	50.193	GAGAGAGAGAGAGAGAgagag	48.879	203	(TC)15	1291	1320	TC	2	15
7068	isotig07148__gene=isogroup03377__length=1358__numContigs=1	TATAGAGGTGGTGCTAACAG	50.491	ACATGGAtTATTGGAGaGA	50.037	117	(GGGTGA)3	1222	1239	GGGTGA	6	3
7077	isotig07152__gene=isogroup03381__length=1356__numContigs=1	AATTTAGCTTGCACATACTC	49.856	ACATTAATTACCCATTAGCA	50.074	190	(ATC)4	1155	1166	ATC	3	4
7079	isotig07153__gene=isogroup03382__length=1354__numContigs=1	AaCACTtCTCTTCTCTTTCC	50.174	GAAACAGACATTACTTGAGC	49.843	202	(CTC)4	273	284	CTC	3	4
7090	isotig07161__gene=isogroup03390__length=1352__numContigs=1	GAGTGTCTTCAGTAGCCATA	50.23	ACATGTTAGTGAATACGAGG	50.073	209	(GGAGAG)5	567	596	GGAGAG	6	5
7094	isotig07163__gene=isogroup03392__length=1349__numContigs=1	AATAATAATGATACCAGCCA	49.947	GAAACTCGTAGAGCAAGAG	50.073	215	(TGC)6	680	697	TGC	3	6
7096	isotig07165__gene=isogroup03394__length=1346__numContigs=1	TGTTACACTGCAACTATCAA	50.011	ACTAGTTGACACAAATGGAG	49.969	257	(AAAT)3	167	178	AAAT	4	3
7121	isotig07187__gene=isogroup03416__length=1339__numContigs=1	TACTTCCATTGATGTTCTTC	50.03	ATTGTCAAATCCAATGATAC	49.711	240	(TATC)4	1155	1170	TATC	4	4
7122	isotig07188__gene=isogroup03417__length=1337__numContigs=1	GTCATGAACAGATGAATACC	49.949	TTCTCTCTCtGTGtAGaAGC	49.527	135	(CTT)4	1282	1293	CTT	3	4
7141	isotig07210__gene=isogroup03439__length=1322__numContigs=1	CTTTTCAAACTCAAAAACAC	50.147	GAGGAAGACAGACTAGACCT	49.839	264	(CCAT)3	247	258	CCAT	4	3
7142	isotig07211__gene=isogroup03440__length=1320__numContigs=1	CTTCGATTCAATGTACAAAC	50.694	GACGAAGCAAAACGAC	50.2	274	(CGT)6	221	238	CGT	3	6
7144	isotig07211__gene=isogroup03440__length=1320__numContigs=1	GATTCGTCAACGTATTTTt	50.222	aaGAAATCATGCTTCTCAG	50.231	277	(GAAGCA)4	1167	1190	GAAGCA	6	4
7157	isotig07225__gene=isogroup03454__length=1314__numContigs=1	ATCTCTCAGATTCACCAAGT	50.993	ATATGAATGAAATCAAGGC	49.955	128	(CTGTGG)4	63	86	CTGTGG	6	4
7164	isotig07230__gene=isogroup03459__length=1302__numContigs=1	TATTCAACCACAGTAAGAGG	50.25	ATTCAGCTCTGAAATCTACA	49.937	238	(GCA)4	221	232	GCA	3	4
7166	isotig07231__gene=isogroup03460__length=1313__numContigs=1	ATATGCACATACCAGTGTTT	50.377	TCAGATCTTCTTCCAGATTA	49.78	256	(GAA)9	308	334	GAA	3	9
7167	isotig07231__gene=isogroup03460__length=1313__numContigs=1	TAATCTGGAAGAAGATCTGA	49.78	CACATCTCTCTGaAAATCAT	49.834	249	(TCTCTT)4	574	597	TCTCTT	6	4
7186	isotig07250__gene=isogroup03479__length=1303__numContigs=1	TACCTCACCACTTtCTTGTA	50.689	GTAGGAAGTAGCAAGTAGCA	50.024	208	(CTG)4	428	439	CTG	3	4
7198	isotig07261__gene=isogroup03490__length=1295__numContigs=1	ACATTCACACTAACCTCTTG	49.969	GAAGAAGAAGAGAGACCTTC	49.7	240	(TCT)4	916	927	TCT	3	4
7199	isotig07262__gene=isogroup03491__length=1294__numContigs=1	CTGCtACTTCACCcAACT	50.846	TTTCTTCtTTGtTCTTTCTG	49.909	229	(ACATCA)3	45	62	ACATCA	6	3
7214	isotig07277__gene=isogroup03506__length=1294__numContigs=1	GAGATCTTCACTCTCATTCC	51.01	CCAAATGAAGTAACCAATAC	49.791	280	(GAA)5	79	93	GAA	3	5
7215	isotig07279__gene=isogroup03508__length=1287__numContigs=1	CAGTTTCAGAGAAACCATT	49.968	ATAAGCATAAATTTGTTCCA	50.207	249	(TTC)4	1011	1022	TTC	3	4
7216	isotig07279__gene=isogroup03508__length=1287__numContigs=1	GTTTTCTtCTTCTTCTCCTC	49.893	taCaAACTAAGTAGTCgcgt	50.477	257	(CT)9	1221	1238	CT	2	9
7218	isotig07284__gene=isogroup03513__length=1291__numContigs=1	AAACAAGGATTTTTCTTTCT	50.113	TGAGAATCCATTCTATGTGT	50.187	209	(CTT)4	410	421	CTT	3	4
7231	isotig07299__gene=isogroup03528__length=1284__numContigs=1	ATTTCACAAGGTAAAAATGA	49.928	TaTCTGGAATaAACAAACCa	50.759	271	(TTGC)3	1184	1195	TTGC	4	3
7236	isotig07302__gene=isogroup03531__length=1272__numContigs=1	AGCAAGAACCACTATGATAA	49.982	ATCTGTGAGATGAGATGAGA	49.94	274	(GAA)6	875	892	GAA	3	6
7237	isotig07302__gene=isogroup03531__length=1272__numContigs=1	GTGGTGAGTAGCTCAAGTAG	49.873	AAGTGTTTAAgGTGTCAAGA	49.82	197	(CATCT)3	1009	1023	CATCT	5	3
7246	isotig07312__gene=isogroup03541__length=1279__numContigs=1	TCTTGAACTGTTTCTTTCTG	50.494	AAACCATAACATAGCCATAA	50.074	235	(TATGGT)3	1199	1216	TATGGT	6	3
7262	isotig07325__gene=isogroup03554__length=1254__numContigs=1	CCTTAAACCTATCTCAGGTC	50.622	GAATTGtTTATGCTGTTGTG	51.658	280	(AAC)4	529	540	AAC	3	4
7263	isotig07325__gene=isogroup03554__length=1254__numContigs=1	ATCATCTGAACAACAACAAC	50.547	TGAGAGAGAGCACTTACATT	49.88	244	(TGGCAA)3	723	740	TGGCAA	6	3
7266	isotig07329__gene=isogroup03558__length=1264__numContigs=1	AAATGTTCTAACTAGCaTCG	49.889	GAAGACCATTCATAAGTTGA	50.03	185	(CCTT)3	271	282	CCTT	4	3
7269	isotig07331__gene=isogroup03560__length=1263__numContigs=1	GCAATTAAAaTTATGGAAGA	49.943	TCAACCTCTTTCTCAAAGTA	50.056	152	(GAT)4	277	288	GAT	3	4
7279	isotig07341__gene=isogroup03570__length=1261__numContigs=1	ACTATCTCTGGAGGTTCTTC	49.896	AGTGGTAGCAAGGATACATA	49.841	207	(CT)6	1225	1236	CT	2	6
7281	isotig07343__gene=isogroup03572__length=1260__numContigs=1	TAGAGGTGGATGAGACATAG	49.924	TGCCTCATTTAGACTCTTAT	49.237	239	(AGAA)3	1192	1203	AGAA	4	3
7292	isotig07350__gene=isogroup03579__length=1256__numContigs=1	AAAaTGATGTGAGATACAGG	49.885	AACAGAGCaCTCGTATTAAA	50.302	145	(ATC)4	1161	1172	ATC	3	4
7293	isotig07351__gene=isogroup03580__length=1256__numContigs=1	CTTCTTCTTGTTCCTCTCTT	50.397	CCAgAAGCCATACTaATAAA	49.972	157	(TC)10	1094	1113	TC	2	10
7296	isotig07353__gene=isogroup03582__length=1255__numContigs=1	CAGAATTATCCATCCAAATA	50.211	AATGAACTTTACTGCAAATC	49.618	198	(GCT)4	704	715	GCT	3	4
7297	isotig07353__gene=isogroup03582__length=1255__numContigs=1	CAGAATTATCCATCCAAATA	50.211	AATGAACTTTACTGCAAATC	49.618	198	(CTG)4	718	729	CTG	3	4
7303	isotig07358__gene=isogroup03587__length=1258__numContigs=1	AACACCACTTGACAATCTT	50.028	AGTCGTGTGTGGTATATGTT	50.134	207	(GCTCTT)4	214	237	GCTCTT	6	4
7307	isotig07358__gene=isogroup03587__length=1258__numContigs=1	TTTATGTGCCcTTGTATG	50.064	CTTCAGTTGACACTGTGAGT	50.707	104	(CGCCTC)4	1189	1212	CGCCTC	6	4
7312	isotig07364__gene=isogroup03593__length=1248__numContigs=1	CTAGTACGAAATGAATTGCT	49.889	CTGTTATCGTTATTCCTCTG	50.016	255	(AAC)4	1039	1050	AAC	3	4
7318	isotig07373__gene=isogroup03602__length=1241__numContigs=1	AGAGgAGAGAGAGAATtGAG	50.082	TCTgGAAATAGAATCAGAGA	49.78	223	(GCGGTT)5	72	101	GCGGTT	6	5
7319	isotig07377__gene=isogroup03606__length=1241__numContigs=1	TCTCTATCCTTGTGCATACT	49.791	AGTTTGAAGTACAACGAAAA	50.196	227	(CCTC)3	1154	1165	CCTC	4	3
7325	isotig07381__gene=isogroup03610__length=1238__numContigs=1	CGATGGAGGAGATGATAC	50.736	CTCTCTCTAAATCCCTAACC	49.89	270	(CGG)4	1038	1049	CGG	3	4
7333	isotig07387__gene=isogroup03616__length=1240__numContigs=1	GATGGTTTGATAACTCTTCA	50.03	GCAAACTCTCTTTCTATCaA	49.791	266	(CAG)5	1055	1069	CAG	3	5
7341	isotig07394__gene=isogroup03623__length=1237__numContigs=1	TATACTTGCGATCATCTCTT	50.04	AAATTCAAAATTGCTGTTAC	49.806	274	(ACA)4	244	255	ACA	3	4
7344	isotig07396__gene=isogroup03625__length=1223__numContigs=1	TATACTTGAGTTTCTGGTGG	50.25	CAAgAGGAATCAGTTATGAG	49.774	137	(TTG)4	190	201	TTG	3	4
7345	isotig07396__gene=isogroup03625__length=1223__numContigs=1	TATACTTGAGTTTCTGGTGG	50.25	CAAgAGGAATCAGTTATGAG	49.774	137	(TGG)4	202	213	TGG	3	4
7354	isotig07402__gene=isogroup03631__length=1234__numContigs=1	TAGATTGTGTAGTCTCAGCC	50.23	tATCAACgcgGAGtACAT	52.319	117	(CCAAA)4	1190	1209	CCAAA	5	4
7356	isotig07405__gene=isogroup03634__length=1234__numContigs=1	AGCTATTTCATCAACTATGG	49.568	TATTTGGTGACTCtCTCatT	49.539	146	(GAAG)3	1105	1116	GAAG	4	3
7357	isotig07406__gene=isogroup03635__length=1235__numContigs=1	CATAATAATCCTCCTCCTCT	50.082	GAAAAGAGTGTGATAAGCAG	50.073	244	(TCTTCA)3	424	441	TCTTCA	6	3
7358	isotig07407__gene=isogroup03636__length=1234__numContigs=1	TTCCTTAAAGTACCATCTCA	49.966	CATGTCCCAGAATTAAGATA	50.165	278	(AGA)4	909	920	AGA	3	4
7359	isotig07407__gene=isogroup03636__length=1234__numContigs=1	GTGCTTGGATGAGAATATC	50.206	AGAGTGAGGAAGAAGAAGAT	49.554	154	(CTGAGG)3	1141	1158	CTGAGG	6	3
7360	isotig07408__gene=isogroup03637__length=1234__numContigs=1	TACtGTTTCTTCATCCtCAC	49.977	TAACTTTCTTCTTCGACATT	49.324	206	(TC)6	165	176	TC	2	6
7362	isotig07408__gene=isogroup03637__length=1234__numContigs=1	TCATCATAGCTTAGGAGGTA	50.073	TCTGATAATGTACAGCCTTT	49.982	233	(GCT)5	752	766	GCT	3	5
7369	isotig07422__gene=isogroup03651__length=1224__numContigs=1	TAGAAaTAaGAGCATtGTCC	49.707	TTCTCTCCACATTTGATTAC	50.03	270	(AAGGGT)4	441	464	AAGGGT	6	4
7371	isotig07427__gene=isogroup03656__length=1223__numContigs=1	AACTCACACTAGTGCCTTC	49.929	GAAAACTTTTGTTATTTGGA	49.791	128	(TC)7	49	62	TC	2	7
7376	isotig07431__gene=isogroup03660__length=1219__numContigs=1	TAAGGGTGATACAGAAaGAA	49.966	AGAGATCATAGGATACACCC	50.436	173	(AAAT)4	111	126	AAAT	4	4
7386	isotig07439__gene=isogroup03668__length=1219__numContigs=1	GAGTATGCTAGTGGTTTTtC	49.148	TATAGGGTTTTGAGTTTTGA	50.146	275	(TGA)4	1069	1080	TGA	3	4
7390	isotig07441__gene=isogroup03670__length=1219__numContigs=1	actctatgaccaCTtggAa	50.127	TTACTAAGCAccCTTTAGTG	50.05	209	(TTGC)3	39	50	TTGC	4	3
7396	isotig07445__gene=isogroup03674__length=1217__numContigs=1	AGAGGAAGAAGCCAAAG	50.018	TGGTAGAAGaAAATTaAACG	50.051	131	(TTC)4	1168	1179	TTC	3	4
7397	isotig07446__gene=isogroup03675__length=1214__numContigs=1	TTGAAATGTATAGGGACAAC	50.073	AAGTTGGAAGCTTTATTCTC	50.616	224	(CTT)4	201	212	CTT	3	4
7409	isotig07455__gene=isogroup03684__length=1212__numContigs=1	TCATATCTAACAACCTGACC	49.885	ACCTCAGGATTCTATCTCTC	49.757	246	(GCA)7	987	1007	GCA	3	7
7410	isotig07456__gene=isogroup03685__length=1211__numContigs=1	CACTCAACACTTACCTtGAT	49.969	GAGCAAAATCGAGTCTAATA	49.895	189	(AAT)8	238	261	AAT	3	8
7412	isotig07456__gene=isogroup03685__length=1211__numContigs=1	ATTAAGCTTCAAATCAACAG	49.84	GAGaAAAAGAtACCCTTCC	50.409	255	(GCGT)3	1180	1191	GCGT	4	3
7413	isotig07457__gene=isogroup03686__length=1210__numContigs=1	gAGTAgtGaGTTGAATTTGC	49.843	TTCTCAATTACTGTACTGGG	50.25	165	(AAGAGA)3	95	112	AAGAGA	6	3
7417	isotig07460__gene=isogroup03689__length=1209__numContigs=1	AGTAATGATGATCACGTCTC	49.645	TAAAAGTAGCAATCAAAAGG	50.229	270	(GAA)4	362	373	GAA	3	4
7422	isotig07465__gene=isogroup03694__length=1207__numContigs=1	TGATTATAGGACTCTGATGG	49.979	aAGATACTaTGTCTTGatTATAcA	47.515	118	(CT)6	1140	1151	CT	2	6
7433	isotig07475__gene=isogroup03704__length=1202__numContigs=1	ATggtactaaagaccgaagt	50.58	tatCtgCTATAccttccTTG	49.791	103	(GTTT)3	48	59	GTTT	4	3
7439	isotig07477__gene=isogroup03706__length=1206__numContigs=1	ATAGTTAGGAGCTTTTGGTT	50.205	TCAGATATGAGGTATCCAAG	49.979	230	(TTTCT)3	398	412	TTTCT	5	3
7445	isotig07481__gene=isogroup03710__length=1203__numContigs=1	GATTTGAAATTGAGAGGAAT	50.878	ACCaAACATACACCTTTTTA	49.922	248	(AATG)3	1060	1071	AATG	4	3
7448	isotig07485__gene=isogroup03714__length=1199__numContigs=1	AGAGAAGAACcTtCAGAAaC	50.174	TTCCCAAGGTTAATTATGTA	50.058	264	(CCG)5	108	122	CCG	3	5
7459	isotig07493__gene=isogroup03722__length=1195__numContigs=1	CCTATTCTCATCCATCAATA	50.032	AATTAGACACCaAGAAGGTC	50.833	215	(GCAGGC)3	600	617	GCAGGC	6	3
7465	isotig07499__gene=isogroup03728__length=1196__numContigs=1	TCTTGGACTGCCTATTAAG	50.494	CGAACAAGCTATCGAATAC	50.985	278	(GGC)4	729	740	GGC	3	4
7470	isotig07503__gene=isogroup03732__length=1194__numContigs=1	AATGAGAGTCAATAGAGCAA	49.937	AGTATCAACGCAGAGTACAT	49.749	138	(CTTT)3	1143	1154	CTTT	4	3
7479	isotig07512__gene=isogroup03741__length=1192__numContigs=1	AAAaGAAGAGGTTtGGTtAC	50.38	TCATTTTGTTTTAAACCCT	49.92	137	(GTGA)3	1144	1155	GTGA	4	3
7483	isotig07515__gene=isogroup03744__length=1187__numContigs=1	AAGACTGCTTAAAAGTAGCA	49.882	AtTTCAGTACCAACAGAGTG	49.969	243	(TGA)4	939	950	TGA	3	4
7488	isotig07520__gene=isogroup03749__length=1186__numContigs=1	CTGTATTCAACAACATTCCT	50.022	gGACGtTAGaATTCAGTTaG	49.184	100	(CTT)4	1043	1054	CTT	3	4
7497	isotig07527__gene=isogroup03756__length=1182__numContigs=1	GGAATAATTACCAGTCAAAA	49.525	TTGAAATAAATAATTCTCGC	50.12	190	(TATT)3	1056	1067	TATT	4	3
7498	isotig07529__gene=isogroup03758__length=1184__numContigs=1	AGTAAGATGGCAATAACAGA	49.982	CgtTaaAtTctTctTctcaA	50.01	239	(TTG)4	957	968	TTG	3	4
7504	isotig07534__gene=isogroup03763__length=1182__numContigs=1	TTTCATTCTAATAAGGTCCA	50.017	TGTACTCAAGAAGAGGAAAA	50.056	145	(TTCT)3	960	971	TTCT	4	3
7506	isotig07535__gene=isogroup03764__length=1180__numContigs=1	GGAgCATTATCTGTTaCATC	49.618	TTATACTTAGCAGCTTCTGG	50.288	257	(AGC)4	677	688	AGC	3	4
7527	isotig07556__gene=isogroup03785__length=1169__numContigs=1	GTCATACTCCTCAAGAACAA	49.977	CTAGTCTCTCGCTCtCATAA	49.878	153	(TTC)4	1112	1123	TTC	3	4
7534	isotig07564__gene=isogroup03793__length=1172__numContigs=1	AACAATGTGTATTAACTGGG	50.065	TAAGGAGCATACAAGAGTTG	50.632	256	(GAAG)3	182	193	GAAG	4	3
7538	isotig07567__gene=isogroup03796__length=1172__numContigs=1	ACCTCACaTTCCTtATCTtC	50.707	AGGTAACGGtTTATAGAAGG	50.538	137	(CTT)4	64	75	CTT	3	4
7539	isotig07569__gene=isogroup03798__length=1169__numContigs=1	CTTTGGCTTAGATAACACAT	49.702	GTAAGCAAAAGAACCATAGA	49.84	200	(TTC)4	926	937	TTC	3	4
7540	isotig07570__gene=isogroup03799__length=1171__numContigs=1	CAACTTCATTAGAATCAGGA	50.26	GtTTTAATGATCGTCGTCT	50.039	260	(GTG)4	916	927	GTG	3	4
7542	isotig07572__gene=isogroup03801__length=1169__numContigs=1	TTGAGAATGAGAGAGAGAAA	49.87	GAGGGAgAgTGAGACtATTT	49.896	264	(TTGAT)3	1087	1101	TTGAT	5	3
7561	isotig07585__gene=isogroup03814__length=1167__numContigs=1	ATTGGTCACTAATCACTACG	50.073	TTTTGaAAGAGAAAGaAAAA	49.823	271	(CT)7	237	250	CT	2	7
7565	isotig07589__gene=isogroup03818__length=1164__numContigs=1	ATCAGTGTAGCAACAGAATC	49.994	ATATGGAGtTTCtTCCtTTc	50.13	147	(GA)6	923	934	GA	2	6
7567	isotig07592__gene=isogroup03821__length=1160__numContigs=1	CCATTGAGTtCTATGAtGTt	49.885	TAGTTGCCTAGATGATTCTG	50.503	218	(ACA)4	494	505	ACA	3	4
7568	isotig07593__gene=isogroup03822__length=1164__numContigs=1	GTAGTTTTGGTCATAGTTGG	49.734	CATGCTTTCTTCTGTTTTAC	50.254	215	(CCA)4	958	969	CCA	3	4
7571	isotig07599__gene=isogroup03828__length=1162__numContigs=1	CTTCAATTTTTCAATCTCTG	50.106	CAAAGTCTGAAGCAACTAAC	50.207	266	(GCCT)3	429	440	GCCT	4	3
7572	isotig07599__gene=isogroup03828__length=1162__numContigs=1	TCATCTTTTTCGAGATTTTA	50.339	AAACAGAAAATGAGAAGTGA	49.826	205	(TTC)4	967	978	TTC	3	4
7582	isotig07608__gene=isogroup03837__length=1162__numContigs=1	GCAACAAAGAGAAAAATAGA	49.977	TATGGGATATACAGAAATgG	50.074	270	(CTCTTT)6	258	293	CTCTTT	6	6
7587	isotig07612__gene=isogroup03841__length=1157__numContigs=1	AGTTGTTAATGAGAATGCAC	50.184	CAGCATAAGAAACaGACTTC	50.073	275	(CAT)4	455	466	CAT	3	4
7605	isotig07634__gene=isogroup03863__length=1154__numContigs=1	AATATTGAACTAAaCATCGG	49.574	ATATTGACATTAGTGCTGCT	49.999	232	(CAAGT)3	69	83	CAAGT	5	3
7611	isotig07639__gene=isogroup03868__length=1152__numContigs=1	GCTAGATTCTCTTTCcTTTT	49.903	CTGCAACCACTATTACTAcC	49.975	151	(TCTT)3	85	96	TCTT	4	3
7616	isotig07641__gene=isogroup03870__length=1152__numContigs=1	GAACCTGAGAGAGAAGATG	49.242	ATTGTaAAATGCATCAAAAT	49.995	216	(AGCAAC)3	551	568	AGCAAC	6	3
7624	isotig07646__gene=isogroup03875__length=1148__numContigs=1	GAAGTCCTTCATAATCTTTTC	49.996	GGAGAAGAAGAGAGAGAGAG	49.733	273	(TCTT)4	1088	1103	TCTT	4	4
7625	isotig07646__gene=isogroup03875__length=1148__numContigs=1	GTCCTTCATAATCTTTTCG	49.789	CgCgaGGAGAAGAAG	50.355	275	(TC)13	1104	1129	TC	2	13
7627	isotig07650__gene=isogroup03879__length=1148__numContigs=1	GTACGATCAGGGAGATATG	50.091	GaAGTTTCaAATATGCAGAG	50.123	247	(GCTTG)3	667	681	GCTTG	5	3
7628	isotig07651__gene=isogroup03880__length=1147__numContigs=1	GCAaTAAGCAGTGGtaaac	50.892	TTCAACTAGGCTTCAGTTAC	49.785	236	(CTTTTT)3	155	172	CTTTTT	6	3
7632	isotig07657__gene=isogroup03886__length=1145__numContigs=1	TCTaaTGGACTCAAACAAAT	49.74	TCTGaAAAGTGATTATTGCT	50.123	219	(AGA)4	109	120	AGA	3	4
7634	isotig07657__gene=isogroup03886__length=1145__numContigs=1	CAGTTTTGAGAAGATGAAAG	50.056	AGATCTCTATATCAGGTTATCaCT	50.176	248	(TA)8	1092	1107	TA	2	8
7636	isotig07658__gene=isogroup03887__length=1151__numContigs=1	CGATTtAGGGTTTTtCTAA	49.917	AGATATCTTCTTGTTCCTCC	49.95	265	(TCCGAT)3	186	203	TCCGAT	6	3
7649	isotig07669__gene=isogroup03898__length=1144__numContigs=1	TAGTAAGAACGTTCAAAAGg	50.002	TGGTAATGTCGAGTAtTTTT	49.977	274	(GCAACT)3	813	830	GCAACT	6	3
7650	isotig07669__gene=isogroup03898__length=1144__numContigs=1	AAAAaTACTCGACATTACCA	49.977	AACCCTAACTTCAGTTGATT	50.533	200	(TTA)4	1112	1123	TTA	3	4
7659	isotig07675__gene=isogroup03904__length=1136__numContigs=1	GgAAGATTtAAGCAAACATA	49.893	GTCTAGCCCATTAAtTTCTT	50.52	255	(GAT)4	887	898	GAT	3	4
7660	isotig07676__gene=isogroup03905__length=1141__numContigs=1	GCTTCTTTCAAGTTCTGTAA	49.925	AAACGGAAGAAAGATAAGAT	50.035	215	(TTTTC)3	633	647	TTTTC	5	3
7666	isotig07679__gene=isogroup03908__length=1139__numContigs=1	AACCACTCTCTCTTTCTTTt	49.886	ATTATCGACAAGAATGCTC	50.099	117	(CTT)4	1006	1017	CTT	3	4
7672	isotig07684__gene=isogroup03913__length=1137__numContigs=1	GATTCTGCGAAACGAC	50.042	ACACTCTTCATTCtTCCTCT	50.331	229	(TCTTCC)3	951	968	TCTTCC	6	3
7678	isotig07690__gene=isogroup03919__length=1137__numContigs=1	TATGGTTCTAACCCATATCA	50.494	TCAATTTCTTGGTACTGATT	49.74	209	(CAG)4	300	311	CAG	3	4
7680	isotig07692__gene=isogroup03921__length=1131__numContigs=1	TCCATAACATACATGCATAA	49.836	CACATATTCATCGTCTACCT	49.937	265	(TAT)6	287	304	TAT	3	6
7681	isotig07694__gene=isogroup03923__length=1135__numContigs=1	GATGGAAGTGATGATCtGT	50.054	GTGGAAGAGTGATTTTGATA	50.03	279	(GCTAAA)4	80	103	GCTAAA	6	4
7694	isotig07708__gene=isogroup03937__length=1126__numContigs=1	TCATGACACCTTTTCTAGTT	49.68	ATTTTTCCTCTCCTAACTGT	49.802	169	(GTT)5	641	655	GTT	3	5
7697	isotig07709__gene=isogroup03938__length=1130__numContigs=1	GGATAACCCTGTAGAAAGAT	49.994	GATTATcCTCCCTGTAAtTT	50.043	238	(ATGATC)3	438	455	ATGATC	6	3
7698	isotig07709__gene=isogroup03938__length=1130__numContigs=1	AGTTTCATATCCTCTTCCTC	49.95	AATCTATTTCTCTTCGTTCC	50.312	256	(AGAATG)4	858	881	AGAATG	6	4
7715	isotig07727__gene=isogroup03956__length=1120__numContigs=1	TTAAACTTGCCACTAATCTC	49.84	ACAAAACACGATTCAGAAC	50.74	257	(TCG)7	672	692	TCG	3	7
7717	isotig07727__gene=isogroup03956__length=1120__numContigs=1	GTTCTGAATCGTGTTTTGT	50.74	ATCTGGTAAGAGGGTGTAAT	50.269	134	(TCG)4	912	923	TCG	3	4
7718	isotig07728__gene=isogroup03957__length=1125__numContigs=1	ACTTCTTCTCTGTCCCTAAC	50.032	CTTATCAGGATCACAGAGTC	49.323	279	(GCACCC)4	156	179	GCACCC	6	4
7724	isotig07733__gene=isogroup03962__length=1123__numContigs=1	CATTGTTATCGTATGGAGAC	50.421	ACAAACAGATCTGAAGAGTG	49.92	163	(TGAA)3	994	1005	TGAA	4	3
7725	isotig07735__gene=isogroup03964__length=1122__numContigs=1	AGAAACAATGCTGGATATAG	49.568	TCTTAATAATGCAGGACAgT	49.982	235	(TGC)4	616	627	TGC	3	4
7730	isotig07741__gene=isogroup03970__length=1123__numContigs=1	AaTAAAGGTTGTGAAACTTG	49.598	TATAATCCAGCTGTACCTGT	49.841	239	(GGA)4	523	534	GGA	3	4
7731	isotig07741__gene=isogroup03970__length=1123__numContigs=1	CAGTAATAACACCAAACCTT	49.46	GGATCTTTAGGTTTCTGAAT	50.13	112	(TCT)4	1028	1039	TCT	3	4
7734	isotig07743__gene=isogroup03972__length=1123__numContigs=1	GTAACATTATCGTCTCCCT	48.922	GATTGAAATTGAGTTGAGTG	50.473	270	(GTTGCT)5	832	861	GTTGCT	6	5
7743	isotig07749__gene=isogroup03978__length=1121__numContigs=1	GGGCTAGATAGAAGATGATT	50.234	GGtCTCCTTTTTATTTTCTC	49.988	241	(TA)8	919	934	TA	2	8
7746	isotig07754__gene=isogroup03983__length=1115__numContigs=1	TACTACAACCCAAAGAACAC	50.157	GAGATATCAGCTAAGAGCAA	49.898	275	(TCA)4	287	298	TCA	3	4
7750	isotig07758__gene=isogroup03987__length=1118__numContigs=1	GTtaCTCTTTCTtCTtCcgT	50.396	GTGAATCAATAGATCGAGAA	50.09	243	(CT)11	45	66	CT	2	11
7752	isotig07762__gene=isogroup03991__length=1117__numContigs=1	GAAGTTGAACATCCTTGTTA	50.166	ACAAGATGGTTTaTCAGTTG	50.022	252	(ATTTGG)4	521	544	ATTTGG	6	4
7765	isotig07770__gene=isogroup03999__length=1111__numContigs=1	GCTTCTTCTTTCTCTTCTTC	50.269	GTTGTTAACtTCCCTTCACT	50.957	247	(TTC)4	948	959	TTC	3	4
7768	isotig07774__gene=isogroup04003__length=1110__numContigs=1	TGTCTCTTGCAGAAGATAAT	49.937	gCTTCGGTTaAAGTCATT	50.227	258	(GTTT)3	1078	1089	GTTT	4	3
7777	isotig07781__gene=isogroup04010__length=1106__numContigs=1	ACTTGaTTTTTCTTTCCtCT	49.938	GAATAATGTTGGAAGTGAGA	50.03	239	(CTT)4	50	61	CTT	3	4
7780	isotig07782__gene=isogroup04011__length=1107__numContigs=1	TACTTCTGAACTGGTTGTTG	51.142	ATCCACCTTCACATATTCA	50.854	280	(CTGAGG)4	520	543	CTGAGG	6	4
7789	isotig07795__gene=isogroup04024__length=1103__numContigs=1	TGTATTTGAAAAaGAAAAGG	50.004	CTTGAGGGTATTTTGTATTG	50.01	171	(GCT)5	285	299	GCT	3	5
7791	isotig07796__gene=isogroup04025__length=1103__numContigs=1	ACACCAATGATGTCTACAAT	49.941	TAGTACTTCTGGTCGTTGTT	49.871	178	(ACA)5	387	401	ACA	3	5
7792	isotig07796__gene=isogroup04025__length=1103__numContigs=1	AACGACCAGAAGTACTACAA	49.871	TAGTGTTCACTTGTCTGGAT	50.278	217	(ACA)5	558	572	ACA	3	5
7794	isotig07799__gene=isogroup04028__length=1101__numContigs=1	AACAAAGCATCATATTCAAC	50.231	TACAACACACTCATAAAGCA	50.011	259	(AAACA)3	756	770	AAACA	5	3
7795	isotig07799__gene=isogroup04028__length=1101__numContigs=1	TGCTTTATGAGTGTGTTGTA	50.011	TTTCTCTCTCTCTCTTTCAC	48.474	231	(TGAG)3	1059	1070	TGAG	4	3
7810	isotig07812__gene=isogroup04041__length=1097__numContigs=1	ATCTATAGGCGAATACCTCT	50.004	GtaCTgAGAACCACAACAAC	50.18	245	(AGC)4	470	481	AGC	3	4
7826	isotig07824__gene=isogroup04053__length=1092__numContigs=1	ATTAAGAGATCCATGAGCTT	50.651	ACAAATCACTAAGCAgGATA	49.982	253	(GCACAT)3	974	991	GCACAT	6	3
7830	isotig07828__gene=isogroup04057__length=1091__numContigs=1	CGTTTAGaGATtaGGgTTTA	49.217	tTCCATGTGTATaGCTTcTC	50.277	244	(TCT)4	154	165	TCT	3	4
7832	isotig07829__gene=isogroup04058__length=1091__numContigs=1	AGGACAAtaCtCCTTGATAA	48.85	GGTGTTCACTGTAAATAAGC	49.892	104	(GA)7	32	45	GA	2	7
7838	isotig07833__gene=isogroup04062__length=1094__numContigs=1	CGATTAGTCAtcACAAGAAT	50.082	TAGAAGAgGAGTTGTTCGTA	50.107	266	(TCG)4	192	203	TCG	3	4
7839	isotig07833__gene=isogroup04062__length=1094__numContigs=1	CGATTAGTCAtcACAAGAAT	50.082	TAGAAGAgGAGTTGTTCGTA	50.107	266	(TCA)6	204	221	TCA	3	6
7841	isotig07836__gene=isogroup04065__length=1093__numContigs=1	CATCATAAACCATACCAAAT	49.984	AAGAGATAGAGACAAGGACC	49.896	262	(CAG)4	433	444	CAG	3	4
7844	isotig07840__gene=isogroup04069__length=1092__numContigs=1	TCTCTTTtCCTCATAATTGA	49.973	AGaAATATCATCTTTACCCC	50.043	176	(AAGA)3	697	708	AAGA	4	3
7848	isotig07845__gene=isogroup04074__length=1084__numContigs=1	TCCTCTGTTTTGGTAGAGTA	49.912	ATTCTTGTACTCGGCTTC	50.038	215	(AACG)3	1055	1066	AACG	4	3
7850	isotig07847__gene=isogroup04076__length=1090__numContigs=1	ATGGAAGATCTGAGAAGAAG	50.909	CAATGATGGATTAATAAAGG	49.931	198	(CACT)5	917	936	CACT	4	5
7858	isotig07852__gene=isogroup04081__length=1086__numContigs=1	TGtCACaGTACAaGACATGA	50.178	ATCAACATCAACATCAACAT	50.764	232	(CTG)8	326	349	CTG	3	8
7859	isotig07852__gene=isogroup04081__length=1086__numContigs=1	GGTGATGAGCGAAGAG	49.856	ACGAAGACTCCTCTAAAGAC	50.223	243	(TTGATG)5	350	379	TTGATG	6	5
7861	isotig07852__gene=isogroup04081__length=1086__numContigs=1	ATATTATTGGCATCcTtATG	49.551	ATACTCTaAAGCAAGCAACA	50.488	247	(TTGAGT)4	896	919	TTGAGT	6	4
7862	isotig07852__gene=isogroup04081__length=1086__numContigs=1	ATATTATTGGCATCcTtATG	49.551	ATACTCTaAAGCAAGCAACA	50.488	247	(TTGAGC)4	920	943	TTGAGC	6	4
7879	isotig07873__gene=isogroup04102__length=1084__numContigs=1	TTCGATCAAAAaTAAAaTgT	50.16	AAACCTCATCGAATAACTG	50.073	255	(ACA)4	316	327	ACA	3	4
7886	isotig07878__gene=isogroup04107__length=1082__numContigs=1	AGTGATCTTCACACACTTTC	49.674	TTCAAAGCTAGTAAAGGATG	50.058	166	(CTC)5	433	447	CTC	3	5
7888	isotig07882__gene=isogroup04111__length=1083__numContigs=1	CATTGAGGTTAGACACACTT	49.969	ATGATATGAGCTACAGCACT	49.807	244	(ATG)4	299	310	ATG	3	4
7890	isotig07883__gene=isogroup04112__length=1083__numContigs=1	GAAACTACGAAAGAATGACA	50.36	CAGGAATTAAAATCAACAAC	49.928	189	(CTTC)3	180	191	CTTC	4	3
7893	isotig07889__gene=isogroup04118__length=1078__numContigs=1	GAGTTCTTCAACCCTTTAAT	50.256	ATGGATGTTACCACAAATAG	49.932	167	(TTAT)3	948	959	TTAT	4	3
7906	isotig07908__gene=isogroup04137__length=1075__numContigs=1	GTTGGAGAAGTAGTCTTTGA	49.334	TTCATACCTTTACACATTCC	50.073	229	(TTG)4	874	885	TTG	3	4
7912	isotig07912__gene=isogroup04141__length=1074__numContigs=1	CTTCTCTTCTTCTGTCTCCT	50.219	ATGAGTATGTGAATGTGTCC	50.254	221	(TCA)7	650	670	TCA	3	7
7921	isotig07922__gene=isogroup04151__length=1065__numContigs=1	GAAGAGATTTTCACTGATGA	49.985	TATAGGAATTACAGGAGCAA	50.25	276	(GAG)5	296	310	GAG	3	5
7926	isotig07929__gene=isogroup04158__length=1067__numContigs=1	AGAAACCAAAAAGAGTAACC	50.38	CCATATAAAAATTTGGAAAA	49.969	254	(TTGC)3	713	724	TTGC	4	3
7932	isotig07938__gene=isogroup04167__length=1067__numContigs=1	AaCTGTGTGTTGTACGATCT	50.233	GGATTATCTGATCGGTGT	50.155	207	(GGCTCG)4	216	239	GGCTCG	6	4
7938	isotig07942__gene=isogroup04171__length=1066__numContigs=1	ATTGTTTTCACTACCAAGAA	49.875	AGaATGAGttCaAAAACaAA	50.016	280	(ACC)4	790	801	ACC	3	4
7940	isotig07945__gene=isogroup04174__length=1067__numContigs=1	GAAATTTTACCATTTGAGC	49.943	gGAGAtATTGGAAAGaAAAT	50.175	271	(ATC)4	925	936	ATC	3	4
7944	isotig07950__gene=isogroup04179__length=1064__numContigs=1	GATAGAAAATGCCTGTAAAA	49.893	TAAATTGGATAAAGATTGGA	50.066	135	(ATC)4	539	550	ATC	3	4
7947	isotig07953__gene=isogroup04182__length=1060__numContigs=1	TTTTCACATTTCTTGTCTTT	50.016	CTCAAGAATACAGTGCAGAT	50.23	269	(TCTTC)3	108	122	TCTTC	5	3
7954	isotig07959__gene=isogroup04188__length=1061__numContigs=1	AGTCTCGTTCTCTTCTTCTC	50.185	CATCACTTAAATCCTCCTG	50.413	228	(CGCCGA)3	321	338	CGCCGA	6	3
7956	isotig07960__gene=isogroup04189__length=1063__numContigs=1	AATCCATAATCCTCCATATC	50.516	AAACCCTATAATCCGTTACT	49.946	182	(GTGA)4	950	965	GTGA	4	4
7963	isotig07966__gene=isogroup04195__length=1060__numContigs=1	TAGTAGCCTGTTTCTGTTGT	50.065	ACTCACGTTGATTACTTGTC	49.933	145	(TGCTC)6	816	845	TGCTC	5	6
7964	isotig07967__gene=isogroup04196__length=1055__numContigs=1	CCACCTAGAACGGAATAG	50.455	GTCAGAGAACTACACAGTGG	50.228	153	(CTG)6	769	786	CTG	3	6
7975	isotig07975__gene=isogroup04204__length=1059__numContigs=1	CTTGAGCTTAAGAGTGGTG	50.906	AATTCTAAACCCACCAAG	49.868	268	(TTGGTG)3	746	763	TTGGTG	6	3
7980	isotig07982__gene=isogroup04211__length=1057__numContigs=1	GATGAACTCAACGAAACTC	50.245	AAACTCAACCTCaAGaAAAC	51.095	168	(GGACCC)3	737	754	GGACCC	6	3
7983	isotig07985__gene=isogroup04214__length=1057__numContigs=1	TTCTTTTCATTCTCATCATC	50.039	AAGaTaGAAAAGTTGGGtTT	49.981	208	(ATC)4	279	290	ATC	3	4
7985	isotig07987__gene=isogroup04216__length=1057__numContigs=1	TCACTACTGTCTTCAACCTC	49.92	CTAAATGAGTCATCTTCCaA	50.26	262	(GAG)4	408	419	GAG	3	4
7989	isotig07990__gene=isogroup04219__length=1056__numContigs=1	ATTCATAATCACGATCACTC	49.708	AAAACCTTTCAGTTTCTGAT	50.669	204	(CTT)6	723	740	CTT	3	6
7990	isotig07990__gene=isogroup04219__length=1056__numContigs=1	TACTTATTTCAACAGGCTTC	49.84	GATGAAACACAAAATGAGAT	49.797	217	(TTC)5	844	858	TTC	3	5
7993	isotig07994__gene=isogroup04223__length=1055__numContigs=1	AGGAATAGTGAGTGAGCATA	49.791	CCTCTACCTCTTCTCTATGG	50.676	239	(AGG)4	739	750	AGG	3	4
7994	isotig07994__gene=isogroup04223__length=1055__numContigs=1	CATAGAGAAGAGGTAGAGGG	50.676	TGCAGAAAGAGAGATAAgTg	50.607	280	(CCTC)3	1011	1022	CCTC	4	3
8001	isotig08000__gene=isogroup04229__length=1055__numContigs=1	GCTTAGTTCACTTTCAACAC	49.98	GTCATCATGtTGTGGCt	49.928	234	(GAGCCT)5	996	1025	GAGCCT	6	5
8002	isotig08002__gene=isogroup04231__length=1054__numContigs=1	tttGCtttATAGTGCAACTC	50.945	GACAAGAAGTCCAACACTAA	50.117	224	(TTGGTG)10	149	208	TTGGTG	6	10
8003	isotig08002__gene=isogroup04231__length=1054__numContigs=1	tttGCtttATAGTGCAACTC	50.945	AGGAGTAACAACAAGTTCTG	49.332	272	(TTAGTG)3	209	226	TTAGTG	6	3
8007	isotig08002__gene=isogroup04231__length=1054__numContigs=1	TCTTCTAAGCCATTGTTAAT	49.439	ATAtATCaACATcCaCTCTC	46.031	103	(AAG)4	1024	1035	AAG	3	4
8008	isotig08004__gene=isogroup04233__length=1052__numContigs=1	CAATGCTCTTAGCAATAAGT	50.074	GTCCTCTTTCTCTTCTCTGt	49.987	270	(AG)7	989	1002	AG	2	7
8009	isotig08005__gene=isogroup04234__length=1052__numContigs=1	GTATGTTAATTCCACCGAT	49.754	CGTAACAACATCTTCTATCC	49.791	275	(TTGGAG)3	751	768	TTGGAG	6	3
8019	isotig08016__gene=isogroup04245__length=1051__numContigs=1	GATAACCACCTCCAATCT	49.269	CAAACTAGTGGAACTGTCAT	49.969	108	(TGAG)3	38	49	TGAG	4	3
8045	isotig08036__gene=isogroup04265__length=1046__numContigs=1	AATCCATTGTTCTCTGATTA	49.602	TCACTCAtTTTGtAGtTTCC	50.166	156	(GAA)4	1008	1019	GAA	3	4
8046	isotig08037__gene=isogroup04266__length=1045__numContigs=1	GTAGAACTTGGAATTGACTG	49.68	AACCATGTCCATGACTATTA	50.227	209	(TGATT)3	594	608	TGATT	5	3
8051	isotig08042__gene=isogroup04271__length=1047__numContigs=1	GGTTCACTGTTAGAGACAAA	50.117	GACGAAAATACTTGTAGTGG	49.925	251	(GCCTCA)7	257	298	GCCTCA	6	7
8056	isotig08046__gene=isogroup04275__length=1043__numContigs=1	TCAAGTTCTTGTTTTTCAAG	50.663	AATGCCATCaAGTAAAAATA	50.207	259	(TTTA)3	925	936	TTTA	4	3
8063	isotig08054__gene=isogroup04283__length=1038__numContigs=1	GGTATACACATCAACAgctt	50.039	CACTTGTGAAGTACCTTGTT	50.108	239	(CAT)4	194	205	CAT	3	4
8071	isotig08062__gene=isogroup04291__length=1041__numContigs=1	GTACAACCAAAGACATAAGC	49.892	AGTGTGAGTGAGAAAACAAG	50.064	159	(ATA)5	196	210	ATA	3	5
8077	isotig08066__gene=isogroup04295__length=1039__numContigs=1	CTTAACTACtATtGCgCTGT	50.248	CAACAAGAAAAGGTAAAAGA	49.954	278	(TCTT)4	86	101	TCTT	4	4
8080	isotig08071__gene=isogroup04300__length=1038__numContigs=1	AGGAGTCTtATGCTTCTCC	50.919	tTCAAcTACaAACaAACCTT	50.008	247	(GGT)4	826	837	GGT	3	4
8086	isotig08074__gene=isogroup04303__length=1041__numContigs=1	CTTCACTTTGATTCTTCTCA	50.359	TCAGTTGaAATCTCCTGTAG	50.212	248	(ATC)4	309	320	ATC	3	4
8088	isotig08077__gene=isogroup04306__length=1037__numContigs=1	TTTTTGAGACACTGAAAAGT	49.964	TGGGGATAGATAGAGTGATA	49.55	244	(TTA)5	870	884	TTA	3	5
8094	isotig08083__gene=isogroup04312__length=1029__numContigs=1	AaTATGTAtGgATTTtcccT	50.354	GAACTTTAtGTAACCACTGC	49.892	185	(TTGAG)4	39	58	TTGAG	5	4
8099	isotig08086__gene=isogroup04315__length=1036__numContigs=1	CTATTACAGCATCTTtGTCC	49.982	AATCATGGGTAGTAGAGGAT	50.139	257	(TTTC)3	221	232	TTTC	4	3
8102	isotig08088__gene=isogroup04317__length=1035__numContigs=1	ttagtGAAAAGATGCAAGAT	50.123	TGGTACTGGCTAGACTCTTA	50.157	236	(AG)6	185	196	AG	2	6
8104	isotig08091__gene=isogroup04320__length=1027__numContigs=1	TTCtCTTTCAcTGTtCACTC	50.073	TATATATTGGATAGCGAAGC	50.089	233	(TCTTT)4	89	108	TCTTT	5	4
8110	isotig08096__gene=isogroup04325__length=1033__numContigs=1	TGGATCTAATAAGCTCAGAA	50.214	ATCCtTCTCTCTCTTCTCG	50.934	101	(GAG)4	984	995	GAG	3	4
8112	isotig08097__gene=isogroup04326__length=1028__numContigs=1	GTTGCTTGATAGCTTAGTGT	49.801	AcGAGaGAgGAGGAgG	50.082	238	(CT)22	921	964	CT	2	22
8115	isotig08098__gene=isogroup04327__length=1033__numContigs=1	AAATAATGTTTCTTTtGCc	49.669	CCTCATCTATTGTATCTGGA	49.979	252	(CTTTT)3	58	72	CTTTT	5	3
8117	isotig08100__gene=isogroup04329__length=1033__numContigs=1	AAGAACACAGTATTGTCAGG	49.969	AAGAATTCCATCTACTACCC	49.994	248	(ATGGC)3	807	821	ATGGC	5	3
8126	isotig08105__gene=isogroup04334__length=1027__numContigs=1	GCTTAATTGTTGGAGTTAAA	50.019	TTGCTATCAGCTTCAGTTAT	50.361	171	(TTC)4	762	773	TTC	3	4
8132	isotig08114__gene=isogroup04343__length=1020__numContigs=1	ATAtCCTTGCACAACTTTAG	49.702	AATAcACgTCtTTTCACaTC	49.988	240	(AAG)5	828	842	AAG	3	5
8138	isotig08123__gene=isogroup04352__length=1025__numContigs=1	GAGAATAAGAGTGGTgAAAA	49.402	GCTTCCTCTCCCTCTC	49.706	230	(GAG)4	777	788	GAG	3	4
8140	isotig08123__gene=isogroup04352__length=1025__numContigs=1	AAGGAGAGGAGGAGGAG	51.248	tAccCaAcCgACGAC	50.964	253	(GA)16	976	1007	GA	2	16
8149	isotig08130__gene=isogroup04359__length=1020__numContigs=1	TAGTTCTGTAGTTCGTAGCC	49.835	GTTTTGAGATTGTGAAGAAG	49.826	242	(GTT)7	270	290	GTT	3	7
8156	isotig08141__gene=isogroup04370__length=1023__numContigs=1	CTTGTTCACTCTCATCACTT	49.92	ATGACCATTTTTGGAATTA	50.405	171	(GAGATC)5	95	124	GAGATC	6	5
8161	isotig08146__gene=isogroup04375__length=1022__numContigs=1	TATGCATTGAATGTTGTTTA	50.115	GTCTTCAACACCTGGTATaA	50.022	203	(ATGG)3	410	421	ATGG	4	3
8188	isotig08168__gene=isogroup04397__length=1017__numContigs=1	GAGATTGTAGCAGTGAAGAG	49.88	TGATGATTCTATTGCTACCT	49.848	251	(ATC)4	744	755	ATC	3	4
8190	isotig08172__gene=isogroup04401__length=1016__numContigs=1	AAATCAAATGACAATCACTC	49.797	GTTACTCCTTTGAATGATGA	50.03	275	(TGA)4	101	112	TGA	3	4
8191	isotig08172__gene=isogroup04401__length=1016__numContigs=1	TTGTTCCTCCTCTCATAGAT	51.243	AACACCAACAATAGTAGCAT	49.75	278	(TGG)5	560	574	TGG	3	5
8193	isotig08173__gene=isogroup04402__length=1014__numContigs=1	AAGTTTCAGATCATTTTTCA	49.882	GACACAGTCAAGCTTCTTAG	50.021	111	(CCAC)3	413	424	CCAC	4	3
8196	isotig08178__gene=isogroup04407__length=1014__numContigs=1	CAAGTAGAGTTTGCCTCTTA	50.008	ATGAGACTATTGCTCAACAC	49.994	231	(AACAC)3	326	340	AACAC	5	3
8200	isotig08182__gene=isogroup04411__length=1016__numContigs=1	TGATTGGTCTAGAAGTGTTC	49.977	GCTGTCAAGTTAACCAGTG	51.494	192	(ACTAC)3	972	986	ACTAC	5	3
8204	isotig08188__gene=isogroup04417__length=1009__numContigs=1	GATGTGTACGATcTTGAAcT	49.791	GtTAACtAgGAtTCtTgGGT	50.121	197	(GAA)4	897	908	GAA	3	4
8210	isotig08201__gene=isogroup04430__length=1006__numContigs=1	TAAaGCCTTTtACCTTtGTA	49.96	AAGAAGATTTTGGAGAGATT	49.808	211	(GAA)4	181	192	GAA	3	4
8211	isotig08202__gene=isogroup04431__length=1000__numContigs=1	TCCAACCATATGACATC	46.679	ATGTTGAAACACTCAAAACT	49.587	180	(TCC)4	23	34	TCC	3	4
8213	isotig08202__gene=isogroup04431__length=1000__numContigs=1	TAATACTAACAAAGCCGAAC	50.066	tcCCaTCAAAgataAAAgTa	50.017	260	(TCCT)3	812	823	TCCT	4	3
8216	isotig08204__gene=isogroup04433__length=1009__numContigs=1	GTGAAGTACAACACGATCC	50.924	GTGTTTCATTACGAGAAACT	49.363	242	(CGC)4	620	631	CGC	3	4
8220	isotig08208__gene=isogroup04437__length=1007__numContigs=1	AGATGTAACCACCTATCTCC	50.566	GAATAGATCCATGACGAAAT	51.561	151	(GATTTC)3	295	312	GATTTC	6	3
8225	isotig08212__gene=isogroup04441__length=1006__numContigs=1	GAAGAGCTAGACtCCAAGAG	50.943	CTCCAATCTGTCTCTGACTA	50.019	117	(AGCCCC)3	377	394	AGCCCC	6	3
8226	isotig08213__gene=isogroup04442__length=1006__numContigs=1	CTTATTTGGTTGTTGTTCAG	50.851	CTGGTTAATGAAGATGTCTC	49.539	231	(AAG)6	107	124	AAG	3	6
8227	isotig08213__gene=isogroup04442__length=1006__numContigs=1	GAATCCcTAAGAAGAAGAAG	50.026	CTGGTTAATGAAGATGTCTC	49.539	212	(GAG)4	125	136	GAG	3	4
8238	isotig08227__gene=isogroup04456__length=1005__numContigs=1	GTCAGAATATGATTCAGCAG	50.587	TTCACTCTCTCACTTCAAAC	50.073	242	(GAGTGG)3	815	832	GAGTGG	6	3
8242	isotig08230__gene=isogroup04459__length=1000__numContigs=1	CATCCAAAAATGTCAATACT	50.073	CTTGCACTTTGTAGAATCTC	50.073	233	(AGC)4	224	235	AGC	3	4
8248	isotig08234__gene=isogroup04463__length=1004__numContigs=1	CAAACGCAGAGtACTTTTT	50.72	GTTTTAGTTATTGACCGTTG	50.106	190	(ATT)4	55	66	ATT	3	4
8250	isotig08237__gene=isogroup04466__length=1002__numContigs=1	GCTTGAGTTTGTAGAGAATG	50.073	GGAGCATAAAATGTATCTTG	50.033	237	(GATCG)3	814	828	GATCG	5	3
8263	isotig08251__gene=isogroup04480__length=999__numContigs=1	CAAACACTCAATTTCCTAAC	49.875	GTTTGGGTGAGAGTCtGT	50.14	168	(CAACA)6	938	967	CAACA	5	6
8268	isotig08256__gene=isogroup04485__length=1001__numContigs=1	AATATACTTGCAACAGAAGG	49.702	AGTGTGCAGAACTAAGTCAC	50.082	108	(ATTT)3	114	125	ATTT	4	3
8269	isotig08256__gene=isogroup04485__length=1001__numContigs=1	CAAAGTAGAAAGAGAGCAAA	50.147	ATTTGCTGAAATCATCATC	50.707	189	(CTT)8	883	906	CTT	3	8
8291	isotig08272__gene=isogroup04501__length=996__numContigs=1	TGTAAATCTTATACGCCTtC	49.94	tTTATGATAGCAGACTGGTT	49.982	267	(GAG)4	527	538	GAG	3	4
8298	isotig08278__gene=isogroup04507__length=993__numContigs=1	TCTCTTTAATTCATCCTGTG	50.26	AGTCTCGATTCTCAAACAG	49.973	196	(TCCT)3	751	762	TCCT	4	3
8311	isotig08287__gene=isogroup04516__length=993__numContigs=1	AAaGAACAAAGACTGTTGAA	49.964	GCAGAGTACATGGGaTAtAA	50.181	273	(ATA)4	838	849	ATA	3	4
8313	isotig08289__gene=isogroup04518__length=993__numContigs=1	TGAAATTTAAATGCTCTTTC	50.027	TATTGAAGATCTGAGTCTGG	50.073	192	(TGC)4	334	345	TGC	3	4
8346	isotig08331__gene=isogroup04560__length=988__numContigs=1	ATTTTGTTTTACGtgTttGT	50.018	GtTTTGAGGATAAGGGTAAG	50.777	158	(AACCCT)5	127	156	AACCCT	6	5
8353	isotig08337__gene=isogroup04566__length=985__numContigs=1	AGGTAGTTAGATCCGAGAAC	50.131	GtTCTGTTCCTGGACAtT	50.194	157	(TGG)4	868	879	TGG	3	4
8354	isotig08339__gene=isogroup04568__length=981__numContigs=1	CTtCTtCTATtCTATTGCCC	51.012	AGCTAACTCTAAGTGGGTTT	50.16	195	(CTTT)3	56	67	CTTT	4	3
8389	isotig08371__gene=isogroup04600__length=979__numContigs=1	gTGGCTGGATGTACTATAAG	49.841	GTGATAATGCAACAGAGAAT	50.048	100	(ACCA)3	56	67	ACCA	4	3
8405	isotig08390__gene=isogroup04619__length=975__numContigs=1	TAATGAAAGATGAAACCCTA	50.017	ATGACGATGTAACCATTCT	49.993	256	(GTTGT)3	182	196	GTTGT	5	3
8406	isotig08392__gene=isogroup04621__length=976__numContigs=1	CTGACTATtGTTTCCAACAT	50.022	ATTTTCCTTTTGTTGTCATA	49.928	245	(TTC)4	273	284	TTC	3	4
8407	isotig08392__gene=isogroup04621__length=976__numContigs=1	GAGAATGATGACCTTCAATA	49.892	GAATATTCGGTATTCGAGA	50.182	188	(TC)9	933	950	TC	2	9
8413	isotig08398__gene=isogroup04627__length=961__numContigs=1	aagaaaagactaaatgaggc	50.616	ACTCTGCGTTATATTTTCAG	49.889	153	(AT)7	52	65	AT	2	7
8418	isotig08404__gene=isogroup04633__length=974__numContigs=1	TTGTGTACTCATCTCCCTC	50.453	ATCAATGTCATACACAGCAT	51.017	221	(CATCAC)6	392	427	CATCAC	6	6
8423	isotig08410__gene=isogroup04639__length=975__numContigs=1	CCTTCTTAGCTTTCAATGTA	50.058	TGTGAACAATGGCTTCT	50.023	273	(ATGCTG)3	915	932	ATGCTG	6	3
8425	isotig08411__gene=isogroup04640__length=970__numContigs=1	AGTATCTGTGACTCTCAACG	49.974	CAGTGAGTTAAAAGGaAAAG	49.495	177	(TC)9	880	897	TC	2	9
8430	isotig08418__gene=isogroup04647__length=973__numContigs=1	ATGAAGTTGTAATCCGTAAA	49.977	TAAtTTCTGAAGGAATGAGA	49.973	205	(TGAT)3	227	238	TGAT	4	3
8453	isotig08436__gene=isogroup04665__length=966__numContigs=1	ATCACATAATCTGCAATCTC	49.909	CCTGttCTCTCTCTCTCTCT	50.029	267	(GAGT)3	803	814	GAGT	4	3
8454	isotig08436__gene=isogroup04665__length=966__numContigs=1	CAACAGATTTTAATtCTTCC	49.203	AACAAGGACTTCTGCTATTA	49.375	279	(GA)10	815	834	GA	2	10
8459	isotig08439__gene=isogroup04668__length=969__numContigs=1	CTCTTTCTCTTTCTAGGGTT	49.7	CTTGGTTATGATAAAAGCAC	50.162	223	(CTTC)3	680	691	CTTC	4	3
8471	isotig08451__gene=isogroup04680__length=966__numContigs=1	CTTGTAGACCACATAGAAGC	49.929	TTTaAGAAGACTGCTCCATA	50.344	277	(AAAG)3	286	297	AAAG	4	3
8477	isotig08458__gene=isogroup04687__length=967__numContigs=1	TTTCCTGTAGAATCATTGAC	50.03	TAGTGGAAGAAGTCAAGCTA	50.3	201	(TAA)4	800	811	TAA	3	4
8479	isotig08459__gene=isogroup04688__length=965__numContigs=1	CTGGGTGTTACAAGTGTG	49.995	TTTCTTAGGCTTTTCAGAG	50.008	173	(TAACCC)3	145	162	TAACCC	6	3
8491	isotig08477__gene=isogroup04706__length=963__numContigs=1	TCATCTCTTTCGTCATATTC	50.09	TTCAGATTAACTACAAGGAAA	49.563	171	(TTG)4	850	861	TTG	3	4
8498	isotig08489__gene=isogroup04718__length=962__numContigs=1	GAATTGTTGAAGATAAGCTG	50.123	AGCATCAATACTCTCTCGTA	49.988	265	(AAG)4	76	87	AAG	3	4
8501	isotig08490__gene=isogroup04719__length=961__numContigs=1	GGTGATTGACAAGATAGGTA	49.885	GAAGGACAAGTATAGCAGTG	49.929	278	(CCA)4	616	627	CCA	3	4
8506	isotig08494__gene=isogroup04723__length=960__numContigs=1	TAAACAACTATTGTCCCTTG	50.424	TACTTAGGGAATTGAAAATG	49.743	263	(ATG)4	754	765	ATG	3	4
8507	isotig08495__gene=isogroup04724__length=961__numContigs=1	CACAGTTGTAGGGTAATTGT	50.014	TACGGAGATGCTGTTATTAT	50.082	165	(CAG)4	426	437	CAG	3	4
8510	isotig08497__gene=isogroup04726__length=954__numContigs=1	TTAATAAGTTGTCCCTTGAG	49.687	ACCCTATTGAAGAGAAGAAC	50.082	197	(GCT)6	554	571	GCT	3	6
8514	isotig08499__gene=isogroup04728__length=955__numContigs=1	TTTTCTTTCTTTGTCATGTT	50.016	TTAGCACAATCATCATGTAG	49.427	101	(CATG)3	916	927	CATG	4	3
8517	isotig08502__gene=isogroup04731__length=956__numContigs=1	GTACATGTCACATTCTCATA	45.802	CAACAAAGACTATCTGGAAG	49.912	273	(TTTA)3	34	45	TTTA	4	3
8519	isotig08504__gene=isogroup04733__length=958__numContigs=1	TAGCAAAaTAAACTTTGAGG	50.229	TTTCTGGTAACAAGTGAAAT	49.875	149	(GAA)4	97	108	GAA	3	4
8520	isotig08504__gene=isogroup04733__length=958__numContigs=1	AATTTCACTTGTTACCAGAA	49.875	GTTGCTCTAGCTAAGTCTGA	49.98	277	(AGAAA)3	321	335	AGAAA	5	3
8522	isotig08506__gene=isogroup04735__length=955__numContigs=1	AGAGATACgTTTGGAAGG	49.87	CATTCATTCACTCtCtTCTC	49.476	136	(GCGGTG)4	856	879	GCGGTG	6	4
8524	isotig08512__gene=isogroup04741__length=956__numContigs=1	aGTTCAGTAAGCTCTCCTTT	50.122	AGTATTATGACGATgAATGG	49.99	250	(TCTT)3	565	576	TCTT	4	3
8532	isotig08518__gene=isogroup04747__length=953__numContigs=1	GaGAGAaaGAAtCAGAGTTTC	49.901	AAGAGACTATGGAAAAGACC	50.082	266	(GA)6	45	56	GA	2	6
8534	isotig08519__gene=isogroup04748__length=950__numContigs=1	CTCTTCTTCCTGTTCTTCTT	50.397	ATACTGGAGCCTTCTTTATT	50.082	247	(TCTTC)3	654	668	TCTTC	5	3
8536	isotig08523__gene=isogroup04752__length=954__numContigs=1	ATTCTACTCTATCCCCAATC	49.864	ATAAAGTTTCTCCATGGTCT	50.407	198	(TC)10	142	161	TC	2	10
8537	isotig08524__gene=isogroup04753__length=951__numContigs=1	ACATTtAAGCATTGTCAAGT	49.892	TTGTAAATCTTACCGTTAGC	50.066	159	(AAAAG)3	211	225	AAAAG	5	3
8544	isotig08531__gene=isogroup04760__length=955__numContigs=1	GCTGGCTCTACAAACTATAA	50.074	TTTACTCAATCCCACACTAC	50.022	224	(TGAG)3	711	722	TGAG	4	3
8551	isotig08539__gene=isogroup04768__length=944__numContigs=1	CCAGCTCAGATAAaTAAAAA	50.105	GTTTCCTGTTTaACATTTTG	50.058	104	(AG)6	591	602	AG	2	6
8554	isotig08541__gene=isogroup04770__length=951__numContigs=1	ATAGAAaTGTTGCAGAAGAA	50.123	CTGTTATGGTAATGGAAAAC	49.791	186	(GAAG)6	62	85	GAAG	4	6
8555	isotig08541__gene=isogroup04770__length=951__numContigs=1	ATAGAAaTGTTGCAGAAGAA	50.123	CTTCTTTAACGTCGATTTAG	49.785	278	(CTCACA)4	217	240	CTCACA	6	4
8561	isotig08548__gene=isogroup04777__length=945__numContigs=1	TGAAAATTGAAAATCCTAAG	49.877	GCCACTGACTTTACAGATAC	49.697	230	(ATGCA)3	860	874	ATGCA	5	3
8563	isotig08550__gene=isogroup04779__length=948__numContigs=1	GCAGAACTAACACAAACAGT	50.271	CGTCTGTCTCCTTTATAtTc	49.044	268	(GGCTC)5	873	897	GGCTC	5	5
8564	isotig08553__gene=isogroup04782__length=949__numContigs=1	TAGGTCACTTGAAAATCTGT	49.68	TAAACTTGATCTTCCCAATA	50.017	277	(TAT)10	54	83	TAT	3	10
8570	isotig08558__gene=isogroup04787__length=946__numContigs=1	TTATCCcAAaGAGTGAGTTA	49.966	AGCAATCACACATAGAAATC	50.048	258	(GGCTCT)3	351	368	GGCTCT	6	3
8572	isotig08560__gene=isogroup04789__length=948__numContigs=1	TGAGAAAATTGAGAGAGATG	50.222	AACAAGTTCCACTCCTATCT	50.365	103	(TGGATT)4	850	873	TGGATT	6	4
8589	isotig08582__gene=isogroup04811__length=941__numContigs=1	GTAAAGAATGCAAGTACCAG	50.115	CACTTGTTTATTCtTGCTCT	49.785	173	(CAGCAA)5	827	856	CAGCAA	6	5
8594	isotig08591__gene=isogroup04820__length=941__numContigs=1	GATTTCAATCTAGGGTTTCT	50.13	CCAtTTTCtTTATGGaTTTA	49.796	131	(TTTA)3	109	120	TTTA	4	3
8597	isotig08593__gene=isogroup04822__length=940__numContigs=1	TGTAGAGTGTGAGAGAGGAG	49.962	GTGtCACATACTTTCTTGCT	50.134	120	(AG)7	824	837	AG	2	7
8603	isotig08596__gene=isogroup04825__length=941__numContigs=1	CACCTTTACAAATtGCTAGT	49.834	CtTGGTCAGtCCCtTTAC	50.118	161	(GGT)4	871	882	GGT	3	4
8605	isotig08599__gene=isogroup04828__length=940__numContigs=1	AGCTGACtAGTTTTGTCTCA	50.021	GCAGATGCTATTATTGACTC	50.007	214	(CATA)3	195	206	CATA	4	3
8610	isotig08603__gene=isogroup04832__length=938__numContigs=1	TTCATACCGATGATGATAAC	50.77	AGAAGGAAAAACaAAAGACT	50.066	228	(TTC)4	547	558	TTC	3	4
8613	isotig08606__gene=isogroup04835__length=936__numContigs=1	TTTTGTTGGATTGTAAAGaT	49.928	AGaGGGAATGAGTAAGAATC	49.95	101	(AG)8	878	893	AG	2	8
8614	isotig08608__gene=isogroup04837__length=939__numContigs=1	TCATTAGTAGGCAATGAAGT	49.982	GTCAGCAAAAGACATAAAAG	50.254	134	(TCAA)3	297	308	TCAA	4	3
8616	isotig08611__gene=isogroup04840__length=937__numContigs=1	GATGAGTTTatAGTGgTGGa	49.885	AACTTGTCTATTAGGGTTCC	50.121	272	(GTT)7	116	136	GTT	3	7
8617	isotig08611__gene=isogroup04840__length=937__numContigs=1	AGATGAATACCGATCTCTTC	50.769	GAACATaacACAtgAAACATT	49.991	221	(TCCC)3	804	815	TCCC	4	3
8618	isotig08612__gene=isogroup04841__length=937__numContigs=1	CACtCTTTCAAAAGGTACAC	49.82	TCTTTTATTGCTTTATGCTT	49.982	211	(ATTC)3	299	310	ATTC	4	3
8621	isotig08613__gene=isogroup04842__length=937__numContigs=1	GTTATTAAAGGGTCCATCTT	50.167	GACTAACTAATTGGTGTGGA	50.022	278	(GAAAT)3	857	871	GAAAT	5	3
8622	isotig08615__gene=isogroup04844__length=938__numContigs=1	AATAGAAAATACAAGCCGTA	49.675	TACCGTGATAGCTAAGGATA	50.298	100	(AAAGGA)4	72	95	AAAGGA	6	4
8625	isotig08616__gene=isogroup04845__length=935__numContigs=1	ATAAAGTAGCATTCACCAGA	49.982	CATCACAGTTAATTTGACCT	50.022	245	(GAT)5	290	304	GAT	3	5
8626	isotig08616__gene=isogroup04845__length=935__numContigs=1	AAATAGTTGCAAAGAAACTG	49.97	TAATAATAGGGAAAGCAGAA	49.712	138	(ATG)4	729	740	ATG	3	4
8633	isotig08628__gene=isogroup04857__length=936__numContigs=1	ATATTAAACGTGCCTACAAG	49.933	CaAAAGTaAAGGTAAACTGC	49.7	240	(TGG)4	457	468	TGG	3	4
8640	isotig08639__gene=isogroup04868__length=931__numContigs=1	AAAAGCACATTCTTAAACAC	49.751	CAAAGAGGTACGTGAAGTAG	50.098	259	(CCT)4	246	257	CCT	3	4
8654	isotig08653__gene=isogroup04882__length=932__numContigs=1	ATCTCCTTGACTCTTCAGAT	50.195	CTTTCACAAAGGAGTAAGAA	49.769	252	(CTC)4	209	220	CTC	3	4
8663	isotig08658__gene=isogroup04887__length=930__numContigs=1	CTTGTCATTCATCATCTTTT	50.03	TCTTTGCTATTGCTGTaACT	50.488	107	(CAA)4	684	695	CAA	3	4
8666	isotig08661__gene=isogroup04890__length=930__numContigs=1	TATGAGAAGGAAGAGAAACA	49.92	TAACTTAAAAGAAATGGTGG	49.871	268	(AGC)4	592	603	AGC	3	4
8670	isotig08663__gene=isogroup04892__length=922__numContigs=1	AaGTGGTATCTCGGTTATTA	49.116	GCaAAGATagTCaAAATGAT	49.483	190	(TTC)10	769	798	TTC	3	10
8676	isotig08672__gene=isogroup04901__length=927__numContigs=1	GAAGCTTCTTCTTGATCTG	49.879	AACTCTTCTGTTCATCGTC	49.726	264	(TGACGG)3	806	823	TGACGG	6	3
8677	isotig08673__gene=isogroup04902__length=925__numContigs=1	ATGGGCTATCTAAGAAAaCT	50.082	TGGTTGACTATTATCAGGAG	50.116	242	(GGA)4	422	433	GGA	3	4
8692	isotig08691__gene=isogroup04920__length=925__numContigs=1	CAACAGGCTGAACTAGATAC	49.929	TGGAGTAGAGGAGTATGATG	49.924	278	(ATC)4	481	492	ATC	3	4
8693	isotig08691__gene=isogroup04920__length=925__numContigs=1	CATACTCCTCTACTCCATCA	49.924	GCAGAGTAGCGTCGTAG	49.864	271	(CAT)4	693	704	CAT	3	4
8696	isotig08693__gene=isogroup04922__length=922__numContigs=1	GATGGAAaTACTGTCAAaGA	50.03	TTcCTGcctCCtttagt	50.379	247	(GAT)4	891	902	GAT	3	4
8700	isotig08702__gene=isogroup04931__length=916__numContigs=1	AGaGTACATGgggaGAAA	49.973	CAGGAATCTTATCAATCTCA	50.125	189	(TTGGAA)3	30	47	TTGGAA	6	3
8709	isotig08709__gene=isogroup04938__length=923__numContigs=1	CTTCTGCTCTGACCTCTT	49.97	ATATTCTTCATTGTCACTGC	50.048	222	(CCA)5	174	188	CCA	3	5
8716	isotig08720__gene=isogroup04949__length=920__numContigs=1	TGGATTATCAAATAGGACAC	49.94	GATTGGGAACTACACATAAA	50.073	272	(GCA)4	689	700	GCA	3	4
8720	isotig08724__gene=isogroup04953__length=920__numContigs=1	TGGTACCTGAATGAGATAAG	50.116	TAAGCTAACGAGTGAGAGAG	50.014	228	(TTTTC)3	771	785	TTTTC	5	3
8721	isotig08728__gene=isogroup04957__length=925__numContigs=1	GACAATAATAAACCTGCAAC	49.944	AGCTTGTTCATTACTAGCAG	50.024	174	(GAT)5	546	560	GAT	3	5
8724	isotig08730__gene=isogroup04959__length=919__numContigs=1	GAATTGGACTCTGATAATGA	49.892	TAATACATTCCATTAGGACC	49.254	272	(TCAGCC)4	727	750	TCAGCC	6	4
8726	isotig08733__gene=isogroup04962__length=920__numContigs=1	GTCATTAACTACCTCCACAA	50.022	GACCATAGTCATTACAGCAT	49.902	243	(AAAG)3	636	647	AAAG	4	3
8730	isotig08740__gene=isogroup04969__length=913__numContigs=1	AAATAAaGATAAGTGGACCC	50.167	AAGataTTTTAtGcACAAGc	49.908	268	(TCA)4	833	844	TCA	3	4
8736	isotig08746__gene=isogroup04975__length=916__numContigs=1	AAACAAAaTTCAGACAAAAG	49.736	TTAAACCTCGCTATTTAGAA	50.013	104	(GAATTT)3	723	740	GAATTT	6	3
8737	isotig08747__gene=isogroup04976__length=916__numContigs=1	CTATCAATGGTATCGACAAT	49.99	AGTTTTAGCATAGTGATTCG	49.889	245	(GTCGCT)4	603	626	GTCGCT	6	4
8738	isotig08748__gene=isogroup04977__length=916__numContigs=1	GTCAAAAGGAAATCAAGTTA	49.603	ACCACAATCTTATATTACGc	49.59	109	(GAT)4	858	869	GAT	3	4
8741	isotig08754__gene=isogroup04983__length=916__numContigs=1	TCATATTCAATCCCATTTAC	49.992	GaAAGCTAGAACAAGACAGA	49.733	251	(TCT)4	850	861	TCT	3	4
8748	isotig08761__gene=isogroup04990__length=910__numContigs=1	TTGAAAGAGTGATGTAAAGC	50.552	GAAACTTGGTTCTGCACT	50.76	278	(TGA)4	362	373	TGA	3	4
8749	isotig08761__gene=isogroup04990__length=910__numContigs=1	ATGATACAAATTCAGGAgC	49.9	AGAGAGAATAAcCCTCAAAC	50.082	227	(TG)6	682	693	TG	2	6
8750	isotig08762__gene=isogroup04991__length=917__numContigs=1	tAaTAATGAGAAAGGAGCAG	49.928	TTCAGGTCTATTGGTAAGAA	49.966	203	(GGATGG)3	186	203	GGATGG	6	3
8754	isotig08764__gene=isogroup04993__length=911__numContigs=1	GTTATCTCATGCTTGCTAAC	50.14	ATTAAGTGCCAAtTTTTATG	49.936	110	(TTCTG)3	600	614	TTCTG	5	3
8755	isotig08766__gene=isogroup04995__length=914__numContigs=1	ATTTGCTATATGTGGATGAC	49.956	TTTGTTTCTTTAGATTCTGC	49.977	265	(AAC)5	454	468	AAC	3	5
8758	isotig08770__gene=isogroup04999__length=912__numContigs=1	CAACTCCAGGCACAAC	50.723	TGAAGATGTTGGACTaATTC	50.03	101	(GGCACA)3	27	44	GGCACA	6	3
8767	isotig08779__gene=isogroup05008__length=912__numContigs=1	TTATATTCCACAGTTTCCAC	50.073	CTCAATTTCTTTTCTCTTTG	49.499	261	(GA)8	842	857	GA	2	8
8773	isotig08783__gene=isogroup05012__length=910__numContigs=1	TAAGGACCTTGAAGATGTAA	49.966	tTCtTTTTACTCACCATCAC	50.166	268	(CTT)4	460	471	CTT	3	4
8776	isotig08786__gene=isogroup05015__length=897__numContigs=1	TtCTGCTtCTTCCTCTTT	49.87	GAACCTCATTGTACACCTC	49.882	206	(CTT)4	55	66	CTT	3	4
8778	isotig08787__gene=isogroup05016__length=907__numContigs=1	TATCTATTCTTGGGATTCAA	49.886	GAGGATAGGAGAAGAAAGAG	49.843	145	(TC)7	833	846	TC	2	7
8779	isotig08789__gene=isogroup05018__length=909__numContigs=1	TTtGgAaCTaaaatACAaGC	50.019	ATGCTATTATCGTGTTAGGA	50.082	181	(TC)12	137	160	TC	2	12
8780	isotig08790__gene=isogroup05019__length=910__numContigs=1	GCTCTGGTTGATtATTTTTA	49.893	TATTCCTGTGCAAGATAAAT	50.033	266	(GCA)4	307	318	GCA	3	4
8785	isotig08795__gene=isogroup05024__length=908__numContigs=1	ACACCTAATGAAGAGAACG	50.021	CTTATTGTTAGCAAGCACTC	50.488	221	(GAA)7	101	121	GAA	3	7
8788	isotig08797__gene=isogroup05026__length=908__numContigs=1	AGGTCCTTAGATTGAAACTC	50.082	AGCTGTAATAACAAACCAAC	49.614	230	(AG)7	820	833	AG	2	7
8796	isotig08806__gene=isogroup05035__length=908__numContigs=1	ATGATACCAAACTTCATCAG	49.885	CatAGaACAAACAGAAGCTC	50.073	259	(TC)8	201	216	TC	2	8
8797	isotig08806__gene=isogroup05035__length=908__numContigs=1	TTCTCTAAAAGGAATGATGA	49.973	ATTAATGCTAATTCCATACG	49.858	217	(AAG)4	718	729	AAG	3	4
8798	isotig08807__gene=isogroup05036__length=907__numContigs=1	AAGAAACGTTAGGATAGACA	49.184	AAGTAGGATTGAGCATATCA	49.848	108	(AAAT)3	36	47	AAAT	4	3
8809	isotig08824__gene=isogroup05053__length=904__numContigs=1	ATACTTGATTAGCCTTGACA	49.982	GAGTACaTGGGGGAAg	48.324	276	(CTATGC)3	872	889	CTATGC	6	3
8818	isotig08831__gene=isogroup05060__length=887__numContigs=1	ttgaatacaaacttgatcct	49.74	TCACtTCTTTTCATTTTTGT	50.016	169	(AGAA)3	124	135	AGAA	4	3
8856	isotig08868__gene=isogroup05097__length=896__numContigs=1	ATTACATTATCAGTGGCAAA	50.776	GGAAAACAATAACACAACAT	49.982	275	(ACC)4	493	504	ACC	3	4
8863	isotig08876__gene=isogroup05105__length=894__numContigs=1	ACAAAACAaGAGAGTCAATG	50.117	CAATTACTCCACTCTCGTC	50.333	263	(CGG)4	565	576	CGG	3	4
8867	isotig08880__gene=isogroup05109__length=897__numContigs=1	ATCTGATAATACTGCACCAG	50.133	TTCTAGATCTATGGAGGAAA	49.082	203	(GCA)4	664	675	GCA	3	4
8869	isotig08884__gene=isogroup05113__length=878__numContigs=1	AAATTTGAATGAcACTaTGg	50.073	AAGTAcAcTTGAAAGCAAGa	50.207	123	(AAAC)3	749	760	AAAC	4	3
8871	isotig08888__gene=isogroup05117__length=895__numContigs=1	TCAGTTTTCAGTCCAGATAC	49.977	AGGACAGTAAAGAAAGGAAG	50.427	120	(TCTCCT)3	89	106	TCTCCT	6	3
8876	isotig08893__gene=isogroup05122__length=891__numContigs=1	GACGAAGAAGAGAAAGAGTC	50.671	CCAATAGATGACAGTTTGAG	50.557	115	(TCT)5	832	846	TCT	3	5
8879	isotig08897__gene=isogroup05126__length=883__numContigs=1	TAACACATAAACTGCAACAA	50.201	TTTTGCTTCAAAAATTAGtC	50.152	245	(GATAT)4	513	532	GATAT	5	4
8881	isotig08899__gene=isogroup05128__length=893__numContigs=1	AGGAGAGTTAGGAGACAGAC	49.839	ACTTTGGAGATCAAGAAGAC	50.815	192	(TGG)4	515	526	TGG	3	4
8882	isotig08899__gene=isogroup05128__length=893__numContigs=1	GTCTTCTTGATCTCCAAAGT	50.815	GAAGAGAGGaAAATGAGAGT	50.04	215	(ACACCC)7	797	838	ACACCC	6	7
8883	isotig08900__gene=isogroup05129__length=882__numContigs=1	AGAGAGAGGACACGGTTA	50.128	GAAGTTGTCATTGAAATCAG	50.473	260	(TGC)4	405	416	TGC	3	4
8886	isotig08903__gene=isogroup05132__length=893__numContigs=1	CCTTGTAAGCCTTATAGTCA	49.922	AATTCCATCGATCTCACT	49.786	259	(TTGGGC)4	555	578	TTGGGC	6	4
8888	isotig08905__gene=isogroup05134__length=890__numContigs=1	CAGAGCCAGACAGAGTG	50.009	AGTGACAACTTTATCACCAG	49.969	223	(AG)7	70	83	AG	2	7
8889	isotig08908__gene=isogroup05137__length=888__numContigs=1	GTTtCAGATTCTTCGTATTG	49.932	AtTAATGaAtGGTGGTATTg	49.984	277	(GGTGTT)7	650	691	GGTGTT	6	7
8891	isotig08910__gene=isogroup05139__length=889__numContigs=1	ctattgacattctttggttc	49.74	GTGACACAGAAGATGAAGAC	49.989	201	(CTCTGA)3	143	160	CTCTGA	6	3
8892	isotig08910__gene=isogroup05139__length=889__numContigs=1	TTTTtCTTCTGCATTTTATC	50.027	CTTACAGGAGTCAAAAAGTG	50.048	148	(TTC)4	396	407	TTC	3	4
8907	isotig08936__gene=isogroup05165__length=888__numContigs=1	ATTAAGCTTGAGATCAACAG	49.649	ACAGTTCATcTTTTCCtTTT	50.669	257	(CACCGC)4	508	531	CACCGC	6	4
8916	isotig08943__gene=isogroup05172__length=883__numContigs=1	TAAATTtACTGacATGGGAC	50.073	AACCAGAGATaCTGCtTTTa	49.375	254	(GTCATC)3	162	179	GTCATC	6	3
8920	isotig08944__gene=isogroup05173__length=880__numContigs=1	TATATAGAGGGgACATtgtG	50.024	tAAAcCACCatAAACTgtTc	50.205	173	(TGG)4	143	154	TGG	3	4
8923	isotig08948__gene=isogroup05177__length=883__numContigs=1	TCTTCTAGCAGCTTGTAATC	50.032	AcTAcCCTAGTCCACTTCtC	49.889	180	(ATA)5	320	334	ATA	3	5
8925	isotig08951__gene=isogroup05180__length=882__numContigs=1	AACAGTGATGAGAAATTCAG	49.977	AATCTaTAGCAACTTTGcAC	49.856	258	(AAT)4	774	785	AAT	3	4
8927	isotig08953__gene=isogroup05182__length=886__numContigs=1	AAGAAGGTGAAGTTGTTTG	50.108	GATGAAGaAGaAGAGGAGtT	50.04	255	(GCTTGA)3	721	738	GCTTGA	6	3
8934	isotig08961__gene=isogroup05190__length=883__numContigs=1	gCTTCTTTCACTTCTCTTCT	50.554	TTTGAATTTCTCTGTCTCAG	50.359	273	(TTC)7	127	147	TTC	3	7
8935	isotig08963__gene=isogroup05192__length=886__numContigs=1	GATAACAAGTCAGTCAGCAT	49.994	CCTATGCTTTTATCTTCTCA	49.928	133	(AAAG)3	151	162	AAAG	4	3
8936	isotig08963__gene=isogroup05192__length=886__numContigs=1	CTGTATATACTCGGTGAATTG	50.066	GAACATaAcCCtTACtTGAG	48.992	238	(TGCCTC)3	846	863	TGCCTC	6	3
8942	isotig08968__gene=isogroup05197__length=889__numContigs=1	TTTtATAGATGCTTCTGAGG	49.928	GGAGCTAATCCTTTTAACTT	49.946	172	(TTG)4	769	780	TTG	3	4
8949	isotig08975__gene=isogroup05204__length=882__numContigs=1	GAATGTCATAGGTTTGGATA	49.94	CTCTGTTTCATCATTTCACT	49.977	180	(AG)6	306	317	AG	2	6
8951	isotig08977__gene=isogroup05206__length=881__numContigs=1	AGAGTGACTCAAAACAAAAA	49.964	GGATTGCAATGAGTGA	47.926	262	(CAT)4	855	866	CAT	3	4
8955	isotig08981__gene=isogroup05210__length=885__numContigs=1	AGAGGAAAGAAGTCAATTTt	49.938	TTGAACTCAGAGATCTGTTC	49.928	213	(AAAG)3	195	206	AAAG	4	3
8959	isotig08982__gene=isogroup05211__length=884__numContigs=1	ACTTCCTTCATTTtCAGACT	50.505	AGaAAAACAAATTGAGTGaA	50.016	236	(AGG)4	450	461	AGG	3	4
8973	isotig09002__gene=isogroup05231__length=877__numContigs=1	TAACTtGgTAAGCTTtGTTC	49.97	GGACATAAAAGCTACAGATG	49.982	261	(TGTT)3	740	751	TGTT	4	3
8974	isotig09004__gene=isogroup05233__length=879__numContigs=1	CATTCCATAGCTAACAGTTC	49.982	AcCCtAACTTTTTCACTCTT	49.931	162	(GAT)4	819	830	GAT	3	4
8975	isotig09005__gene=isogroup05234__length=879__numContigs=1	AGttGTTTTGTTCAGTTACG	50.48	gAAGTCGTCTTCGTTGA	49.627	277	(AAACCC)3	316	333	AAACCC	6	3
8977	isotig09006__gene=isogroup05235__length=874__numContigs=1	AAATACaGGGTTACCAAAAT	50.594	ACTTTAAGAATTCAATGACG	49.653	276	(CCA)4	295	306	CCA	3	4
8985	isotig09015__gene=isogroup05244__length=879__numContigs=1	AACTCGATAAAaTGTTGGTA	49.977	ACACAGAGTGAGCaCaAA	50.132	154	(AGAAG)3	836	850	AGAAG	5	3
8988	isotig09019__gene=isogroup05248__length=871__numContigs=1	TCaTGGAATATGAGTATGGT	50.09	TCCAAtTCCAAGTCTAATAA	50.017	178	(ATG)4	350	361	ATG	3	4
8991	isotig09020__gene=isogroup05249__length=874__numContigs=1	CTAGATTGCTGATCTTGCT	50.482	TCTCATTTCTCAtTTCTCAC	49.985	268	(AAAAT)3	455	469	AAAAT	5	3
9011	isotig09038__gene=isogroup05267__length=876__numContigs=1	AGTGATTCTcTCAATGTTTG	49.977	TTAACCGATATAGAcCAAAG	49.791	187	(TTCT)3	290	301	TTCT	4	3
9012	isotig09039__gene=isogroup05268__length=875__numContigs=1	TTAGGAGTAGCAACACACTT	50.065	AAAGAGTGTTTTGAAATTGA	50.016	243	(AAGG)3	708	719	AAGG	4	3
9017	isotig09045__gene=isogroup05274__length=874__numContigs=1	ACAACATTTTCTtGTGAAAC	50.073	TTGtTTCtGTTCCTTCtCTA	50.056	109	(TTTG)3	765	776	TTTG	4	3
9021	isotig09049__gene=isogroup05278__length=875__numContigs=1	ATCATGTAATTCTTCTGCAC	50.048	GAGTTCAAGAATTTGGAGA	49.976	278	(AGA)4	94	105	AGA	3	4
9022	isotig09049__gene=isogroup05278__length=875__numContigs=1	AAaCAAGTACTCATGTTtGG	50.157	CtTCtTCTGTcCCTCTATCT	50.124	249	(AAG)4	776	787	AAG	3	4
9024	isotig09051__gene=isogroup05280__length=871__numContigs=1	CTCTAGGGAGAGAAaGAAaC	49.976	GGAAcACaATaAGAAACAAC	49.649	186	(TATT)4	701	716	TATT	4	4
9026	isotig09055__gene=isogroup05284__length=871__numContigs=1	CAGGTGAGGTAAATGAACT	49.819	GTGGtTGAACCTCCG	50.313	269	(TTC)4	809	820	TTC	3	4
9028	isotig09059__gene=isogroup05288__length=871__numContigs=1	CCTCTACACTAACATCTCCA	50.064	GTTAAACATAAGTTGGATGC	49.944	238	(CAT)4	392	403	CAT	3	4
9032	isotig09069__gene=isogroup05298__length=872__numContigs=1	AATAGAGAAAGGGAGAAGAA	50.026	CATAAATATCGAGAGGATCA	50.223	180	(TGTGAC)5	137	166	TGTGAC	6	5
9033	isotig09072__gene=isogroup05301__length=861__numContigs=1	AGCTTAAGAGCTTGTCTTCT	50.491	CtCtTCtTTCTGTATTCTGC	49.311	274	(GAG)4	537	548	GAG	3	4
9047	isotig09085__gene=isogroup05314__length=866__numContigs=1	TCTtAGCTTCTTCGTCACT	50.073	ATTCATTGCATTTAAAACAT	49.995	189	(CATGGC)3	437	454	CATGGC	6	3
9055	isotig09097__gene=isogroup05326__length=854__numContigs=1	TCAGCACcTTAAaGTACAAT	50.115	TAGAGGAATTGATGAAGAAA	49.973	189	(CTCCAA)3	458	475	CTCCAA	6	3
9070	isotig09114__gene=isogroup05343__length=864__numContigs=1	CAAGAACCTTGATCTCATAA	50.26	CTAAGACCCATTAGAGGAAT	50.209	180	(GAT)4	133	144	GAT	3	4
9072	isotig09114__gene=isogroup05343__length=864__numContigs=1	AAGGATTGAAGAGAGTTTTt	49.938	TCTCTTTCTCTTTCTCTTTG	48.954	177	(GAGAG)3	823	837	GAGAG	5	3
9074	isotig09115__gene=isogroup05344__length=850__numContigs=1	ATTCAACCACATTTATTGAG	50.073	AGTAACTGCTGATGACTGAG	50.18	120	(AGAA)5	704	723	AGAA	4	5
9081	isotig09123__gene=isogroup05352__length=860__numContigs=1	CTCTCTTTCAATTCACTCAC	49.623	CGGAGACACTTTCTTTCT	49.965	259	(TCT)5	152	166	TCT	3	5
9084	isotig09129__gene=isogroup05358__length=857__numContigs=1	AAACACcATGTTGTCATC	48.981	CTAGATCTCGtTCATATTGG	49.882	187	(ATTTGG)4	32	55	ATTTGG	6	4
9087	isotig09130__gene=isogroup05359__length=859__numContigs=1	GATTTGAGTCTTTGgAGAa	49.976	TCaAATCCATCAACTTTTAc	50.214	154	(GTTTGA)5	236	265	GTTTGA	6	5
9090	isotig09132__gene=isogroup05361__length=860__numContigs=1	GAAGGATCTAAACTCCTCAT	49.95	CTATGTATCCATCACCATTc	50.09	277	(CAG)4	444	455	CAG	3	4
9091	isotig09133__gene=isogroup05362__length=858__numContigs=1	GaGgAACaGAACAAAgAA	47.894	TTGtTCTAACTACCTCCTGA	49.912	272	(CATCA)4	24	43	CATCA	5	4
9099	isotig09140__gene=isogroup05369__length=856__numContigs=1	ttCTAtCTTTttcaCAcACC	50.166	AGTTAGTATTACATGTGCGG	50.488	174	(AAAAC)5	77	101	AAAAC	5	5
9100	isotig09140__gene=isogroup05369__length=856__numContigs=1	AAAACAAAACAAAACAAAaC	49.832	TGAAAcCTaAACCATAGAGA	49.966	259	(ACTA)3	215	226	ACTA	4	3
9108	isotig09147__gene=isogroup05376__length=859__numContigs=1	AATATCACTCCATCCTGTCT	50.879	CTTTACACGTGCTCTAGTTC	50.257	222	(CTG)4	674	685	CTG	3	4
9120	isotig09159__gene=isogroup05388__length=856__numContigs=1	GCTTACGTGAGTGAGTTTAC	50.031	CATACTTTGCTTTATTGTCC	50.162	103	(GT)6	753	764	GT	2	6
9123	isotig09165__gene=isogroup05394__length=856__numContigs=1	aaTTAACACTGCATtCaCA	49.616	TATGTCTATTCTTCACCACC	49.885	178	(TCCA)3	106	117	TCCA	4	3
9125	isotig09165__gene=isogroup05394__length=856__numContigs=1	AGGAGGAGACTTGTATTTGT	50.365	CCTCCTTATAAGTACCCTTC	49.934	195	(TGG)4	459	470	TGG	3	4
9135	isotig09175__gene=isogroup05404__length=855__numContigs=1	GAATGAGCATAGTTGATGAC	50.354	CTCCATCACATAAAAACATT	50.073	228	(TGG)5	481	495	TGG	3	5
9137	isotig09176__gene=isogroup05405__length=855__numContigs=1	GACAAAGATGTACGTGAAGT	49.933	CTTTCTCTCCTCTAGTCCTC	49.787	239	(GAG)4	607	618	GAG	3	4
9143	isotig09183__gene=isogroup05412__length=853__numContigs=1	GTGAGGATCTCCAAAGAG	49.922	TTGAACTTATTATGGACACC	50.073	111	(TCA)4	35	46	TCA	3	4
9147	isotig09189__gene=isogroup05418__length=852__numContigs=1	AAATAAAaGGAAAaGAAAGC	50.236	AGAAGATTAAGGAGAAGCTG	50.669	273	(CAGGTG)3	321	338	CAGGTG	6	3
9152	isotig09198__gene=isogroup05427__length=851__numContigs=1	TCAACTTCCTCTTTGTATGT	49.68	TTTAACTGGATCTTTAGCAG	50.058	234	(TCA)4	197	208	TCA	3	4
9158	isotig09211__gene=isogroup05440__length=848__numContigs=1	TTCAGAaGGATgAAGTAGAA	49.92	TGATCTATCTCTGTGTCGAT	50.2	137	(TGA)6	163	180	TGA	3	6
9170	isotig09223__gene=isogroup05452__length=848__numContigs=1	GATTGTTAGGAACACAGGTA	50.022	CAAACTTGTATTCTCAGCTC	50.073	251	(TCC)4	571	582	TCC	3	4
9174	isotig09226__gene=isogroup05455__length=848__numContigs=1	AGTAGAATTTCTCTCCTGCT	49.992	TTCTTCACACCTCAAtTAGT	49.68	254	(GAA)4	744	755	GAA	3	4
9175	isotig09228__gene=isogroup05457__length=846__numContigs=1	CAaGACATCGATAGCTCTAC	49.988	AaTAtTATTTTGCGTAGCAT	49.743	165	(CATC)3	611	622	CATC	4	3
9183	isotig09246__gene=isogroup05475__length=845__numContigs=1	CTTCTAGAAAATCAAGAGGC	51.119	AAAGCTGACGAAGAAgat	49.683	112	(ACTCTC)5	159	188	ACTCTC	6	5
9184	isotig09246__gene=isogroup05475__length=845__numContigs=1	TGGAAGGAGATCTaGTGAA	50.379	TGGAGAAGTTTCAAGAATAG	49.633	279	(TGCT)3	760	771	TGCT	4	3
9186	isotig09247__gene=isogroup05476__length=837__numContigs=1	TCTCAATTCTACACAATTCC	50.03	GtTATTTATTTTTcGtCGAt	49.035	269	(AG)10	735	754	AG	2	10
9196	isotig09257__gene=isogroup05486__length=845__numContigs=1	TGGgATTCTtCTAACACTAa	49.966	TACCATGTTCCTAACAAGAC	50.022	156	(CAACAT)3	247	264	CAACAT	6	3
9199	isotig09261__gene=isogroup05490__length=843__numContigs=1	gtcatcTTCACAgACTTcAC	49.989	AAGAATTCAGATAGTACCCC	49.994	174	(TCA)4	262	273	TCA	3	4
9210	isotig09274__gene=isogroup05503__length=841__numContigs=1	AAGCtAATAGAGGAAAGgAg	49.981	TCCTATCGAAATCATACATC	49.998	246	(AAGAGA)3	94	111	AAGAGA	6	3
9222	isotig09291__gene=isogroup05520__length=840__numContigs=1	TAGTTTCCTTGATGATGAAC	50.03	GAAGGTTTTACAACAAAATG	50.058	210	(GTTA)3	609	620	GTTA	4	3
9225	isotig09293__gene=isogroup05522__length=835__numContigs=1	aTACAaTtAACCTCAGCAAA	50.162	GAAGGCATAGTAACAATCTG	49.982	226	(TGC)4	322	333	TGC	3	4
9234	isotig09299__gene=isogroup05528__length=833__numContigs=1	GCTTGCTATCTATGAGTtGT	49.665	AAGATTTACCTGCAAAAGTA	49.57	227	(ATGGGC)9	371	424	ATGGGC	6	9
9238	isotig09304__gene=isogroup05533__length=839__numContigs=1	CTGAGACTTTTTGATGATGT	49.977	CTTGAGCTCTAaCAGCAAT	50.616	227	(CTT)5	639	653	CTT	3	5
9240	isotig09306__gene=isogroup05535__length=840__numContigs=1	GTGTAGTGACTCCAGGATTA	49.827	CAAGATCTCCAATCTCTTTT	51.064	182	(GA)6	507	518	GA	2	6
9243	isotig09308__gene=isogroup05537__length=838__numContigs=1	gtaaccaatcATAACCttga	50.073	CATACCTTGTTCCTGAAAT	49.876	279	(AGCGAG)3	32	49	AGCGAG	6	3
9249	isotig09313__gene=isogroup05542__length=830__numContigs=1	AcAAaCaTgTCTActCCttg	49.969	AAGTGAGTGTTGGAGTaTTG	49.969	245	(TCT)5	100	114	TCT	3	5
9282	isotig09356__gene=isogroup05585__length=829__numContigs=1	AATTTGGGACTTCATTACTT	50.57	ACACTACAGAGCAAGAAAAA	50.207	248	(GGA)4	559	570	GGA	3	4
9283	isotig09356__gene=isogroup05585__length=829__numContigs=1	GGAGGAGGAAGTTTATGTAT	49.994	AAACCCAACTTTAAAGAAcT	50.105	202	(TTC)4	677	688	TTC	3	4
9293	isotig09368__gene=isogroup05597__length=832__numContigs=1	TTCtAGTACATcTTCCAAGC	49.649	CAGTTCAAATTAAAAATGCT	50.019	233	(TTC)4	152	163	TTC	3	4
9303	isotig09377__gene=isogroup05606__length=826__numContigs=1	CAACCATTAAAAATTCaCTC	49.928	CTGTCaAAAtTCAGGtTTAT	49.464	229	(CAG)6	185	202	CAG	3	6
9308	isotig09383__gene=isogroup05612__length=830__numContigs=1	CTAGAGCCTTCTTTCtCTTT	50.066	CATATACCACATCAAACACA	49.815	153	(TTG)5	673	687	TTG	3	5
9313	isotig09387__gene=isogroup05616__length=822__numContigs=1	ATTTGCATGTTCTTCAACT	50.482	AGAAATGTGTTCTCAAAGTG	50.117	265	(TGT)4	270	281	TGT	3	4
9314	isotig09387__gene=isogroup05616__length=822__numContigs=1	ATCTTCAAAAACTCCTCTTT	49.938	agtaccgTAcCTaCCttctt	49.845	278	(GA)11	723	744	GA	2	11
9316	isotig09388__gene=isogroup05617__length=828__numContigs=1	TATCTACATTGACTGCTCCT	49.791	TTTGCAAACTCTCTAAtTTC	49.977	225	(GTT)5	739	753	GTT	3	5
9320	isotig09389__gene=isogroup05618__length=828__numContigs=1	CaTTAAAACTAAACAATGGG	50.183	GAACCTAAAATTCCATTACA	49.525	126	(TGTCCA)3	614	631	TGTCCA	6	3
9322	isotig09390__gene=isogroup05619__length=822__numContigs=1	GGTCCAAATAGTTTAACAAG	49.201	TTaATAAAAGGGTTGTTGTc	49.656	223	(GAA)4	553	564	GAA	3	4
9325	isotig09393__gene=isogroup05622__length=825__numContigs=1	CTTGAAATCTGGATTATTGA	50.305	TGATGATAGtTATGAGGAGG	49.979	256	(TCC)4	410	421	TCC	3	4
9332	isotig09405__gene=isogroup05634__length=810__numContigs=1	CTATGgCAcACcTTCTAGT	50.073	GAgTACGATGCTAATagTGG	50.032	208	(AGG)6	468	485	AGG	3	6
9340	isotig09424__gene=isogroup05653__length=808__numContigs=1	CTAAATCCAAaaCAaGAAAA	50.004	GCTAcCTcTATAgcTcTCCT	49.818	111	(ATGA)3	746	757	ATGA	4	3
9342	isotig09430__gene=isogroup05659__length=818__numContigs=1	AGGTGTTTtCTTACCTTTTT	50.105	TCAACAATACTCTTCACCTC	49.977	248	(TG)6	516	527	TG	2	6
9343	isotig09431__gene=isogroup05660__length=823__numContigs=1	ACTTGAGAAACTCCAAATTC	50.972	TGTATCACGATCTCCATAAT	50.287	237	(GAA)9	662	688	GAA	3	9
9347	isotig09437__gene=isogroup05666__length=824__numContigs=1	GAATCTATGATCACCACATC	49.804	AAtTTTTAGGTTCTTTTCGt	50.321	271	(AG)9	666	683	AG	2	9
9350	isotig09440__gene=isogroup05669__length=820__numContigs=1	AACCTTCTTCTTTCAATTCT	49.938	AGtATGTAAGCAGTAAcCCA	49.975	269	(TGC)4	421	432	TGC	3	4
9352	isotig09447__gene=isogroup05676__length=821__numContigs=1	AGGAAGACAAGAAGAGGAT	50.186	GAGCAAAGAAGTTGTaAAAA	50.106	245	(ATGCCA)8	463	510	ATGCCA	6	8
9357	isotig09458__gene=isogroup05687__length=812__numContigs=1	ATGTGAATCTGATAAACGAG	50.082	CGAAACaGATAAAAggaaTa	49.925	245	(TTAT)3	735	746	TTAT	4	3
9362	isotig09463__gene=isogroup05692__length=821__numContigs=1	GCAAATaGCTAGATACCAAA	50.121	TAgTAgCCGGGGAAGT	51.118	189	(TGCT)3	791	802	TGCT	4	3
9367	isotig09470__gene=isogroup05699__length=818__numContigs=1	TACTTAAAATGGAAAACCAG	49.871	CATTATCAACCAATTAGGAC	49.658	254	(CAT)4	255	266	CAT	3	4
9370	isotig09475__gene=isogroup05704__length=820__numContigs=1	CTAATCACATCATCCAACAC	50.998	CGACCTTAGTAGAGTGAATG	49.964	205	(TCA)4	648	659	TCA	3	4
9375	isotig09484__gene=isogroup05713__length=817__numContigs=1	ACCATTcAAACTAGACCTAA	48.992	AGaAAACAAACTTGAAGTGA	49.964	181	(CTTCCA)3	58	75	CTTCCA	6	3
9376	isotig09485__gene=isogroup05714__length=818__numContigs=1	TTCTTAGCTCAGTAATTTCG	50.241	TTGAGaAAGAGAGACAGAGA	49.811	211	(CAT)4	672	683	CAT	3	4
9377	isotig09490__gene=isogroup05719__length=817__numContigs=1	CAGTTACCTTGTGAGAAGAG	49.856	ACGGATAAAGAGAGAGAAAA	50.939	185	(GAA)4	689	700	GAA	3	4
9380	isotig09497__gene=isogroup05726__length=811__numContigs=1	GTTACTACCCTTTGAACCTC	50.533	AGAgAGAACCTGAACTCGT	51.155	242	(GAA)4	589	600	GAA	3	4
9389	isotig09510__gene=isogroup05739__length=811__numContigs=1	GGTCAAGTTATACAAGTCCA	50.022	TATTTCCTCTATAGCAGCTC	49.217	250	(ACA)4	525	536	ACA	3	4
9409	isotig09538__gene=isogroup05767__length=805__numContigs=1	GTTCCAATCTCTTCTCTTTt	50.221	CCAATCTAGATCAGAATCAA	50.125	198	(TCCTGA)3	601	618	TCCTGA	6	3
9418	isotig09560__gene=isogroup05789__length=808__numContigs=1	TGACCATAGAATATAGGGG	49.881	GTGAGCaAGTAATAACCAGA	50.41	268	(GGTG)3	659	670	GGTG	4	3
9431	isotig09572__gene=isogroup05801__length=804__numContigs=1	GTGAAGAGAGGAAGAGAGAG	50.531	AtTTGacCCtAAAtTCATTc	50.894	178	(TCT)6	603	620	TCT	3	6
9434	isotig09578__gene=isogroup05807__length=807__numContigs=1	TCCTATTCTGTTCAGTTCAG	50.212	CTTCAGCTGTCTATGGATAC	49.791	244	(TC)6	88	99	TC	2	6
9437	isotig09579__gene=isogroup05808__length=805__numContigs=1	ATAGCTTCACTATGAGACGA	49.988	CTGTTTTAATTTCTTCCGT	49.645	196	(TTC)4	632	643	TTC	3	4
9442	isotig09583__gene=isogroup05812__length=810__numContigs=1	AAGAACTTAACCAATTCACA	49.875	CTGGACCATTCTACTTCATA	50.116	275	(TGAAGG)4	300	323	TGAAGG	6	4
9452	isotig09592__gene=isogroup05821__length=802__numContigs=1	GATATCGTAACCGAAGATTA	49.628	GAgaGAGAGAgAgAGaGaGag	48.879	167	(TC)9	753	770	TC	2	9
9468	isotig09615__gene=isogroup05844__length=801__numContigs=1	ttgtaaattggATTaaaagg	49.921	AAAGACACAGATCAGAACAG	49.92	168	(AATTGG)3	132	149	AATTGG	6	3
9469	isotig09615__gene=isogroup05844__length=801__numContigs=1	ttgtaaattggATTaaaagg	49.921	AAAGACACAGATCAGAACAG	49.92	168	(GAA)5	152	166	GAA	3	5
9470	isotig09616__gene=isogroup05845__length=796__numContigs=1	TATTtACCAAAatGcTtGaT	50.207	AACTTACCtTCAtcACATTG	50.022	265	(GTC)4	619	630	GTC	3	4
9476	isotig09622__gene=isogroup05851__length=802__numContigs=1	AAGCTTtcAACgTAGTAACA	50.43	GGTCTTCAAATCTACAATGA	50.03	211	(ACAA)3	140	151	ACAA	4	3
9479	isotig09624__gene=isogroup05853__length=803__numContigs=1	TGCATGTTACACTTGACTAA	50.011	CTTCATCTACTCCTCTTCCT	50.124	264	(GCG)4	548	559	GCG	3	4
9480	isotig09624__gene=isogroup05853__length=803__numContigs=1	TGCATGTTACACTTGACTAA	50.011	CTTCATCTACTCCTCTTCCT	50.124	264	(GAG)5	560	574	GAG	3	5
9484	isotig09627__gene=isogroup05856__length=803__numContigs=1	GTAATTTGAAGGATCGAGA	50.082	AACGGTGAGTTTCGTATT	50.326	253	(ATTG)3	668	679	ATTG	4	3
9490	isotig09635__gene=isogroup05864__length=802__numContigs=1	CGAACAATGAACAATTAATAC	50.16	GAATATGACATTCCCAATAA	49.992	258	(TC)6	78	89	TC	2	6
9501	isotig09661__gene=isogroup05890__length=795__numContigs=1	GAAAAaTAAGCTCATTGAAA	50.027	AGTGCCCCTACTTATAACAT	50.662	133	(GCA)4	423	434	GCA	3	4
9509	isotig09675__gene=isogroup05904__length=797__numContigs=1	TGAGAAGGGTTTAGATGATA	49.831	TTGAATTTTCTGTACCTGTT	49.875	193	(AT)9	134	151	AT	2	9
9517	isotig09684__gene=isogroup05913__length=797__numContigs=1	TTCAACGATTTCATAACTCT	49.932	TTCATTAATTCTCCTTGTGT	49.74	179	(ATG)4	703	714	ATG	3	4
9519	isotig09686__gene=isogroup05915__length=795__numContigs=1	CTTTTCCTtATCAGAAATCA	49.692	CaaaGTCGTCTCCATTG	50.062	162	(CTCCTG)3	717	734	CTCCTG	6	3
9521	isotig09689__gene=isogroup05918__length=790__numContigs=1	CTTAAAAATGGAAAATGAAA	50.051	CATTATCAACCAATTAGGAC	49.658	250	(CAT)4	233	244	CAT	3	4
9525	isotig09696__gene=isogroup05925__length=789__numContigs=1	TGCAATTAATAAAAGGAATC	49.943	ACTTCTCgCTCTACACAAC	50.136	110	(GA)17	706	739	GA	2	17
9526	isotig09697__gene=isogroup05926__length=794__numContigs=1	AATAACTGGGATTGGAAG	49.728	CTACGAATGATGACAACAA	49.963	224	(GTG)4	580	591	GTG	3	4
9529	isotig09699__gene=isogroup05928__length=788__numContigs=1	TtAACCATGAAAGTTCAGTC	50.166	GTATCTGGTGATATTGCTGT	49.902	174	(GCAGCC)3	424	441	GCAGCC	6	3
9531	isotig09700__gene=isogroup05929__length=792__numContigs=1	GTGgAGTTTACTGAAAATTG	49.875	GtTTTCACAAGATGAAGAAG	49.826	168	(CTT)4	312	323	CTT	3	4
9534	isotig09702__gene=isogroup05931__length=790__numContigs=1	CTTATCCCAAAATCAAATTA	49.796	GtGTGTGTACCTATGAAACC	50.082	151	(TCT)4	142	153	TCT	3	4
9540	isotig09713__gene=isogroup05942__length=793__numContigs=1	ATAACATAGTGGCAGCTAAA	50.392	GTACTCACAAAGGCTGAAT	49.985	237	(AGCAAC)3	106	123	AGCAAC	6	3
9542	isotig09714__gene=isogroup05943__length=792__numContigs=1	AGAAGTCATGTGAGAaTGAA	50.289	AACTTTAGTCCCCtTTTTAG	49.924	214	(ATTCA)3	257	271	ATTCA	5	3
9544	isotig09715__gene=isogroup05944__length=793__numContigs=1	TAACTTTGGAATAAGTTGGA	50.146	CAATAAGGCTGGTACAATAG	50.241	270	(TC)11	640	661	TC	2	11
9547	isotig09718__gene=isogroup05947__length=793__numContigs=1	TTGTTCCTGTGATAGAGTGT	50.278	GaATGTACGAGtTGTGACtT	49.933	238	(AGAAG)3	655	669	AGAAG	5	3
9549	isotig09721__gene=isogroup05950__length=791__numContigs=1	ATATCTCCTTACATTCTCCC	49.864	GATTCCAATATGTTCTTCAA	50.082	277	(AGGGTT)4	676	699	AGGGTT	6	4
9557	isotig09739__gene=isogroup05968__length=789__numContigs=1	GAAGAAGAGCAACGTAATAA	50.025	ACAAAATCGTAGCTATTGAC	49.668	236	(TTCTT)4	733	752	TTCTT	5	4
9559	isotig09740__gene=isogroup05969__length=788__numContigs=1	CACTTGTAATAACTCCTTGG	49.959	AAATGAtGATGGTTTAGATG	49.94	261	(ATC)4	662	673	ATC	3	4
9566	isotig09748__gene=isogroup05977__length=793__numContigs=1	CCTCACCCTAAGTACAAGa	50.056	GaaataaCAAAAGAGAAGCA	49.977	233	(GAA)4	400	411	GAA	3	4
9571	isotig09750__gene=isogroup05979__length=789__numContigs=1	GACTCTtCACAAaGaTACCA	49.977	TGGtTGTCTGAAGtTTTTAT	49.875	157	(CTTCCT)4	669	692	CTTCCT	6	4
9572	isotig09754__gene=isogroup05983__length=789__numContigs=1	TTTAAAAACATGACATACCC	50.25	ACTTGAAGTGATGTGTGATT	50.037	220	(TAAT)4	45	60	TAAT	4	4
9582	isotig09771__gene=isogroup06000__length=783__numContigs=1	CCATATAGAAAGAaAaTCCA	49.612	GATcTcTTTGGtATTGTTGa	50.03	223	(AGAA)3	708	719	AGAA	4	3
9588	isotig09775__gene=isogroup06004__length=787__numContigs=1	ACATCCTCCAAGTATCTTTT	50.407	tTtGCtTCCtTGTTCAG	50.11	198	(CTT)5	747	761	CTT	3	5
9589	isotig09776__gene=isogroup06005__length=785__numContigs=1	AAGGGAAAGGAAGAACA	50.118	CAGAAGAACTTCATCACCTA	50.212	217	(CCG)4	106	117	CCG	3	4
9600	isotig09793__gene=isogroup06022__length=781__numContigs=1	CGaGGAATCAaTACAAGTAG	50.016	TAAGAGACATGCCTTaCAAt	49.982	272	(AGA)4	640	651	AGA	3	4
9603	isotig09797__gene=isogroup06026__length=785__numContigs=1	GTGTGAATGAGGTTGATATT	49.65	CACTAGGCTGAGTTGAGTAT	49.441	159	(GCA)4	388	399	GCA	3	4
9605	isotig09799__gene=isogroup06028__length=781__numContigs=1	CCTCCATATATGTAATCCAA	50.074	AcCCTCTTTACTTCACTTTC	50.211	163	(GAA)6	600	617	GAA	3	6
9606	isotig09801__gene=isogroup06030__length=782__numContigs=1	ACAGAGAAACATAAGCAGAA	50.073	GTACGAGTTTGGATATTCCT	50.911	253	(AATTT)3	50	64	AATTT	5	3
9607	isotig09805__gene=isogroup06034__length=781__numContigs=1	AATATTtCACAAaTCAGCAC	50.231	AGCTTTCTCATGGACTTACT	50.742	277	(GAAA)3	499	510	GAAA	4	3
9611	isotig09811__gene=isogroup06040__length=781__numContigs=1	GTGGTGAGTCTGTTCCTC	50.488	TCTCTCTCTCTCCCTTAAAC	50.266	199	(TCG)8	611	634	TCG	3	8
9613	isotig09812__gene=isogroup06041__length=783__numContigs=1	AAACTATGTAACGGTGTGTC	49.98	CCCATTCTCATTCATTCT	50.346	200	(TGA)4	675	686	TGA	3	4
9620	isotig09830__gene=isogroup06059__length=780__numContigs=1	CCTTATAATTCTTTTCCACA	49.743	CATCTCaAAAACaaaACTTC	50.016	261	(GGGAA)3	730	744	GGGAA	5	3
9653	isotig09878__gene=isogroup06107__length=774__numContigs=1	AATAGCTTTAACAGCGTAGA	49.98	CCTTTTCTTTAGGGTTATTC	50.232	149	(AGA)4	663	674	AGA	3	4
9655	isotig09881__gene=isogroup06110__length=774__numContigs=1	AGTTAAGGGATTGTTATCCT	49.722	TAACATCAGGTGGCTATATT	49.895	122	(CT)6	356	367	CT	2	6
9665	isotig09896__gene=isogroup06125__length=769__numContigs=1	TTcCCTTCTTCTTCTAcTCT	49.976	GTGAAGTTGAACCTGActta	50.117	101	(TCT)4	616	627	TCT	3	4
9666	isotig09897__gene=isogroup06126__length=772__numContigs=1	TAACCTCCTTGTCTATGAAA	49.966	ATGACGtATTACGAGgtTc	49.893	280	(TCG)4	565	576	TCG	3	4
9674	isotig09907__gene=isogroup06136__length=772__numContigs=1	AGATGGATACAACTTTGATG	49.885	GAACAATAACTCGAAATTCA	50.403	158	(GGT)4	422	433	GGT	3	4
9675	isotig09908__gene=isogroup06137__length=773__numContigs=1	ATCAGTTCCTAGCTTACACA	49.929	CCAGAGACATCCACTAAAG	50.368	201	(CCG)4	480	491	CCG	3	4
9685	isotig09928__gene=isogroup06157__length=770__numContigs=1	TTATATTCCCACTCTCAGAA	49.831	TCAAGAACAAtcCtATTCAC	50.03	246	(GCT)4	182	193	GCT	3	4
9691	isotig09931__gene=isogroup06160__length=770__numContigs=1	GGTATGAACgTAACAGAGAA	50.217	AATTCAAATTCTTCACAGC	50.184	138	(GCGA)3	715	726	GCGA	4	3
9695	isotig09939__gene=isogroup06168__length=766__numContigs=1	tacccttatccatcaaaaTA	49.931	GAGACCTGAGACAATGTATG	50.136	275	(CAAG)3	296	307	CAAG	4	3
9698	isotig09942__gene=isogroup06171__length=769__numContigs=1	GAACAGCCTTAAAAACAGTA	49.97	CTCAAcCCaAaTTTATAGTC	49.065	271	(ATTA)4	674	689	ATTA	4	4
9702	isotig09944__gene=isogroup06173__length=769__numContigs=1	CCAGGAATCATTTGATAATA	50.211	GTTTAGCTCACAACCTCC	50.289	120	(AGA)4	669	680	AGA	3	4
9704	isotig09946__gene=isogroup06175__length=768__numContigs=1	AATTACAGCAAAGGAAGTAA	49.57	aGaAAAAtAatTaAAggGGA	50.273	127	(CT)8	730	745	CT	2	8
9706	isotig09947__gene=isogroup06176__length=764__numContigs=1	AATATAATGTGGGAAATCAA	49.715	GTAGTGTGAAACAGTAGTCCA	50.116	228	(AT)6	730	741	AT	2	6
9707	isotig09950__gene=isogroup06179__length=768__numContigs=1	CTGAGAACGAAATCTGAGT	49.973	ATAAATtGATTGTGGCTAAA	50.207	241	(GGGATT)4	459	482	GGGATT	6	4
9716	isotig09962__gene=isogroup06191__length=760__numContigs=1	gttATcAACGcaGaGTACAT	50.234	TTGAACAGTGAGATTAGGTC	49.977	154	(TCAC)3	47	58	TCAC	4	3
9728	isotig09981__gene=isogroup06210__length=765__numContigs=1	TTCAGCTTCTTTTATTtGTC	49.977	TCAAGTTTCTGTAAgGGATA	49.966	280	(TTC)4	358	369	TTC	3	4
9729	isotig09981__gene=isogroup06210__length=765__numContigs=1	TTCAGCTTCTTTTATTtGTC	49.977	TCAAGTTTCTGTAAgGGATA	49.966	280	(TCCTTC)3	370	387	TCCTTC	6	3
9746	isotig10002__gene=isogroup06231__length=761__numContigs=1	TTCAAGCTCAGAGATGTATT	49.937	AGCTCCTACaAAAATAATGA	49.439	162	(GGC)4	388	399	GGC	3	4
9750	isotig10012__gene=isogroup06241__length=762__numContigs=1	TCCGTAACTATTGACAACTT	49.925	GTTAGCGAAGAAGAGTTACA	49.975	263	(TTC)4	512	523	TTC	3	4
9756	isotig10019__gene=isogroup06248__length=762__numContigs=1	TTACTTGCACTTCCTATTGT	50.115	TTCACTCTTCGTCTTCTTC	50.127	247	(TCT)5	58	72	TCT	3	5
9757	isotig10019__gene=isogroup06248__length=762__numContigs=1	GTCTGTAGCATACATCCATC	50.205	CCAGACCCAGTACTATTAAA	49.549	218	(GAG)4	622	633	GAG	3	4
9761	isotig10023__gene=isogroup06252__length=760__numContigs=1	CATCAGACAATTTCTTCAGT	49.977	AAGTTAAAGATTGAgGGATT	49.855	274	(CTT)4	564	575	CTT	3	4
9762	isotig10029__gene=isogroup06258__length=759__numContigs=1	CCATTAGCACCATTAAATAC	50.074	gCATCaAAAtTAAATCATGT	50.276	183	(AAGAA)3	657	671	AAGAA	5	3
9763	isotig10035__gene=isogroup06264__length=759__numContigs=1	ACCGACAGCAATAACAA	50.289	AAACGGAGTAGAGAAACG	50.212	218	(AAC)4	25	36	AAC	3	4
9767	isotig10038__gene=isogroup06267__length=760__numContigs=1	TCTTCATCATCTGTTACCTC	49.834	GTTATCTGCCAAGAAATCTA	49.707	162	(TCC)4	408	419	TCC	3	4
9768	isotig10039__gene=isogroup06268__length=757__numContigs=1	CTTAACTGCATTCTCGTAAT	49.889	ACCTTCGTTCGTTTTATC	50.03	171	(TTC)4	347	358	TTC	3	4
9773	isotig10044__gene=isogroup06273__length=746__numContigs=1	AATCAGATTTTGAGAAAACA	49.882	AGATTCAGAGTTCAGAGACC	50.646	262	(GAGGGT)5	524	553	GAGGGT	6	5
9777	isotig10049__gene=isogroup06278__length=755__numContigs=1	AAAaGaCTaGTCCAAgaCCT	49.747	GTCACTATGGTTGATTTTGT	49.791	118	(CAG)4	80	91	CAG	3	4
9779	isotig10050__gene=isogroup06279__length=756__numContigs=1	GTTGAAAGTGTTAAAGCAAC	50.164	ACAGTGAGTCCCACATATAA	50.178	263	(GATG)3	511	522	GATG	4	3
9786	isotig10057__gene=isogroup06286__length=758__numContigs=1	TTTGTTTTCGAAGATTATGT	50.114	AAGAAGAACAATATACGTGG	49.514	208	(TACA)3	633	644	TACA	4	3
9790	isotig10061__gene=isogroup06290__length=757__numContigs=1	ATGATCACATACATAGACCC	49.356	ACATATAAATACAGCCGaAG	49.806	252	(GAA)4	603	614	GAA	3	4
9791	isotig10063__gene=isogroup06292__length=755__numContigs=1	AAAATTGCTGATTGAGACTA	50.123	CttTTTGCTTTCTATAATCG	50.013	254	(GTGA)4	569	584	GTGA	4	4
9795	isotig10067__gene=isogroup06296__length=749__numContigs=1	AAGTTAGAACAACGCTACAG	49.968	AGAGAATGTCTGTCTTTGTG	49.92	269	(CTATG)3	234	248	CTATG	5	3
9796	isotig10067__gene=isogroup06296__length=749__numContigs=1	ATTGTAGGATATGAACGATG	49.99	CtaCtCtTTacgTgtttTcc	49.322	121	(TGTGTT)3	659	676	TGTGTT	6	3
9802	isotig10076__gene=isogroup06305__length=751__numContigs=1	ACATGGTTCTGATAAAAGTG	50.022	TATCTAGTGCTGGTGGTATT	49.841	215	(CCA)4	537	548	CCA	3	4
9804	isotig10080__gene=isogroup06309__length=755__numContigs=1	ATCGTCTTCTCTATAACCCT	49.72	TCCAtTGATATTTGtATTcC	49.992	221	(AG)10	691	710	AG	2	10
9806	isotig10081__gene=isogroup06310__length=753__numContigs=1	GAATGATGAAGGAGTCTTG	50.136	GTCATCTCAGGGTAAGTTCT	50.671	267	(TTCA)3	565	576	TTCA	4	3
9822	isotig10107__gene=isogroup06336__length=752__numContigs=1	ATTTTCCAAGTCAAATAACA	49.928	AATAGCACTCTCAATCTCAG	49.444	280	(GAA)4	365	376	GAA	3	4
9824	isotig10108__gene=isogroup06337__length=753__numContigs=1	GGATTCAATGATGTAGTCAG	50.187	GTCAAGACTGAAAGTGAAAA	50.264	211	(CTGTGA)5	280	309	CTGTGA	6	5
9825	isotig10109__gene=isogroup06338__length=751__numContigs=1	CAGTTCTACCTGCAAGATTA	50.632	GGTTTTCAAGTGATATGAAG	49.74	278	(TCC)4	419	430	TCC	3	4
9827	isotig10110__gene=isogroup06339__length=750__numContigs=1	AatACtcTGGATAGAATCCC	49.864	GTTCACaAAgaGGtTATTGA	50.166	126	(CTT)4	65	76	CTT	3	4
9831	isotig10114__gene=isogroup06343__length=753__numContigs=1	TCGTTTAAcAAATCATCTTc	50.403	TAACAATTATTCTTCTTCGC	50.074	231	(AGA)7	438	458	AGA	3	7
9834	isotig10120__gene=isogroup06349__length=752__numContigs=1	GCACACATTATCCACTAAAT	50.09	CATTTTAGCACCTGTAGAAC	50.115	129	(CAAA)3	129	140	CAAA	4	3
9843	isotig10129__gene=isogroup06358__length=750__numContigs=1	GATCGGAGCTATCGTAAG	50.684	CATCTTTTCATTTGtCATTT	50.214	246	(GA)6	468	479	GA	2	6
9844	isotig10129__gene=isogroup06358__length=750__numContigs=1	GAGGAGAGAGAGAGAgTTGT	49.786	CGtTTGAAGTGTATaAATCC	49.977	279	(CTTCA)3	676	690	CTTCA	5	3
9845	isotig10129__gene=isogroup06358__length=750__numContigs=1	GAGGAGAGAGAGAGAgTTGT	49.786	CGtTTGAAGTGTATaAATCC	49.977	279	(ACTTC)3	695	709	ACTTC	5	3
9852	isotig10140__gene=isogroup06369__length=749__numContigs=1	AGTTAACGACCACAATAGAA	49.925	GCGTTACTTGATTGtTAtTT	49.854	244	(TTGA)3	499	510	TTGA	4	3
9858	isotig10146__gene=isogroup06375__length=747__numContigs=1	ATTGAAAACCAGAACAATAA	49.928	CAAGaTCTCTCTCtGTGAAG	49.656	117	(AAAGA)3	576	590	AAAGA	5	3
9863	isotig10156__gene=isogroup06385__length=748__numContigs=1	GTTTTTACCTTGAATACTGG	49.201	ACTGTCTTGAGTTAGAAGCA	50.021	253	(CCAA)3	608	619	CCAA	4	3
9865	isotig10159__gene=isogroup06388__length=747__numContigs=1	GAAAATCTAaaGGACAAGGT	50.256	TCTTTTTCCTCCTCTTaAAT	50.198	106	(AATT)3	108	119	AATT	4	3
9866	isotig10159__gene=isogroup06388__length=747__numContigs=1	AaGCCTGAGTTCTTTTtAAT	50.335	CTTCAAACAAGTCGTTCA	50.054	153	(GAGGCT)5	577	606	GAGGCT	6	5
9869	isotig10164__gene=isogroup06393__length=744__numContigs=1	GAATAACATGGATTGTTGTC	50.142	tTTCgtGTaCTTTCTTCCT	49.869	167	(GA)7	672	685	GA	2	7
9872	isotig10168__gene=isogroup06397__length=740__numContigs=1	AACATGAGAATCAAATCAAA	50.515	TAATTGCAAGGATAAATAGG	50.02	147	(TTAA)3	57	68	TTAA	4	3
9873	isotig10168__gene=isogroup06397__length=740__numContigs=1	TCAAGTACATTTGCATGATA	49.926	GTTGGATGGATACTTCATTA	49.94	136	(TATTA)3	236	250	TATTA	5	3
9877	isotig10178__gene=isogroup06407__length=742__numContigs=1	AGAACATTTGTGAGGTATTG	50.022	CTGATTATGCTACTAGCCAC	50.221	172	(TGG)4	462	473	TGG	3	4
9878	isotig10179__gene=isogroup06408__length=745__numContigs=1	TGgtatCAAcGcAGAGTA	50.549	TTCTTGTTAGTGTGGAAATC	50.166	223	(AGAGGC)4	52	75	AGAGGC	6	4
9883	isotig10182__gene=isogroup06411__length=746__numContigs=1	GTAAAATGCATCTTCAGAAC	49.898	GtGtTTTGTGaAATaAAAGG	50.058	187	(CT)6	674	685	CT	2	6
9888	isotig10190__gene=isogroup06419__length=745__numContigs=1	TCCAAAGTCTTTATACCAAa	50.146	TGCTATCACGTTCGACTAT	51.628	238	(AGAA)3	698	709	AGAA	4	3
9894	isotig10198__gene=isogroup06427__length=745__numContigs=1	TTGAAGAGAATTCAACCTTA	50.106	CTTCGACTCTGTTCAACTAC	49.82	204	(AAG)5	165	179	AAG	3	5
9896	isotig10198__gene=isogroup06427__length=745__numContigs=1	GTACGGTAGCTCTCGTCT	50.037	ACTTCACGTTGAGTCATTT	50.234	251	(TCGTTG)3	527	544	TCGTTG	6	3
9899	isotig10200__gene=isogroup06429__length=741__numContigs=1	GCAaTTTAAaGATaCGAaGA	50.074	GACCAAAGAAACATAACAGA	50.166	280	(GTTT)3	249	260	GTTT	4	3
9900	isotig10204__gene=isogroup06433__length=743__numContigs=1	AAtATCAAGTCACcACCTTt	51.157	ATAGTTGAACTTTGTGGAAA	49.875	181	(TCAGCT)3	62	79	TCAGCT	6	3
9907	isotig10213__gene=isogroup06442__length=741__numContigs=1	GgTGTCGTACAAATGTAACT	49.98	GTAACCTCGTACTCACTGAC	49.43	107	(GGTGTT)3	375	392	GGTGTT	6	3
9908	isotig10215__gene=isogroup06444__length=739__numContigs=1	ATCAATTTCAGAaGaTGCTA	49.99	CTAATGTTGATGTGGTTCTT	50.022	179	(TTGA)3	294	305	TTGA	4	3
9918	isotig10224__gene=isogroup06453__length=741__numContigs=1	AATGGTATAATTCACGTGTC	49.898	GAAAGGAAGAGGTGATTACT	50.082	156	(TTG)4	523	534	TTG	3	4
9923	isotig10231__gene=isogroup06460__length=739__numContigs=1	aGaaaaaGTACATACAACATCA	49.349	AAGAGTGGGTAAAAGAGTGT	50.494	119	(TAACA)3	28	42	TAACA	5	3
9928	isotig10242__gene=isogroup06471__length=738__numContigs=1	CTAATCTAGCTAATGAGGCA	50.162	AGATGTCTTTTCTGACTGTG	49.92	213	(AGG)4	51	62	AGG	3	4
9937	isotig10264__gene=isogroup06493__length=738__numContigs=1	CCATTTCATCTACCACTCTA	50.116	CTGAGGAtTTGGCTctT	50.712	126	(AGCCCA)3	693	710	AGCCCA	6	3
9940	isotig10269__gene=isogroup06498__length=736__numContigs=1	GTATTGGCGAGATTTATTTA	49.989	GTGTTCAAATATAACCGTGT	50.032	267	(CAC)4	434	445	CAC	3	4
9951	isotig10283__gene=isogroup06512__length=731__numContigs=1	ATGTCAAGATGATGAGGATA	50.046	AGTTTCATCTACTTTTCCCT	49.802	262	(TGA)4	331	342	TGA	3	4
9957	isotig10290__gene=isogroup06519__length=734__numContigs=1	GAGAGAGATCCTGGAGTTAT	49.757	CCACTTCTTACTGCTTCtTA	50.008	279	(TCG)4	503	514	TCG	3	4
[truncated: 596 more rows]
