# Supplementary material for: Transcriptome sequencing and marker development in winged bean (Psophocarpus tetragonolobus; Leguminosae)
Source: Sci Rep. 2016 Jun 30;6:29070. doi: 10.1038/srep29070 (PMC4928180; doi:10.1038/srep29070)
Supplement: Supplementary File 5 [file srep29070-s5.xls]

## Sheet: Sheet1
Supplementary file 5: High confidence single nucleotide polymorphisms (SNPs). Reference: sequence ID from the combined CPP34-7 assembly; Start Pos: start position of the SNP within the reference sequence; End Pos: ending position of the SNP within the reference sequence; Ref Nuc: nucleotide at the SNP site in the reference; Var Nuc: nucleotide variant at the SNP site in the query (Chapman transcr…
Reference	Start Pos	End Pos	Ref Nuc	Var Nuc	Total Depth	Var Freq
>contig00106	362	362	G	T	57	1
>contig00160	668	668	A	C	67	0.98
>G3V4AVU01A00LF	94	94	A	G	56	1
>G3V4AVU01A00LF	113	113	C	T	50	1
>G3V4AVU01A02WT	79	79	C	T	28	1
>G3V4AVU01A1EMW	334	334	C	A	21	1
>G3V4AVU01A1RQ1	363	363	C	T	21	1
>G3V4AVU01A2EUJ	114	114	A	G	66	0.98
>G3V4AVU01A2EUJ	109	109	C	A	60	1
>G3V4AVU01A2EUJ	292	292	G	A	21	1
>G3V4AVU01A2EUJ	111	111	G	A	62	1
>G3V4AVU01A2EUJ	226	226	G	A	72	1
>G3V4AVU01A2EUJ	180	180	T	A	113	1
>G3V4AVU01A2EUJ	205	207	GAT	AGGAC	71	1
>G3V4AVU01A2EUJ	174	174	T	C	117	1
>G3V4AVU01A2EUJ	254	254	A	G	38	1
>G3V4AVU01A2EUJ	256	256	A	G	38	1
>G3V4AVU01A2EUJ	283	283	G	T	34	1
>G3V4AVU01A2EUJ	258	261	GTTA	TT	38	1
>G3V4AVU01A2EUJ	212	214	GTT	TTC	61	1
>G3V4AVU01A36BF	56	56	C	T	21	1
>G3V4AVU01A4HCP	344	344	G	A	23	1
>G3V4AVU01A4HCP	340	340	A	TT	22	1
>G3V4AVU01A526G	213	213	A	C	20	1
>G3V4AVU01A5DUQ	78	78	C	G	27	1
>G3V4AVU01A5E5I	176	179	CAGA	G	44	1
>G3V4AVU01A5MG3	101	101	T	G	26	0.96
>G3V4AVU01A7CKV	231	231	G	A	20	1
>G3V4AVU01A8JTT	199	199	C	T	21	1
>G3V4AVU01A92OK	328	328	C	T	37	1
>G3V4AVU01A9Y5X	75	75	C	T	34	0.97
>G3V4AVU01AC1D4	157	157	G	A	26	1
>G3V4AVU01ACXKK	317	317	G	A	22	1
>G3V4AVU01AD0SW	38	38	T	C	20	1
>G3V4AVU01ADNIS	365	365	T	A	20	1
>G3V4AVU01AELQ7	71	71	G	A	33	0.97
>G3V4AVU01AELQ7	356	357	GA	AG	23	1
>G3V4AVU01AELQ7	350	350	A	G	24	1
>G3V4AVU01AF7GV	37	37	A	T	29	1
>G3V4AVU01AFOL6	141	141	G	A	30	1
>G3V4AVU01AG8BG	82	82	A	G	24	1
>G3V4AVU01AGGFZ	115	115	G	A	22	1
>G3V4AVU01AGJC1	149	149	T	ATA	33	0.97
>G3V4AVU01AHQ3R	260	260	C	T	37	1
>G3V4AVU01AHWLG	164	164	T	G	41	1
>G3V4AVU01AI27T	257	257	G	A	21	1
>G3V4AVU01AI27T	239	239	T	C	21	1
>G3V4AVU01AIJQ4	351	351	C	T	42	1
>G3V4AVU01AJHSQ	176	176	G	C	31	1
>G3V4AVU01AJHSQ	191	191	A	T	35	1
>G3V4AVU01AJHSQ	209	209	C	T	33	1
>G3V4AVU01AJHSQ	238	238	C	T	40	1
>G3V4AVU01AK2SG	156	160	TTGGT	CTTTGGG	22	1
>G3V4AVU01AK73Z	178	178	G	A	32	1
>G3V4AVU01AKQ5E	135	135	C	T	28	1
>G3V4AVU01AKTPS	219	221	TCT	C	41	0.98
>G3V4AVU01AL5UK	22	22	C	T	68	1
>G3V4AVU01AMJG6	305	305	G	A	29	1
>G3V4AVU01AOJ07	74	75	GA	AC	28	1
>G3V4AVU01AOJ07	79	79	A	G	22	1
>G3V4AVU01APCTH	206	206	A	G	22	1
>G3V4AVU01APMET	20	20	G	A	22	1
>G3V4AVU01APMET	26	26	A	T	27	1
>G3V4AVU01APSH5	54	54	G	CGT	43	0.98
>G3V4AVU01AQ0MF	175	175	C	T	22	0.95
>G3V4AVU01AQ65B	182	183	TG	AA	33	0.97
>G3V4AVU01AQ65B	182	183	TG	AA	33	1
>G3V4AVU01AR4FZ	142	142	G	A	30	1
>G3V4AVU01AR4FZ	155	155	G	A	33	1
>G3V4AVU01AR4FZ	371	371	T	GTA	22	1
>G3V4AVU01ARMZO	213	213	T	C	42	0.95
>G3V4AVU01ARMZO	140	140	C	A	36	0.97
>G3V4AVU01ARMZO	114	114	A	C	40	0.97
>G3V4AVU01ARMZO	48	48	A	G	42	0.98
>G3V4AVU01ARS8Y	165	165	C	A	101	0.97
>G3V4AVU01ARVQD	73	73	T	C	20	1
>G3V4AVU01AS3JM	154	154	G	A	38	0.97
>G3V4AVU01AS3VN	317	317	T	C	25	1
>G3V4AVU01ASV1N	284	284	A	TT	23	0.96
>G3V4AVU01AT9FW	41	41	G	T	29	1
>G3V4AVU01ATD0O	155	155	A	G	47	1
>G3V4AVU01ATQD9	378	378	C	G	25	0.96
>G3V4AVU01ATQD9	282	282	G	A	24	1
>G3V4AVU01ATQD9	345	345	G	A	35	1
>G3V4AVU01ATQD9	336	336	G	C	32	1
>G3V4AVU01ATQD9	346	346	G	C	33	1
>G3V4AVU01ATQD9	383	383	A	G	24	1
>G3V4AVU01ATQD9	325	325	A	G	32	1
>G3V4AVU01ATQD9	363	363	A	G	33	1
>G3V4AVU01ATQD9	366	366	G	T	34	1
>G3V4AVU01ATRE9	6	6	G	T	23	1
>G3V4AVU01ATSFZ	273	273	T	C	23	1
>G3V4AVU01AU8UV	73	73	A	G	56	0.98
>G3V4AVU01AUMRT	195	195	T	C	20	0.95
>G3V4AVU01AUMRT	249	249	G	A	20	1
>G3V4AVU01AUMRT	222	222	G	A	24	1
>G3V4AVU01AUMRT	231	231	A	C	22	1
>G3V4AVU01AUMRT	248	248	C	T	20	1
>G3V4AVU01AWG2T	137	137	G	A	21	1
>G3V4AVU01AWH1J	231	231	A	G	42	0.98
>G3V4AVU01AWH1J	117	117	C	T	48	0.98
>G3V4AVU01AWH1J	71	71	T	C	31	1
>G3V4AVU01AWH1J	89	89	C	T	43	1
>G3V4AVU01AWVSN	63	63	G	A	28	1
>G3V4AVU01AWVSN	20	20	C	T	25	1
>G3V4AVU01AX8IR	136	136	C	T	39	1
>G3V4AVU01AX9RR	256	256	C	T	60	1
>G3V4AVU01AXFB1	70	70	G	A	27	1
>G3V4AVU01AXG84	323	323	C	T	25	1
>G3V4AVU01AYNNC	107	107	A	T	81	0.96
>G3V4AVU01AZ6B7	75	75	C	T	33	1
>G3V4AVU01AZHXT	140	141	GG	A	46	1
>G3V4AVU01B05KE	161	161	G	A	45	1
>G3V4AVU01B0PFI	115	115	T	G	27	1
>G3V4AVU01B1FMR	206	206	G	A	49	1
>G3V4AVU01B1FMR	189	189	T	G	53	1
>G3V4AVU01B1TKS	198	198	T	A	23	1
>G3V4AVU01B1TKS	234	234	G	C	27	1
>G3V4AVU01B1TKS	249	249	T	C	24	1
>G3V4AVU01B1TKS	216	216	A	G	30	1
>G3V4AVU01B1TKS	207	207	C	T	29	1
>G3V4AVU01B2X4I	315	315	A	T	32	1
>G3V4AVU01B3KMM	154	154	A	G	30	1
>G3V4AVU01B3KMM	83	83	C	T	23	1
>G3V4AVU01B3L80	23	23	C	A	32	1
>G3V4AVU01B3L80	202	202	A	G	43	1
>G3V4AVU01B3UW6	118	118	G	A	23	1
>G3V4AVU01B3WKY	341	341	T	C	20	1
>G3V4AVU01B3Y0A	189	189	C	T	37	1
>G3V4AVU01B4MZ3	206	211	TTCCTC	CTTTG	22	1
>G3V4AVU01B5B4G	377	377	T	A	20	1
>G3V4AVU01B5XAC	29	29	T	C	22	1
>G3V4AVU01B6IUM	44	44	A	C	55	1
>G3V4AVU01B6IUM	273	273	C	T	26	1
>G3V4AVU01B6JGY	133	133	A	G	20	1
>G3V4AVU01B6JGY	132	132	C	T	20	1
>G3V4AVU01B7XIM	120	120	G	A	21	1
>G3V4AVU01B7XIM	135	135	C	T	22	1
>G3V4AVU01B8A4R	330	330	A	C	33	1
>G3V4AVU01B8A4R	38	38	C	T	43	1
>G3V4AVU01B8GBJ	51	51	G	C	29	1
>G3V4AVU01B8GBJ	76	76	T	C	25	1
>G3V4AVU01B8N0B	302	302	C	A	21	0.95
>G3V4AVU01B8N0B	299	299	G	A	21	0.95
>G3V4AVU01B8N0B	341	341	C	A	23	0.96
>G3V4AVU01B8N0B	329	329	C	A	26	0.96
>G3V4AVU01B8N0B	350	350	G	A	23	0.96
>G3V4AVU01B8N0B	332	332	G	A	26	0.96
>G3V4AVU01B8N0B	209	209	G	A	28	0.96
>G3V4AVU01B8N0B	176	176	A	C	25	0.96
>G3V4AVU01B8N0B	215	215	C	T	25	0.96
>G3V4AVU01B8N0B	311	311	G	A	23	1
>G3V4AVU01B9C2I	147	147	C	A	21	1
>G3V4AVU01B9C2I	138	138	T	C	26	1
>G3V4AVU01B9N6G	68	68	G	A	25	1
>G3V4AVU01BA2VH	195	195	G	A	21	0.95
>G3V4AVU01BAIL4	380	380	C	A	45	1
>G3V4AVU01BB3CR	248	248	T	A	21	0.95
>G3V4AVU01BB3CR	250	250	G	A	27	1
>G3V4AVU01BBXLJ	355	355	A	G	26	1
>G3V4AVU01BC3LA	266	266	G	A	21	1
>G3V4AVU01BC5JS	292	292	C	T	21	1
>G3V4AVU01BFZAL	139	139	T	A	28	0.96
>G3V4AVU01BFZAL	142	142	A	C	28	0.96
>G3V4AVU01BFZAL	161	161	T	C	28	0.96
>G3V4AVU01BFZAL	137	137	C	T	28	0.96
>G3V4AVU01BG3VT	75	75	C	T	20	1
>G3V4AVU01BG7G5	448	449	TC	CT	45	1
>G3V4AVU01BGMHI	73	73	C	T	26	1
>G3V4AVU01BGMHI	53	53	C	T	28	1
>G3V4AVU01BH3EK	51	51	G	A	31	1
>G3V4AVU01BHGAS	14	14	C	T	26	0.96
>G3V4AVU01BHIG7	228	228	T	C	66	1
>G3V4AVU01BHIG7	220	220	C	T	67	1
>G3V4AVU01BHNSN	130	130	C	T	31	1
>G3V4AVU01BHP8Z	346	346	A	G	36	0.97
>G3V4AVU01BHP8Z	239	239	A	G	33	1
>G3V4AVU01BHP8Z	364	364	A	G	34	1
>G3V4AVU01BHP8Z	374	374	C	T	35	1
>G3V4AVU01BIM8A	241	241	C	TCG	94	0.99
>G3V4AVU01BJ4ID	240	240	G	A	24	1
>G3V4AVU01BJ4ID	122	122	C	T	29	1
>G3V4AVU01BK6RK	175	175	G	A	52	1
>G3V4AVU01BK8A3	211	211	G	A	38	1
>G3V4AVU01BKKU4	57	57	G	C	32	1
>G3V4AVU01BKMNI	245	245	C	T	34	1
>G3V4AVU01BL535	223	223	A	C	20	0.95
>G3V4AVU01BL535	225	225	A	T	21	0.95
>G3V4AVU01BL535	237	237	T	G	23	0.96
>G3V4AVU01BL535	258	258	T	G	24	0.96
>G3V4AVU01BLEYU	64	64	A	G	22	1
>G3V4AVU01BLRWD	227	227	T	ATA	20	1
>G3V4AVU01BM8TR	188	188	A	C	44	1
>G3V4AVU01BMCDI	109	109	A	GAG	20	1
>G3V4AVU01BMEZG	54	54	G	A	28	1
>G3V4AVU01BMK4Y	253	253	C	T	34	1
>G3V4AVU01BNEBT	173	173	C	T	24	1
>G3V4AVU01BNJ9V	421	421	G	T	40	0.97
>G3V4AVU01BO9RQ	132	132	T	C	20	1
>G3V4AVU01BO9RQ	129	129	A	G	20	1
>G3V4AVU01BPI0F	90	90	G	A	41	1
>G3V4AVU01BPKI2	71	71	G	A	41	1
>G3V4AVU01BPKI2	132	132	A	G	35	1
>G3V4AVU01BPVA6	66	66	C	T	37	0.97
>G3V4AVU01BPVA6	264	264	A	TAT	25	1
>G3V4AVU01BQ7JT	59	59	A	G	22	1
>G3V4AVU01BQ90A	28	28	G	A	27	1
>G3V4AVU01BQQZM	112	112	T	A	35	0.97
>G3V4AVU01BR7AX	44	45	CT	TC	43	1
>G3V4AVU01BRLUR	273	273	C	T	30	1
>G3V4AVU01BROI6	81	81	T	C	44	0.98
>G3V4AVU01BROI6	29	29	G	A	37	1
>G3V4AVU01BRYSE	188	188	C	T	27	1
>G3V4AVU01BTACV	138	138	G	A	40	1
>G3V4AVU01BTE3T	14	14	T	A	21	1
>G3V4AVU01BTE3T	32	32	A	G	22	1
>G3V4AVU01BTE3T	20	20	C	G	21	1
>G3V4AVU01BTE3T	56	56	G	T	22	1
>G3V4AVU01BTN63	174	174	G	A	23	1
>G3V4AVU01BU6HC	73	73	C	T	22	1
>G3V4AVU01BUNQN	93	93	T	C	44	0.95
>G3V4AVU01BUNQN	103	103	G	T	42	0.95
>G3V4AVU01BUNQN	9	9	T	C	34	0.97
>G3V4AVU01BUNQN	12	12	T	C	37	0.97
>G3V4AVU01BUNQN	15	15	T	C	37	0.97
>G3V4AVU01BV012	95	95	G	A	81	1
>G3V4AVU01BV012	40	40	G	A	89	1
>G3V4AVU01BVG2I	290	290	C	T	20	1
>G3V4AVU01BVG2I	264	264	G	T	22	1
>G3V4AVU01BVJY6	269	269	G	A	34	1
>G3V4AVU01BVXP9	108	108	C	T	20	1
>G3V4AVU01BW92M	235	235	C	TCT	44	1
>G3V4AVU01BWBQF	106	106	G	A	53	0.98
>G3V4AVU01BX5B5	37	37	G	A	152	0.99
>G3V4AVU01BX5B5	125	125	T	A	145	1
>G3V4AVU01BX5B5	142	144	CGT	G	136	1
>G3V4AVU01BXL7M	386	386	G	T	20	1
>G3V4AVU01BXNXO	188	188	G	C	76	0.96
>G3V4AVU01BXT3Y	13	13	A	T	22	1
>G3V4AVU01BXXR9	129	129	T	A	34	1
>G3V4AVU01BYMJ2	101	101	G	A	32	1
>G3V4AVU01BYMJ2	91	91	G	A	39	1
>G3V4AVU01BYTK1	117	117	A	G	28	0.96
>G3V4AVU01BZB0I	78	78	G	A	55	1
>G3V4AVU01BZHNG	200	202	GTA	T	27	1
>G3V4AVU01BZSWQ	309	309	A	T	21	1
>G3V4AVU01BZWNZ	144	144	G	A	40	1
>G3V4AVU01C05IV	134	134	C	T	20	1
>G3V4AVU01C0PTN	141	141	G	C	28	1
>G3V4AVU01C1QU9	28	28	T	C	71	0.99
>G3V4AVU01C2JIO	40	40	T	C	32	1
>G3V4AVU01C397F	295	295	A	C	20	1
>G3V4AVU01C3AKL	148	148	G	C	32	1
>G3V4AVU01C3AKL	205	205	T	G	26	1
>G3V4AVU01C3H81	265	265	G	A	25	1
>G3V4AVU01C3H81	327	327	G	A	25	1
>G3V4AVU01C3ZY7	70	70	T	A	21	1
>G3V4AVU01C45Z7	99	99	T	A	68	0.99
>G3V4AVU01C45Z7	57	57	G	A	52	1
>G3V4AVU01C4AJU	277	277	A	GAG	31	0.97
>G3V4AVU01C52N1	207	207	C	T	21	1
>G3V4AVU01C591Q	57	57	C	T	22	1
>G3V4AVU01C5JI6	277	277	T	C	21	1
>G3V4AVU01C5S3Z	276	276	A	G	39	1
>G3V4AVU01C6MK2	308	308	G	A	24	1
>G3V4AVU01C73QT	194	194	G	A	44	1
>G3V4AVU01C79VX	63	63	T	G	31	1
>G3V4AVU01C7AK2	126	126	C	G	24	0.96
>G3V4AVU01C7AK2	207	207	A	G	22	1
>G3V4AVU01C7D9T	262	262	G	A	33	1
>G3V4AVU01C7D9T	201	201	A	G	50	1
>G3V4AVU01C8BX8	342	342	C	A	48	1
>G3V4AVU01C8BX8	339	339	A	T	53	1
>G3V4AVU01C8BX8	310	310	C	T	52	1
>G3V4AVU01C8PX8	194	197	TAGT	A	20	1
>G3V4AVU01C8PX8	131	131	C	T	35	1
>G3V4AVU01C94VZ	45	45	A	G	22	1
>G3V4AVU01C9I1X	254	254	T	C	21	1
>G3V4AVU01CAOHG	392	392	C	G	32	0.97
>G3V4AVU01CARIS	87	87	A	G	24	1
>G3V4AVU01CBOI3	239	239	A	C	31	1
>G3V4AVU01CBYEZ	109	109	T	G	29	1
>G3V4AVU01CBYEZ	212	212	C	T	20	1
>G3V4AVU01CCCZH	297	297	G	A	34	1
>G3V4AVU01CDY7U	198	198	G	A	22	1
>G3V4AVU01CE4M5	289	295	GTGGGGA	TGGGG	62	0.98
>G3V4AVU01CEGOF	154	154	G	A	34	0.97
>G3V4AVU01CEGOF	212	212	C	T	27	1
>G3V4AVU01CEV5K	32	32	T	C	28	1
>G3V4AVU01CEYWJ	425	425	A	G	55	1
>G3V4AVU01CFH03	99	99	T	A	30	1
>G3V4AVU01CFX81	15	15	T	C	23	1
>G3V4AVU01CG0P7	328	328	T	G	34	1
>G3V4AVU01CGAG8	190	190	G	A	32	1
>G3V4AVU01CH3XR	371	371	A	G	25	1
>G3V4AVU01CH7VB	153	153	G	A	21	1
>G3V4AVU01CHCNE	182	182	A	T	47	1
>G3V4AVU01CHD9Z	230	230	C	T	27	1
>G3V4AVU01CHMRE	293	293	G	A	22	1
>G3V4AVU01CHY7J	141	141	T	A	26	1
>G3V4AVU01CIGK1	280	280	A	T	32	1
>G3V4AVU01CJI8Z	106	106	C	T	48	1
>G3V4AVU01CJOZ5	135	135	T	C	43	1
>G3V4AVU01CJWX0	320	320	C	T	26	1
>G3V4AVU01CLF0Y	46	46	C	G	32	1
>G3V4AVU01CLP5Y	134	134	A	T	57	0.96
>G3V4AVU01CLP5Y	173	173	A	G	42	0.98
>G3V4AVU01CLP5Y	161	161	A	T	70	0.99
>G3V4AVU01CLP5Y	140	140	G	A	59	1
>G3V4AVU01CLP5Y	137	137	T	C	59	1
>G3V4AVU01CLP5Y	116	116	G	T	38	1
>G3V4AVU01CM1GT	372	372	T	C	34	1
>G3V4AVU01CM2WE	184	184	T	C	48	1
>G3V4AVU01CM7D6	393	393	G	A	23	1
>G3V4AVU01CN9X3	27	27	G	A	20	1
>G3V4AVU01CNHG7	36	37	TT	CC	22	1
>G3V4AVU01CNQ9C	65	65	C	T	93	1
>G3V4AVU01COX81	273	273	C	T	25	0.96
>G3V4AVU01CP93S	210	210	C	T	20	1
>G3V4AVU01CPDL7	138	138	T	G	58	1
>G3V4AVU01CPDL7	250	250	A	T	54	1
>G3V4AVU01CQ0D6	232	232	G	A	23	1
>G3V4AVU01CQJXC	161	161	C	T	21	1
>G3V4AVU01CRIGA	242	242	A	C	36	1
>G3V4AVU01CRKOP	121	121	A	C	74	0.99
>G3V4AVU01CRKOP	270	270	G	A	54	1
>G3V4AVU01CRPA7	73	73	G	A	46	0.96
>G3V4AVU01CRPA7	248	248	C	T	68	1
>G3V4AVU01CTFGZ	116	116	A	G	27	1
>G3V4AVU01CTU8A	78	78	G	A	25	1
>G3V4AVU01CTV8M	321	321	C	T	35	0.97
>G3V4AVU01CTV8M	396	396	C	T	45	1
>G3V4AVU01CTXRJ	180	180	T	A	22	0.95
>G3V4AVU01CVTSP	66	66	C	T	66	1
>G3V4AVU01CWBOC	215	215	C	T	27	1
>G3V4AVU01CX05I	102	102	G	T	28	1
>G3V4AVU01CX2IJ	194	194	G	A	22	1
>G3V4AVU01CX55L	205	205	C	T	22	1
>G3V4AVU01CXGVK	17	17	C	A	28	1
>G3V4AVU01CXGVK	18	18	T	G	28	1
>G3V4AVU01CXNXD	150	150	G	A	23	0.96
>G3V4AVU01CXNXD	118	118	T	C	23	0.96
>G3V4AVU01CXNXD	132	132	G	T	23	0.96
>G3V4AVU01CXNXD	114	114	G	C	22	1
>G3V4AVU01CYCWJ	132	132	T	GTC	43	1
>G3V4AVU01CZGP1	132	132	A	G	33	1
>G3V4AVU01CZN81	45	45	A	G	27	0.96
>G3V4AVU01CZN81	68	68	A	G	36	0.97
>G3V4AVU01D0QDX	383	383	T	A	27	1
>G3V4AVU01D0TUK	410	410	A	G	58	1
>G3V4AVU01D1DEF	37	37	T	G	23	1
>G3V4AVU01D3CVR	114	114	A	G	32	1
>G3V4AVU01D3W0N	58	62	ATTTA	TT	30	1
>G3V4AVU01D4J3O	320	320	G	A	21	1
>G3V4AVU01D58UK	437	437	G	C	23	1
>G3V4AVU01D58UK	443	443	G	C	23	1
>G3V4AVU01D5C7Q	116	116	A	G	24	1
>G3V4AVU01D5SYX	203	203	C	T	48	1
>G3V4AVU01D60VO	38	38	T	C	30	1
>G3V4AVU01D68OC	258	258	G	A	29	1
>G3V4AVU01D6D08	240	240	G	A	25	1
>G3V4AVU01D6INC	170	170	A	T	20	1
>G3V4AVU01D7ZQR	205	205	A	G	22	1
>G3V4AVU01D8R8P	99	99	C	T	20	1
>G3V4AVU01D92ES	281	281	A	G	23	1
>G3V4AVU01D9CTA	303	303	C	T	32	0.97
>G3V4AVU01D9CTA	327	327	G	A	24	1
>G3V4AVU01D9CTA	268	268	T	A	37	1
>G3V4AVU01D9CTA	278	278	G	C	34	1
>G3V4AVU01D9CTA	331	331	T	C	26	1
>G3V4AVU01D9CTA	24	24	T	C	41	1
>G3V4AVU01D9CTA	399	399	C	T	42	1
>G3V4AVU01DA6I7	83	83	G	C	30	0.97
>G3V4AVU01DA6I7	85	85	C	ACA	26	1
>G3V4AVU01DA6I7	57	57	A	C	39	1
>G3V4AVU01DA9P9	297	297	C	A	31	1
>G3V4AVU01DC6VL	107	107	C	T	22	1
>G3V4AVU01DC719	158	158	G	A	22	1
>G3V4AVU01DCITU	29	29	A	G	22	1
>G3V4AVU01DCQ1Z	79	79	G	A	27	1
>G3V4AVU01DD73U	252	252	C	T	25	1
>G3V4AVU01DDJ3X	194	194	C	T	25	1
>G3V4AVU01DDVKT	181	181	C	T	35	1
>G3V4AVU01DEFBB	126	126	A	C	40	1
>G3V4AVU01DEMBE	113	113	C	T	22	1
>G3V4AVU01DEQRH	324	324	G	A	27	1
>G3V4AVU01DFCP9	318	318	A	G	20	1
>G3V4AVU01DFE8V	242	242	G	A	26	1
>G3V4AVU01DFO5A	304	304	T	C	26	1
>G3V4AVU01DFO5A	280	280	A	G	22	1
>G3V4AVU01DGLU9	132	132	C	A	21	1
>G3V4AVU01DGPAW	282	282	A	G	31	1
>G3V4AVU01DGX4M	358	358	C	T	25	0.96
>G3V4AVU01DGXJ8	64	64	G	A	54	1
>G3V4AVU01DGXJ8	124	124	C	T	56	1
>G3V4AVU01DGXJ8	75	75	G	T	49	1
>G3V4AVU01DHE1Z	125	125	G	A	32	1
>G3V4AVU01DHOII	319	321	ACT	C	20	0.95
>G3V4AVU01DHOII	314	314	T	C	30	0.97
>G3V4AVU01DI7MF	413	413	G	A	22	1
>G3V4AVU01DI7MF	371	371	A	G	26	1
>G3V4AVU01DJO01	47	47	C	T	31	1
>G3V4AVU01DJSJF	249	249	G	T	40	1
>G3V4AVU01DKVS0	124	124	A	T	34	1
>G3V4AVU01DLJJ6	191	191	G	C	24	1
>G3V4AVU01DLJJ6	177	177	C	T	24	1
>G3V4AVU01DLL2A	199	199	A	G	27	1
>G3V4AVU01DLN7Z	130	130	T	C	21	1
>G3V4AVU01DMLKG	214	214	C	ACT	25	1
>G3V4AVU01DMNTD	234	234	C	T	36	1
>G3V4AVU01DMOZU	494	494	C	T	21	1
>G3V4AVU01DNB28	406	406	A	G	21	1
>G3V4AVU01DNE5O	275	275	C	T	32	1
>G3V4AVU01DO1TL	315	315	G	A	31	1
>G3V4AVU01DO1TL	273	274	TA	C	42	1
>G3V4AVU01DPH8K	21	21	A	G	40	1
>G3V4AVU01DQ2N8	249	250	TC	ATAT	20	1
>G3V4AVU01DQXGA	164	164	G	C	33	0.97
>G3V4AVU01DRHW3	169	169	C	T	31	1
>G3V4AVU01DRX40	365	365	T	C	30	1
>G3V4AVU01DRX40	400	400	T	G	20	1
>G3V4AVU01DSGSE	88	88	G	A	52	1
>G3V4AVU01DSSDI	152	152	T	A	35	1
>G3V4AVU01DSSDI	210	210	A	G	48	1
>G3V4AVU01DUBA8	287	287	A	G	20	0.95
>G3V4AVU01DUHKK	219	219	G	T	34	1
>G3V4AVU01DUSX4	361	361	G	A	28	1
>G3V4AVU01DUW6C	192	192	C	T	24	1
>G3V4AVU01DWZG4	72	73	AC	CA	22	1
>G3V4AVU01DWZG4	86	86	A	T	22	1
>G3V4AVU01DXJZ7	366	366	C	ACG	108	0.99
>G3V4AVU01DXRYF	224	224	A	G	34	1
>G3V4AVU01DXWP2	115	115	G	A	75	0.99
>G3V4AVU01DY29J	64	64	A	G	24	0.96
>G3V4AVU01DYYO5	407	407	C	T	21	0.95
>G3V4AVU01DYYO5	410	410	C	T	21	0.95
>G3V4AVU01DYYO5	371	371	G	A	24	0.96
>G3V4AVU01DYYO5	399	399	T	A	24	0.96
>G3V4AVU01DYYO5	365	365	A	T	23	0.96
>G3V4AVU01DZAM8	128	128	T	C	21	1
>G3V4AVU01DZFS4	93	93	C	T	67	0.98
>G3V4AVU01DZFS4	199	199	C	T	46	1
>G3V4AVU01DZRSY	372	372	G	A	33	1
>G3V4AVU01DZRSY	396	396	G	A	35	1
>G3V4AVU01DZRSY	431	431	T	C	32	1
>G3V4AVU01E0ZYX	390	390	G	A	145	0.98
>G3V4AVU01E0ZYX	419	419	C	T	140	1
>G3V4AVU01EAWMH	177	177	T	G	22	1
>G3V4AVU01EAWV9	252	254	GCT	CGCC	30	1
>G3V4AVU01EBBV0	149	149	G	A	67	1
>G3V4AVU01EC7MG	248	248	C	T	32	1
>G3V4AVU01ECFP8	194	194	C	T	69	1
>G3V4AVU01EE0RH	171	171	T	C	29	1
>G3V4AVU01EEFRM	62	62	G	A	45	1
>G3V4AVU01EF6PF	201	201	G	A	35	1
>G3V4AVU01EF8QI	186	186	C	T	21	1
>G3V4AVU01EFHOY	112	112	G	A	22	1
>G3V4AVU01EFHOY	110	110	C	T	22	1
>G3V4AVU01EGV81	356	356	C	T	27	1
>G3V4AVU01EHYA3	380	380	A	T	23	1
>G3V4AVU01EI5ZS	57	57	G	A	51	1
>G3V4AVU01EI5ZS	205	205	T	A	25	1
>G3V4AVU01EILYY	13	13	G	A	26	1
>G3V4AVU01EILYY	65	65	C	T	37	1
>G3V4AVU01EJO07	36	36	G	A	28	1
>G3V4AVU01EJVGP	251	251	A	C	20	1
>G3V4AVU01EKA02	452	452	A	T	23	1
>G3V4AVU01EKA02	229	229	C	T	25	1
>G3V4AVU01ELIUJ	286	286	A	G	54	1
>G3V4AVU01ELQUZ	282	282	A	G	26	0.96
>G3V4AVU01ELQUZ	261	261	G	A	23	1
>G3V4AVU01EMTPJ	187	187	G	A	26	1
>G3V4AVU01ENEUR	259	259	G	A	23	1
>G3V4AVU01ENEUR	486	486	T	A	23	1
>G3V4AVU01EOFN4	60	60	C	A	39	1
>G3V4AVU01EOLIC	111	111	T	A	73	0.99
>G3V4AVU01EOLIC	338	338	G	A	24	1
>G3V4AVU01EOLIC	44	48	AAAAC	GAAAA	41	1
>G3V4AVU01EOWOP	203	203	G	A	31	1
>G3V4AVU01EPA6F	216	216	T	C	31	1
>G3V4AVU01EQPEV	327	327	C	T	65	0.98
>G3V4AVU01EQPEV	442	442	G	A	44	1
>G3V4AVU01EQPEV	198	198	T	C	41	1
>G3V4AVU01EQPEV	143	143	C	T	42	1
>G3V4AVU01ERDEE	125	125	G	A	20	1
>G3V4AVU01ERMEY	123	123	G	A	26	1
>G3V4AVU01ERULR	325	325	A	CAC	22	1
>G3V4AVU01EU98O	149	149	T	C	38	1
>G3V4AVU01EUTSH	261	261	A	G	32	1
>G3V4AVU01EUTSH	180	180	T	G	20	1
>G3V4AVU01EV2BJ	307	307	C	T	25	1
>G3V4AVU01EVVJ5	126	126	C	G	23	1
>G3V4AVU01EVVJ5	117	117	T	G	22	1
>G3V4AVU01EWKQ1	161	161	G	A	55	0.98
>G3V4AVU01EXASY	317	319	TAC	AAA	29	1
>G3V4AVU01EXASY	225	225	A	G	30	1
>G3V4AVU01EXELG	69	69	G	A	21	1
>G3V4AVU01EXP3H	452	452	C	T	27	1
>G3V4AVU01EYGSF	156	156	G	A	29	1
>G3V4AVU01EYGSF	106	106	G	A	31	1
>G3V4AVU01EYGSF	86	86	G	A	36	1
>G3V4AVU02F0K09	287	287	A	G	20	1
>G3V4AVU02F0K09	292	292	A	G	20	1
>G3V4AVU02F0ORA	251	251	T	C	21	1
>G3V4AVU02F1J1L	91	91	C	AA	29	1
>G3V4AVU02F1J1L	106	106	C	AA	29	1
>G3V4AVU02F1J1L	206	206	G	CCC	28	1
>G3V4AVU02F1K5Z	287	287	G	A	40	1
>G3V4AVU02F1KP3	270	271	TC	CT	25	1
>G3V4AVU02F2DJ6	308	308	A	C	20	0.95
>G3V4AVU02F2MOK	237	237	G	A	47	1
>G3V4AVU02F2V2K	193	193	C	G	60	1
>G3V4AVU02F3LI2	275	275	T	A	31	1
>G3V4AVU02F3LI2	259	259	T	C	21	1
>G3V4AVU02F3RWQ	184	184	C	T	38	0.95
>G3V4AVU02F3WFZ	346	346	G	T	21	1
>G3V4AVU02F46M0	185	185	G	A	25	1
>G3V4AVU02F587E	53	53	C	T	22	1
>G3V4AVU02F6GZX	89	89	C	T	83	0.99
>G3V4AVU02F72K1	147	147	A	C	61	0.95
>G3V4AVU02F7AYH	38	38	C	T	86	0.98
>G3V4AVU02F7AYH	95	95	A	G	136	1
>G3V4AVU02F7R8Z	336	336	A	T	123	1
>G3V4AVU02F7TSY	283	283	G	A	20	1
>G3V4AVU02F8OH9	43	43	A	C	30	1
>G3V4AVU02F8QPE	310	310	A	TT	27	1
>G3V4AVU02F97BZ	359	359	T	GTC	24	1
>G3V4AVU02FGKYM	115	115	G	A	28	1
>G3V4AVU02FIC6S	48	48	T	ATG	23	1
>G3V4AVU02FIC6S	171	171	A	C	33	1
>G3V4AVU02FIC6S	59	59	G	TGT	24	1
>G3V4AVU02FIJL5	195	195	A	TT	23	0.96
>G3V4AVU02FIJL5	182	182	A	T	30	1
>G3V4AVU02FIJL5	137	137	C	T	20	1
>G3V4AVU02FJCIA	124	124	C	A	24	1
>G3V4AVU02FJCIA	140	140	A	T	26	1
>G3V4AVU02FJW54	60	60	T	C	35	1
>G3V4AVU02FL5CS	359	359	C	T	20	1
>G3V4AVU02FL8OH	180	180	G	A	41	1
>G3V4AVU02FMKCE	168	168	T	G	21	1
>G3V4AVU02FMOQE	481	481	C	T	34	1
>G3V4AVU02FN8DD	21	21	C	A	20	1
>G3V4AVU02FNO77	68	68	C	G	39	1
>G3V4AVU02FNO77	352	352	C	T	32	1
>G3V4AVU02FNTI3	531	531	G	A	21	0.95
>G3V4AVU02FNTI3	517	517	A	C	28	1
>G3V4AVU02FNTI3	471	471	T	C	42	1
>G3V4AVU02FNTI3	370	370	A	G	36	1
>G3V4AVU02FPUYR	186	186	A	T	28	1
>G3V4AVU02FQHJ0	382	382	G	AGA	31	0.97
>G3V4AVU02FQHJ0	336	336	C	A	32	1
>G3V4AVU02FQSB2	355	355	G	A	23	1
>G3V4AVU02FR1V5	138	138	C	A	123	1
>G3V4AVU02FR2KU	59	59	C	AA	21	1
>G3V4AVU02FRIC6	128	128	G	A	29	1
>G3V4AVU02FRQKS	306	306	G	T	20	1
>G3V4AVU02FSIUU	24	24	A	G	21	1
>G3V4AVU02FTG45	133	133	A	T	26	1
>G3V4AVU02FTG45	171	171	C	T	20	1
>G3V4AVU02FTJH9	227	227	C	T	25	1
>G3V4AVU02FTNFT	262	263	GT	TG	92	0.96
>G3V4AVU02FTNFT	214	214	C	T	108	0.99
>G3V4AVU02FTNFT	134	134	C	TCTT	81	1
>G3V4AVU02FTTOQ	395	395	G	T	70	1
>G3V4AVU02FTUP8	251	251	T	C	31	1
>G3V4AVU02FURZ5	250	250	G	A	20	1
>G3V4AVU02FV9VZ	85	85	G	A	26	1
>G3V4AVU02FVC3V	289	289	C	A	32	1
>G3V4AVU02FVC3V	301	301	G	A	26	1
>G3V4AVU02FVQDU	89	89	T	C	33	1
>G3V4AVU02FWBJ6	72	72	G	A	45	1
>G3V4AVU02FWYC9	144	144	C	G	29	1
>G3V4AVU02FXNVR	370	370	A	C	24	1
>G3V4AVU02FXRIM	55	55	A	C	38	1
>G3V4AVU02FXRIM	33	33	G	C	43	1
>G3V4AVU02FYF23	73	73	C	T	24	1
>G3V4AVU02FYTYD	73	73	T	G	20	1
>G3V4AVU02FZ70A	62	62	A	C	20	1
>G3V4AVU02FZ70A	71	71	T	C	21	1
>G3V4AVU02FZ70A	83	83	A	G	22	1
>G3V4AVU02FZH5E	400	400	A	G	21	1
>G3V4AVU02FZIFL	197	197	G	A	22	1
>G3V4AVU02FZIFL	182	182	C	T	24	1
>G3V4AVU02FZTIZ	195	195	G	A	20	1
>G3V4AVU02FZTIZ	122	122	C	T	31	1
>G3V4AVU02G032X	296	296	C	T	21	1
>G3V4AVU02G05KY	235	235	T	C	21	1
>G3V4AVU02G0ARM	336	336	A	C	21	1
>G3V4AVU02G0ARM	333	333	A	T	22	1
>G3V4AVU02G0SPL	229	231	TCG	GTTCC	20	1
>G3V4AVU02G0UCU	377	377	G	A	70	0.99
>G3V4AVU02G0UCU	402	402	T	C	66	1
>G3V4AVU02G0UCU	248	248	A	T	78	1
>G3V4AVU02G1R4P	370	370	A	G	31	1
>G3V4AVU02G1RE7	310	310	G	A	37	1
>G3V4AVU02G1ZRT	161	161	G	CC	26	1
>G3V4AVU02G1ZRT	90	90	A	T	35	1
>G3V4AVU02G1ZRT	59	59	C	TCT	35	1
>G3V4AVU02G1ZRT	147	147	A	TTG	38	1
>G3V4AVU02G22SP	193	193	G	A	25	1
>G3V4AVU02G2LNQ	167	167	G	C	28	0.96
>G3V4AVU02G2P2G	28	28	C	T	25	1
>G3V4AVU02G3NXS	237	237	C	T	65	1
>G3V4AVU02G4VA2	321	326	GAAAAC	AAA	33	0.97
>G3V4AVU02G4VA2	114	114	C	T	53	1
>G3V4AVU02G53VJ	303	303	G	A	22	1
>G3V4AVU02G59F5	89	89	A	G	28	1
>G3V4AVU02G6NLI	91	91	C	T	26	0.96
>G3V4AVU02G6YJA	183	183	G	A	52	1
>G3V4AVU02G6YJA	226	226	T	C	49	1
>G3V4AVU02G6YPF	177	177	T	G	46	0.96
>G3V4AVU02G7ED8	60	60	C	T	21	0.95
>G3V4AVU02G7K0L	74	74	C	T	21	1
>G3V4AVU02G7T3P	455	455	G	A	25	1
>G3V4AVU02G8U1M	253	256	GAAC	A	24	1
>G3V4AVU02G8U1M	234	234	G	C	47	1
>G3V4AVU02G98F9	57	57	C	T	25	1
>G3V4AVU02G9AZH	256	256	T	C	33	1
>G3V4AVU02G9ZP6	40	41	CC	ACCCA	21	1
>G3V4AVU02GA678	196	196	C	T	37	1
>G3V4AVU02GAFNI	388	388	T	A	20	1
>G3V4AVU02GBQXH	427	427	G	C	28	1
>G3V4AVU02GCQLD	261	261	G	A	22	1
>G3V4AVU02GDFXI	75	75	A	G	20	1
>G3V4AVU02GDFXI	79	79	A	G	20	1
>G3V4AVU02GDV5J	63	63	T	A	26	1
>G3V4AVU02GEFW1	405	405	T	C	33	1
>G3V4AVU02GEX6J	353	353	T	C	20	1
>G3V4AVU02GF41L	263	263	C	A	23	1
>G3V4AVU02GF41L	255	255	G	A	21	1
>G3V4AVU02GF41L	273	273	C	T	22	1
>G3V4AVU02GF4YF	234	234	C	A	24	1
>G3V4AVU02GFBID	360	360	G	A	30	1
>G3V4AVU02GFR02	161	161	G	CC	23	1
>G3V4AVU02GGMX1	254	254	A	G	20	1
>G3V4AVU02GHHKD	357	357	G	A	21	0.95
>G3V4AVU02GJCP5	55	55	C	T	20	1
>G3V4AVU02GKGMI	367	367	G	A	54	0.96
>G3V4AVU02GKGMI	195	195	G	A	53	1
>G3V4AVU02GKH9Q	321	321	C	T	25	1
>G3V4AVU02GL85E	222	222	G	A	20	1
>G3V4AVU02GLBV0	237	237	G	A	26	1
>G3V4AVU02GLBV0	387	387	C	T	21	1
>G3V4AVU02GLI2R	263	263	G	A	56	1
>G3V4AVU02GLI2R	253	253	G	A	66	1
>G3V4AVU02GLI2R	265	265	T	A	53	1
>G3V4AVU02GLQKU	255	255	A	T	25	0.96
>G3V4AVU02GLTD3	240	240	A	T	39	1
>G3V4AVU02GLXCE	39	39	C	A	48	1
>G3V4AVU02GLXCE	56	56	T	A	61	1
>G3V4AVU02GM5WK	189	189	C	T	21	1
>G3V4AVU02GM6X6	90	90	C	A	110	1
>G3V4AVU02GM6X6	151	151	C	T	63	1
>G3V4AVU02GMPG1	311	311	G	A	20	1
>G3V4AVU02GMRF9	103	103	G	A	21	1
>G3V4AVU02GMXAS	163	163	A	G	33	1
>G3V4AVU02GMXAS	24	24	C	T	32	1
>G3V4AVU02GMXS7	405	405	T	C	25	1
>G3V4AVU02GN8I6	97	97	C	T	21	1
>G3V4AVU02GNJ74	184	184	A	GAG	55	0.96
>G3V4AVU02GNJ74	203	203	G	T	64	0.98
>G3V4AVU02GNJ74	241	241	G	C	67	1
>G3V4AVU02GNJ74	235	235	C	G	70	1
>G3V4AVU02GNJ74	166	166	C	GCG	59	1
>G3V4AVU02GNKJW	20	20	G	A	45	1
>G3V4AVU02GO3LC	123	123	G	T	28	1
>G3V4AVU02GOINF	143	143	C	T	27	1
>G3V4AVU02GP6BU	57	57	C	T	24	1
>G3V4AVU02GPND3	200	200	G	A	23	1
>G3V4AVU02GPOFI	46	46	G	A	20	1
>G3V4AVU02GPTYT	12	12	A	T	45	1
>G3V4AVU02GPZUY	264	264	A	G	21	1
>G3V4AVU02GPZUY	293	293	C	T	24	1
>G3V4AVU02GQAUC	188	188	C	T	26	1
>G3V4AVU02GQL1T	382	382	G	A	29	1
>G3V4AVU02GR9AE	95	95	A	G	28	1
>G3V4AVU02GRHSI	26	26	C	G	20	1
>G3V4AVU02GRHSI	57	57	C	T	38	1
>G3V4AVU02GRZZ0	133	133	T	G	48	0.98
>G3V4AVU02GSB2C	228	228	A	TT	33	0.97
>G3V4AVU02GSB2C	228	228	A	TT	33	1
>G3V4AVU02GSZZP	178	178	C	T	36	0.97
>G3V4AVU02GSZZP	254	254	A	GAG	27	1
>G3V4AVU02GT4NU	230	230	T	C	22	1
>G3V4AVU02GTOGP	299	299	G	A	28	1
>G3V4AVU02GTOGP	399	399	G	A	33	1
>G3V4AVU02GTOGP	227	227	G	C	31	1
>G3V4AVU02GTXCJ	192	192	G	A	20	1
>G3V4AVU02GU7FX	27	27	C	T	45	1
>G3V4AVU02GU7K3	323	323	C	T	42	1
>G3V4AVU02GUBMP	417	417	C	T	42	0.98
>G3V4AVU02GUHAH	164	164	G	A	61	1
>G3V4AVU02GUR42	43	43	A	G	24	0.96
>G3V4AVU02GUR42	13	13	A	T	22	1
>G3V4AVU02GUS2Q	61	61	T	G	37	1
>G3V4AVU02GX4JT	413	413	G	A	28	1
>G3V4AVU02GXVPT	179	179	G	A	37	1
>G3V4AVU02GY17G	116	116	C	A	20	1
>G3V4AVU02GY17G	144	144	G	A	22	1
>G3V4AVU02GY17G	77	77	A	G	20	1
>G3V4AVU02GYV2N	479	479	G	C	54	1
>G3V4AVU02GYV2N	392	392	T	C	83	1
>G3V4AVU02GYV2N	374	374	A	G	59	1
>G3V4AVU02GYV2N	389	389	A	G	79	1
>G3V4AVU02GYV2N	464	464	T	G	80	1
>G3V4AVU02GYV2N	404	404	G	T	96	1
>G3V4AVU02GZ9E2	191	191	T	C	33	1
>G3V4AVU02GZFV0	326	326	C	T	59	1
>G3V4AVU02H08TN	204	204	A	C	21	1
>G3V4AVU02H09PN	94	94	A	G	26	0.96
>G3V4AVU02H1HL9	303	303	C	A	27	0.96
>G3V4AVU02H1T6Q	41	41	C	T	31	1
>G3V4AVU02H24C7	158	160	CAG	AAA	26	1
>G3V4AVU02H2ABM	134	134	G	A	36	0.97
>G3V4AVU02H2F43	63	63	G	A	37	1
>G3V4AVU02H2QKF	225	225	G	A	24	1
>G3V4AVU02H2VL8	280	280	G	A	28	1
>G3V4AVU02H3GU6	295	295	G	A	53	1
>G3V4AVU02H3GU6	34	34	T	A	23	1
>G3V4AVU02H3GU6	472	472	C	T	23	1
>G3V4AVU02H3GU6	289	289	C	T	54	1
>G3V4AVU02H41FR	12	12	T	A	21	1
>G3V4AVU02H44WV	228	228	G	A	22	1
>G3V4AVU02H49ZA	94	94	C	T	53	1
>G3V4AVU02H4GM6	388	391	TTAG	GTTTGGA	46	0.98
>G3V4AVU02H4GM6	423	423	G	A	51	1
>G3V4AVU02H4GM6	382	382	G	A	70	1
>G3V4AVU02H4GM6	437	437	G	T	62	1
>G3V4AVU02H68G5	290	290	A	T	21	0.95
>G3V4AVU02H68G5	288	288	C	T	21	0.95
>G3V4AVU02H68G5	189	189	T	C	22	1
>G3V4AVU02H68G5	221	221	A	T	25	1
>G3V4AVU02H6BJ9	103	103	G	A	35	0.97
>G3V4AVU02H6BJ9	113	113	T	C	30	1
>G3V4AVU02H6H30	412	412	G	A	35	1
>G3V4AVU02H6H30	377	377	T	C	39	1
>G3V4AVU02H6HFC	398	398	A	TAC	26	0.96
>G3V4AVU02H74IF	85	85	A	C	24	0.96
>G3V4AVU02H74IF	112	112	G	A	60	1
>G3V4AVU02H74IF	141	141	G	C	79	1
>G3V4AVU02H74IF	98	98	A	G	40	1
>G3V4AVU02H74IF	136	136	A	G	79	1
>G3V4AVU02H7LMS	239	239	A	T	22	1
>G3V4AVU02H7LMS	130	130	A	T	35	1
>G3V4AVU02H7PR8	176	176	A	T	80	0.99
>G3V4AVU02H7PR8	121	121	A	G	71	1
>G3V4AVU02H7PYO	128	128	C	G	40	1
>G3V4AVU02H7W17	58	59	TG	GT	91	0.98
>G3V4AVU02H83Y5	235	235	A	G	21	1
>G3V4AVU02H8AJ0	229	229	G	A	21	1
>G3V4AVU02H8B56	378	378	A	T	20	1
>G3V4AVU02H8U2P	21	21	C	T	29	1
>G3V4AVU02H8U2P	139	139	C	T	33	1
>G3V4AVU02H8UJ6	202	202	A	G	46	1
>G3V4AVU02H90T3	341	341	G	A	62	1
>G3V4AVU02H90T3	243	243	T	C	65	1
>G3V4AVU02H9E5N	331	331	T	A	23	1
>G3V4AVU02H9EQH	125	125	A	G	27	1
>G3V4AVU02HAWJG	131	131	T	C	26	0.96
>G3V4AVU02HAZWI	168	168	G	A	23	1
>G3V4AVU02HBB30	237	237	G	A	35	1
>G3V4AVU02HBCDH	37	37	G	A	22	1
>G3V4AVU02HBXV4	176	176	G	A	20	0.95
>G3V4AVU02HBXV4	90	92	TCG	C	30	0.97
>G3V4AVU02HC6JB	186	186	G	A	33	1
>G3V4AVU02HCS6H	346	346	G	A	22	1
>G3V4AVU02HD2X1	39	39	G	A	22	1
>G3V4AVU02HDOAM	84	84	T	C	23	0.96
>G3V4AVU02HDOAM	82	82	A	G	23	0.96
>G3V4AVU02HDOAM	88	88	G	T	23	0.96
>G3V4AVU02HDOAM	64	64	T	C	34	0.97
>G3V4AVU02HDOAM	56	56	T	C	36	0.97
>G3V4AVU02HDOAM	72	72	C	T	28	1
>G3V4AVU02HE6HK	275	275	C	A	20	1
>G3V4AVU02HE6HK	124	127	CAAA	AT	44	1
>G3V4AVU02HE6HK	272	272	C	T	20	1
>G3V4AVU02HE6HK	120	120	G	T	53	1
>G3V4AVU02HE7DD	177	177	G	A	24	1
>G3V4AVU02HEKX3	318	318	G	A	25	1
>G3V4AVU02HEOZR	200	200	C	A	20	1
>G3V4AVU02HFHZ0	68	68	C	A	21	0.95
>G3V4AVU02HFHZ0	69	69	C	T	21	1
>G3V4AVU02HFKT1	65	65	A	G	26	1
>G3V4AVU02HFKT1	125	125	C	T	25	1
>G3V4AVU02HGP58	198	198	T	G	57	1
>G3V4AVU02HGSJ0	30	30	C	T	87	1
>G3V4AVU02HH8LN	191	191	T	C	24	1
>G3V4AVU02HHAOL	93	93	G	A	52	1
>G3V4AVU02HHB0S	101	101	C	T	20	1
>G3V4AVU02HHPSR	169	169	T	C	48	1
>G3V4AVU02HJ92S	234	234	G	A	22	0.95
>G3V4AVU02HK5J2	151	151	C	T	22	1
>G3V4AVU02HKC45	217	217	C	A	28	1
>G3V4AVU02HL105	182	182	A	T	27	1
>G3V4AVU02HL1R2	459	467	TAAAAAAGA	ATAAAAAAAG	25	1
>G3V4AVU02HLEV2	164	164	A	C	44	0.98
>G3V4AVU02HM577	27	27	T	C	22	1
>G3V4AVU02HMAQW	161	161	C	T	22	1
>G3V4AVU02HMIVO	314	314	C	T	20	1
>G3V4AVU02HMUJI	60	60	T	G	27	1
>G3V4AVU02HMYI2	443	443	A	C	28	0.96
>G3V4AVU02HMYI2	412	412	G	A	21	1
>G3V4AVU02HMYI2	417	417	T	A	21	1
>G3V4AVU02HMYI2	419	419	T	A	21	1
>G3V4AVU02HMYI2	395	395	A	G	20	1
>G3V4AVU02HMYI2	413	413	G	T	21	1
>G3V4AVU02HNHW6	111	111	A	G	22	1
>G3V4AVU02HNKSU	272	273	CT	GCG	60	1
>G3V4AVU02HNQ3C	245	245	C	T	30	1
>G3V4AVU02HNWVR	240	240	G	A	20	1
>G3V4AVU02HNWVR	283	283	T	C	20	1
>G3V4AVU02HOGCF	187	187	G	A	24	1
>G3V4AVU02HOGCF	173	173	G	A	36	1
>G3V4AVU02HOGCF	179	179	G	A	36	1
>G3V4AVU02HOGCF	129	129	G	C	43	1
>G3V4AVU02HOGCF	134	134	T	C	43	1
>G3V4AVU02HOGCF	166	166	A	T	43	1
>G3V4AVU02HOGCF	115	115	C	T	30	1
>G3V4AVU02HOZJ5	304	304	T	G	44	1
>G3V4AVU02HOZJ5	404	404	C	T	56	1
>G3V4AVU02HP796	280	280	A	G	21	1
>G3V4AVU02HPMH3	48	48	C	A	63	1
>G3V4AVU02HPMH3	52	52	G	C	73	1
>G3V4AVU02HPR47	422	422	A	T	21	1
>G3V4AVU02HQ4CY	165	165	T	G	20	0.95
>G3V4AVU02HR5E7	123	123	A	G	29	1
>G3V4AVU02HS6M7	105	105	C	T	22	1
>G3V4AVU02HSLET	78	78	C	T	21	1
>G3V4AVU02HUN4L	75	75	T	C	22	1
>G3V4AVU02HUREA	23	23	G	C	22	1
>G3V4AVU02HVFRB	292	292	G	A	37	0.97
>G3V4AVU02HVVCX	332	332	T	A	21	1
>G3V4AVU02HW7HW	54	54	C	T	37	1
>G3V4AVU02HWK33	203	203	G	A	37	1
>G3V4AVU02HWK33	204	204	G	C	37	1
>G3V4AVU02HWK33	201	201	A	G	37	1
>G3V4AVU02HXKUK	381	382	GT	TG	31	0.97
>G3V4AVU02HXKUK	415	415	G	A	34	1
>G3V4AVU02HXY5C	191	191	T	C	28	1
>G3V4AVU02HYVYV	291	291	G	A	67	1
>G3V4AVU02HZD7U	326	326	A	C	41	1
>G3V4AVU02HZD7U	384	384	T	G	43	1
>G3V4AVU02HZD7U	372	372	C	T	50	1
>G3V4AVU02HZD7U	230	231	GG	TGGGT	22	1
>G3V4AVU02HZNOX	281	281	C	T	27	1
>G3V4AVU02I01YX	276	276	T	G	21	1
>G3V4AVU02I05VE	147	147	G	A	39	1
>G3V4AVU02I0IBP	280	280	G	A	38	0.95
>G3V4AVU02I0IBP	285	287	AAG	TAAAT	43	0.98
>G3V4AVU02I0QON	422	422	G	A	27	1
>G3V4AVU02I10YC	142	142	C	A	29	1
>G3V4AVU02I10YC	165	165	C	G	31	1
>G3V4AVU02I1N7H	141	141	G	A	20	1
>G3V4AVU02I1P3T	84	84	T	C	84	1
>G3V4AVU02I3GS2	299	299	C	A	45	1
>G3V4AVU02I3IRW	99	99	G	A	54	1
>G3V4AVU02I3MYB	232	232	G	A	27	1
>G3V4AVU02I42WJ	294	294	A	C	22	1
>G3V4AVU02I42WJ	138	138	T	C	21	1
>G3V4AVU02I49NH	358	358	T	A	42	1
>G3V4AVU02I49NH	269	269	A	G	47	1
>G3V4AVU02I4AMS	56	56	T	A	20	1
>G3V4AVU02I4NQL	198	198	G	A	25	1
>G3V4AVU02I4U4E	61	61	G	T	28	1
>G3V4AVU02I5CPK	261	261	C	T	20	0.95
>G3V4AVU02I5DSU	76	76	A	T	36	1
>G3V4AVU02I5RQF	66	66	G	A	20	1
>G3V4AVU02I5RQF	114	114	T	C	23	1
>G3V4AVU02I7CRT	53	53	T	A	32	1
>G3V4AVU02I7CRT	406	406	T	G	38	1
>G3V4AVU02I7CRT	369	369	C	T	38	1
>G3V4AVU02I7CRT	140	140	C	T	47	1
>G3V4AVU02I7HTN	407	407	C	T	30	1
>G3V4AVU02I80AZ	154	154	G	A	21	1
>G3V4AVU02I826T	51	51	A	G	81	1
>G3V4AVU02I8IEM	189	189	A	G	32	0.97
>G3V4AVU02I8WHD	59	61	CGG	GC	36	1
>G3V4AVU02I96O6	102	102	G	C	21	0.95
>G3V4AVU02I96O6	78	78	G	A	23	1
>G3V4AVU02I96O6	75	75	A	G	23	1
>G3V4AVU02I9HV3	150	150	G	A	22	1
>G3V4AVU02I9HV3	252	252	T	A	20	1
>G3V4AVU02IBC75	371	372	TA	AT	31	1
>G3V4AVU02IBNKL	248	248	T	C	28	1
>G3V4AVU02IBNKL	305	305	C	T	23	1
>G3V4AVU02IBNKL	390	390	G	TGA	20	1
>G3V4AVU02ICCGJ	503	503	C	A	21	1
>G3V4AVU02ICCGJ	479	479	T	G	28	1
>G3V4AVU02ICS41	76	76	G	A	56	1
>G3V4AVU02IDN6D	55	55	C	T	30	1
>G3V4AVU02IFIQM	27	27	C	T	94	1
>G3V4AVU02IFM7T	170	175	CTCTTT	ACGTTTCA	24	1
>G3V4AVU02IFS51	107	107	T	C	33	0.97
>G3V4AVU02IG26A	344	344	T	ATA	31	1
>G3V4AVU02IG99X	307	307	C	T	45	1
>G3V4AVU02IH4T7	298	298	A	G	24	1
>G3V4AVU02IHJOJ	68	68	A	G	72	1
>G3V4AVU02IHJOJ	123	123	C	T	56	1
>G3V4AVU02IHNLP	75	75	A	G	68	1
>G3V4AVU02IHP1J	309	309	G	A	40	1
>G3V4AVU02IHP1J	356	356	C	G	32	1
>G3V4AVU02II1ZS	83	83	A	T	25	1
>G3V4AVU02IIA7V	269	269	A	T	21	1
>G3V4AVU02IIAXQ	193	193	T	GTA	23	1
>G3V4AVU02IIKWC	76	76	G	AGA	22	1
>G3V4AVU02IIOSZ	195	195	T	C	122	1
>G3V4AVU02IJ9C3	110	110	G	A	64	0.97
>G3V4AVU02IJEHO	213	213	A	T	42	1
>G3V4AVU02IJEV6	137	137	G	A	20	1
>G3V4AVU02IKAEM	178	178	C	T	27	1
>G3V4AVU02IKKJA	93	93	C	T	25	1
>G3V4AVU02IKKW1	237	238	GT	TG	50	0.98
>G3V4AVU02IMDSV	394	394	A	C	26	1
>G3V4AVU02IMLSS	59	59	C	G	21	1
>G3V4AVU02INSE9	210	210	T	C	36	1
>G3V4AVU02ION40	382	382	C	A	25	1
>G3V4AVU02ION40	368	368	C	T	24	1
>G3V4AVU02IP17C	178	178	C	T	20	1
>G3V4AVU02IPGEN	43	43	C	T	26	1
>G3V4AVU02IPGKD	408	408	G	A	29	1
>G3V4AVU02IPGKD	230	230	T	C	22	1
>G3V4AVU02IPRFB	221	221	T	C	22	1
>G3V4AVU02IPRFB	275	275	C	T	20	1
>G3V4AVU02IQJAU	198	198	C	TCA	25	1
>G3V4AVU02IQJYK	207	207	C	A	27	0.96
>G3V4AVU02IQMI9	140	143	AGTT	GGGG	22	0.95
>G3V4AVU02IQMI9	54	54	T	A	40	1
>G3V4AVU02IQSHN	20	20	G	T	26	1
>G3V4AVU02IR331	275	275	G	A	21	1
>G3V4AVU02IRLIC	362	362	G	A	26	1
>G3V4AVU02IRVR6	274	274	G	A	35	1
>G3V4AVU02IRVR6	334	334	C	G	20	1
>G3V4AVU02ISHVG	309	309	C	T	24	1
>G3V4AVU02IST9Z	173	173	C	T	23	1
>G3V4AVU02ISV9U	73	73	C	T	50	0.98
>G3V4AVU02ISV9U	344	345	GA	AG	23	1
>G3V4AVU02ISV9U	61	61	A	G	51	1
>G3V4AVU02ITCLL	74	74	A	G	24	1
>G3V4AVU02IU2AW	37	37	G	A	22	1
>G3V4AVU02IU2AW	89	89	G	A	28	1
>G3V4AVU02IU2AW	75	75	G	C	24	1
>G3V4AVU02IUDTW	300	300	G	A	20	1
>G3V4AVU02IUMF4	205	205	C	T	89	0.99
>G3V4AVU02IV8CT	68	68	G	A	47	1
>G3V4AVU02IVAF0	253	253	G	A	21	1
>G3V4AVU02IVHB0	291	291	A	C	32	1
>G3V4AVU02IVZZO	66	68	ACG	GAAC	20	1
>G3V4AVU02IWIL5	96	96	T	A	24	1
>G3V4AVU02IX33X	111	111	G	C	21	1
>G3V4AVU02IX63F	83	83	A	C	24	0.96
>G3V4AVU02IX63F	143	143	C	T	21	1
>G3V4AVU02IXFIY	130	130	C	T	20	1
>G3V4AVU02IXKHL	224	224	C	T	33	1
>G3V4AVU02IXOSS	41	41	C	T	28	1
>G3V4AVU02IXR6G	27	27	C	T	24	1
>G3V4AVU02IXSQ5	264	264	A	G	25	1
>G3V4AVU02IXTMN	360	360	T	C	39	1
>G3V4AVU02IXVOH	207	207	G	A	52	0.98
>G3V4AVU02IXVOH	244	244	G	A	65	0.98
>G3V4AVU02IYBW7	32	32	T	C	27	1
>G3V4AVU02IYBXI	71	71	A	G	31	0.97
>G3V4AVU02IYBXI	126	126	A	G	26	1
>G3V4AVU02IYIPZ	282	282	C	T	24	1
>G3V4AVU02IYR4G	309	309	G	A	39	1
>G3V4AVU02IYR4G	303	303	G	A	40	1
>G3V4AVU02IYR4G	322	322	T	C	33	1
>G3V4AVU02IZ7M2	87	87	C	T	32	1
>G3V4AVU02IZFTW	244	244	C	T	80	1
>G3V4AVU02IZFTW	201	201	C	T	89	1
>G3V4AVU02IZGF2	209	209	C	T	42	0.98
>G3V4AVU02J0M3A	119	119	A	TTT	20	1
>G3V4AVU02J13UK	273	273	T	GG	20	1
>G3V4AVU02J1SEQ	171	171	G	A	23	1
>G3V4AVU02J2JMF	212	212	T	C	20	1
>G3V4AVU02J2JMF	205	206	GT	TG	20	1
>G3V4AVU02J2NS6	214	214	C	A	38	1
>G3V4AVU02J2NS6	49	49	A	G	20	1
>G3V4AVU02J4SXZ	87	87	T	A	20	1
>G3V4AVU02JAGQD	195	195	C	T	35	1
>G3V4AVU02JAGQD	332	332	C	T	38	1
>G3V4AVU02JB55S	226	226	G	C	27	1
>G3V4AVU02JBNV3	49	49	G	A	30	1
>G3V4AVU02JBNV3	163	163	C	T	29	1
>G3V4AVU02JC1CF	309	309	C	T	30	0.97
>G3V4AVU02JC1CF	250	250	G	A	30	1
>G3V4AVU02JC1CF	225	225	T	A	22	1
>G3V4AVU02JCBM5	422	423	TG	ATA	24	1
>G3V4AVU02JCBM5	420	420	T	C	28	1
>G3V4AVU02JCFJG	167	167	A	C	28	1
>G3V4AVU02JDT7U	220	220	C	G	35	1
>G3V4AVU02JDVKY	42	42	C	T	31	1
>G3V4AVU02JDVKY	368	368	G	T	33	1
>G3V4AVU02JE79Y	286	286	T	C	21	1
>G3V4AVU02JEYAU	41	41	T	A	41	1
>G3V4AVU02JEYM6	139	139	A	G	22	1
>G3V4AVU02JF1E8	212	212	C	G	21	1
>G3V4AVU02JF1E8	208	208	A	T	24	1
>G3V4AVU02JF52O	77	77	C	T	26	1
>G3V4AVU02JFBU1	335	335	G	A	25	0.96
>G3V4AVU02JFDF9	90	90	C	T	43	1
>G3V4AVU02JFPCE	120	120	G	A	25	1
>G3V4AVU02JG2E5	398	398	A	C	33	1
>G3V4AVU02JG2E5	396	396	G	C	34	1
>G3V4AVU02JG2E5	361	361	T	C	36	1
>G3V4AVU02JG2E5	343	343	G	T	31	1
>G3V4AVU02JGEUQ	208	208	A	G	39	1
>G3V4AVU02JGEUQ	43	43	C	G	28	1
>G3V4AVU02JGEUQ	267	267	T	G	39	1
>G3V4AVU02JGEUQ	39	39	G	T	27	1
>G3V4AVU02JGOKE	351	351	G	A	30	1
>G3V4AVU02JGQ1Y	247	247	G	A	28	1
>G3V4AVU02JI50E	23	23	G	A	60	1
>G3V4AVU02JIFM6	214	214	C	T	30	1
>G3V4AVU02JJ8V4	127	127	G	A	21	0.95
>G3V4AVU02JJAG3	176	176	G	A	23	1
>G3V4AVU02JJAG3	340	340	A	G	32	1
>G3V4AVU02JJAG3	133	133	C	T	23	1
>G3V4AVU02JJAG3	281	281	C	T	31	1
>G3V4AVU02JK8PJ	147	147	C	T	29	1
>G3V4AVU02JLNR3	216	217	AA	GG	22	1
>G3V4AVU02JLSZO	234	234	G	A	25	1
>G3V4AVU02JLSZO	153	153	G	A	34	1
>G3V4AVU02JM6QN	278	278	T	C	23	1
>G3V4AVU02JM6QN	311	311	T	C	27	1
>G3V4AVU02JMAOO	31	31	G	A	34	1
>G3V4AVU02JMAOO	177	177	T	C	38	1
>G3V4AVU02JMJ6B	248	248	C	G	36	1
>G3V4AVU02JMXFC	96	96	C	A	27	1
>G3V4AVU02JMXFC	219	219	G	T	21	1
>G3V4AVU02JNCEN	108	108	C	T	21	1
>G3V4AVU02JNW69	388	390	CAA	ACAAAC	27	1
>G3V4AVU02JP8XE	423	423	G	T	38	0.97
>G3V4AVU02JPO4U	291	291	G	C	29	1
>G3V4AVU02JPO4U	276	276	T	C	22	1
>G3V4AVU02JPO4U	289	289	T	C	29	1
>G3V4AVU02JPO4U	295	295	A	G	29	1
>G3V4AVU02JPVCY	169	169	C	T	21	1
>G3V4AVU02JQAC7	281	281	A	TT	86	0.97
>G3V4AVU02JQAC7	281	281	A	TT	86	0.98
>G3V4AVU02JQAC7	90	90	G	A	113	1
>G3V4AVU02JQAC7	45	45	C	T	67	1
>G3V4AVU02JRT9I	260	260	G	A	21	1
>G3V4AVU02JRTM3	124	124	C	T	61	1
>G3V4AVU02JS1FV	209	209	C	T	27	0.96
>G3V4AVU02JS41O	339	339	C	A	29	1
>G3V4AVU02JSG6U	56	56	C	ACT	36	1
>G3V4AVU02JSG6U	122	122	G	AGA	29	1
>G3V4AVU02JSOT7	97	97	T	A	37	1
>G3V4AVU02JSPVY	396	396	C	A	30	1
>G3V4AVU02JSPVY	338	338	G	T	31	1
>G3V4AVU02JTOC9	94	94	G	A	151	1
>G3V4AVU02JTPAP	57	57	A	G	22	1
>G3V4AVU02JTTGU	94	94	C	TCTCCCT	20	0.95
>G3V4AVU02JUZFD	371	371	C	T	26	1
>G3V4AVU02JV3MR	112	112	T	C	48	1
>G3V4AVU02JV8SJ	352	352	G	A	23	1
>G3V4AVU02JXNGN	151	151	C	T	26	1
>G3V4AVU02JY4PS	210	210	C	T	21	1
>G3V4AVU02JY79C	337	337	G	A	42	1
>G3V4AVU02JYDC7	33	33	C	A	34	1
>G3V4AVU02JYDC7	178	178	A	T	24	1
>G3V4AVU02JYT5P	78	78	G	A	23	1
>G3V4AVU02JYT5P	39	39	G	A	27	1
>G3V4AVU02JYT5P	60	60	A	C	23	1
>G3V4AVU02JYT5P	37	37	A	C	27	1
>G3V4AVU02JYT5P	92	92	T	C	20	1
>G3V4AVU02JYT5P	24	24	A	T	22	1
>G3V4AVU02JYT5P	57	57	C	T	25	1
>GPUOYY001A0G2J	8	8	G	A	29	1
>GPUOYY001A0G2J	79	79	C	T	41	1
>GPUOYY001A13KB	116	116	G	C	32	1
>GPUOYY001A25DC	72	72	G	A	44	1
>GPUOYY001A25DC	40	40	C	T	42	1
>GPUOYY001A2VMU	134	134	T	A	53	1
>GPUOYY001A2Z9G	137	137	C	A	21	1
>GPUOYY001A2Z9G	140	140	T	C	21	1
>GPUOYY001A2Z9G	119	119	A	G	21	1
>GPUOYY001A396U	225	225	G	T	21	0.95
>GPUOYY001A396U	289	289	G	A	20	1
>GPUOYY001A396U	10	10	G	A	21	1
>GPUOYY001A3K2Z	169	169	C	T	20	1
>GPUOYY001A4E3T	325	325	C	T	24	1
>GPUOYY001A4HAR	123	123	G	A	43	0.98
>GPUOYY001A4HAR	45	45	T	C	58	1
>GPUOYY001A5MHF	262	262	C	T	47	1
>GPUOYY001A6FKG	42	42	G	A	22	1
>GPUOYY001A6VCO	176	177	AT	CC	24	0.96
>GPUOYY001A6VCO	238	238	C	T	43	1
>GPUOYY001A7HJF	374	374	C	T	37	1
>GPUOYY001A7HRV	41	41	G	C	37	1
>GPUOYY001A7NOL	352	352	G	A	29	1
>GPUOYY001A7NOL	67	68	CA	GC	85	1
>GPUOYY001A7PNG	296	296	G	A	51	1
>GPUOYY001A7PNG	68	68	A	G	92	1
>GPUOYY001A7R39	62	62	C	T	28	0.96
>GPUOYY001A7R39	77	77	A	G	42	0.98
>GPUOYY001A80GB	261	261	A	G	22	1
>GPUOYY001A83MG	107	107	G	A	33	1
>GPUOYY001A83MG	47	47	G	A	40	1
>GPUOYY001A87Z3	237	237	T	C	21	1
>GPUOYY001A8GCP	47	47	T	C	42	1
>GPUOYY001A8GCP	119	119	G	T	29	1
>GPUOYY001A8S0H	64	64	A	G	20	1
>GPUOYY001A985A	317	317	G	A	34	1
>GPUOYY001A985A	157	157	A	C	34	1
>GPUOYY001A9R6P	59	59	A	G	39	1
>GPUOYY001A9TCB	201	201	T	C	46	1
>GPUOYY001AB20X	113	113	A	G	37	1
>GPUOYY001ACI6A	20	20	G	A	66	1
>GPUOYY001AES50	301	301	C	T	21	0.95
>GPUOYY001AG00O	62	62	A	G	46	1
>GPUOYY001AGCFO	286	287	GA	AG	61	0.95
>GPUOYY001AGFY0	309	309	T	A	87	1
>GPUOYY001AGW44	62	62	G	A	26	1
>GPUOYY001AHNB5	220	220	T	C	25	1
>GPUOYY001AHYC0	97	97	C	T	32	1
>GPUOYY001AHZ2I	80	80	C	G	20	1
>GPUOYY001AHZ2I	59	60	CC	TT	23	1
>GPUOYY001AI0D0	200	200	A	G	25	1
>GPUOYY001AIFVV	72	72	A	C	68	1
>GPUOYY001AIFVV	70	70	A	G	68	1
>GPUOYY001AIFVV	46	46	A	G	75	1
>GPUOYY001AIFVV	77	77	C	G	69	1
>GPUOYY001AIFVV	53	53	T	G	68	1
>GPUOYY001AIFVV	58	59	CC	TT	64	1
>GPUOYY001AIG0O	137	137	A	G	44	1
>GPUOYY001AJ1S2	52	52	G	A	23	1
>GPUOYY001AJ9GZ	275	275	G	A	24	1
>GPUOYY001AJIG3	108	108	A	T	54	1
>GPUOYY001AJRET	149	149	G	A	27	1
>GPUOYY001AK03O	194	194	A	G	40	0.95
>GPUOYY001AK03O	207	207	A	G	52	0.98
>GPUOYY001AK03O	334	334	G	A	36	1
>GPUOYY001AKB8Z	46	46	G	A	52	1
>GPUOYY001AL2GT	173	173	G	A	48	1
>GPUOYY001AL88P	232	232	T	C	31	0.97
>GPUOYY001AL88P	191	192	CG	TCA	39	1
>GPUOYY001ALFRK	330	330	G	A	34	1
>GPUOYY001ALFRK	210	210	G	T	38	1
>GPUOYY001ALNOK	76	76	A	G	24	1
>GPUOYY001AMFDN	165	165	G	A	24	1
>GPUOYY001AMFDN	174	174	G	A	26	1
>GPUOYY001AMFDN	121	121	C	T	24	1
>GPUOYY001AMOWZ	135	135	G	A	24	1
>GPUOYY001AMOWZ	134	134	T	C	24	1
>GPUOYY001AMYMR	13	13	C	T	26	1
>GPUOYY001AN3RH	116	116	A	G	36	1
>GPUOYY001AN9SE	73	73	G	A	21	1
>GPUOYY001ANB5M	226	226	G	A	31	1
>GPUOYY001ANEH5	36	36	G	A	43	1
>GPUOYY001ANEH5	98	98	G	A	57	1
>GPUOYY001ANKG6	64	64	A	T	40	1
>GPUOYY001ANKG6	80	80	C	T	39	1
>GPUOYY001ANQY8	113	113	C	T	89	0.97
>GPUOYY001AO0P4	136	136	T	C	26	0.96
>GPUOYY001AO0P4	176	176	G	A	25	1
>GPUOYY001AO0P4	202	202	G	A	26	1
>GPUOYY001AO0P4	130	130	T	A	23	1
>GPUOYY001AO0P4	239	239	A	C	23	1
>GPUOYY001AO0P4	245	245	T	C	26	1
>GPUOYY001AO0P4	304	304	T	C	29	1
>GPUOYY001AO0P4	105	105	A	G	23	1
>GPUOYY001AO0P4	214	214	A	G	23	1
>GPUOYY001AO0P4	178	178	C	T	25	1
>GPUOYY001AO0P4	274	274	C	T	31	1
>GPUOYY001AOEDZ	354	354	C	T	20	1
>GPUOYY001AOF3Z	191	191	A	C	20	0.95
>GPUOYY001AOF3Z	179	179	C	A	24	0.96
>GPUOYY001AOF3Z	176	176	G	A	24	0.96
>GPUOYY001AOF3Z	35	35	G	A	24	1
>GPUOYY001AOUY0	134	134	T	C	20	1
>GPUOYY001AOUY0	148	148	C	T	26	1
>GPUOYY001APEX6	140	140	G	A	50	1
>GPUOYY001APEX6	352	352	C	T	36	1
>GPUOYY001APEX6	362	362	C	T	39	1
>GPUOYY001APPY2	28	28	G	A	21	1
>GPUOYY001AQ3Z7	248	248	T	C	22	1
>GPUOYY001AQ3Z7	238	238	C	T	20	1
>GPUOYY001AQ3Z7	251	251	C	T	21	1
>GPUOYY001AQPNW	25	25	T	C	44	1
>GPUOYY001ARDMB	48	48	C	T	35	1
>GPUOYY001ARIEF	78	78	C	T	24	0.96
>GPUOYY001ARLNY	55	55	G	A	35	1
>GPUOYY001ARP6Q	214	214	C	T	43	1
>GPUOYY001ASF3S	344	344	C	T	27	1
>GPUOYY001ATKHI	387	387	A	T	42	0.98
>GPUOYY001ATKHI	287	287	G	A	39	1
>GPUOYY001ATKHI	455	455	T	A	37	1
>GPUOYY001ATKHI	360	360	T	C	42	1
>GPUOYY001ATUCV	134	134	G	A	41	1
>GPUOYY001ATWN9	163	163	T	A	74	0.99
>GPUOYY001AUAKG	361	361	C	T	37	0.97
>GPUOYY001AUAKG	450	450	A	G	25	1
>GPUOYY001AUAKG	78	78	C	T	36	1
>GPUOYY001AUGLY	98	98	C	A	27	1
>GPUOYY001AUNDP	22	22	A	G	37	1
>GPUOYY001AUZ2O	361	361	T	C	55	1
>GPUOYY001AUZ7H	129	129	C	T	20	1
>GPUOYY001AVTIQ	206	206	T	C	21	1
>GPUOYY001AVXYY	162	162	T	C	22	1
>GPUOYY001AW0I8	335	335	A	G	24	1
>GPUOYY001AWHJA	74	74	G	A	24	0.96
>GPUOYY001AWMG2	166	166	A	G	21	1
>GPUOYY001AXD08	74	74	C	T	20	1
>GPUOYY001AY8PL	59	59	G	A	30	1
>GPUOYY001AYAC3	77	77	T	C	29	1
>GPUOYY001AYNKN	218	218	G	A	38	1
>GPUOYY001AYNKN	75	75	T	A	40	1
>GPUOYY001AYPV2	34	34	G	A	33	0.97
>GPUOYY001AYPV2	76	76	T	G	51	1
>GPUOYY001AYPV2	221	221	C	T	49	1
>GPUOYY001AZ8J7	239	239	G	A	24	1
>GPUOYY001AZTGW	290	290	A	TAT	21	1
>GPUOYY001AZVRT	225	225	C	T	33	0.97
>GPUOYY001AZVRT	264	264	C	T	23	1
>GPUOYY001AZXX9	217	217	T	A	22	1
>GPUOYY001B01OV	270	270	G	A	46	1
>GPUOYY001B01OV	196	196	C	T	32	1
>GPUOYY001B02RU	77	77	C	T	27	1
>GPUOYY001B0507	320	320	T	A	61	1
>GPUOYY001B136O	34	34	A	G	29	1
>GPUOYY001B17BP	28	28	C	T	30	1
>GPUOYY001B1SZJ	54	54	G	A	38	1
>GPUOYY001B205T	169	169	G	A	33	1
>GPUOYY001B23D5	298	298	G	A	28	1
>GPUOYY001B23D5	183	183	C	T	21	1
>GPUOYY001B2MVL	320	320	G	A	32	1
>GPUOYY001B2MVL	369	369	C	T	25	1
>GPUOYY001B2MVL	232	232	G	T	28	1
>GPUOYY001B306D	267	267	T	C	28	1
>GPUOYY001B306D	135	135	A	G	43	1
>GPUOYY001B306D	238	238	A	T	26	1
>GPUOYY001B36F1	67	67	G	A	21	0.95
>GPUOYY001B3EGM	164	164	G	A	22	1
>GPUOYY001B3EGM	186	186	G	A	32	1
>GPUOYY001B3EGM	184	184	T	C	32	1
>GPUOYY001B3OOJ	182	182	C	T	25	1
>GPUOYY001B4A6L	181	181	A	G	53	0.98
>GPUOYY001B4A6L	208	208	C	T	47	1
>GPUOYY001B57JU	21	21	G	T	32	1
>GPUOYY001B5N91	241	241	T	G	23	1
>GPUOYY001B5N91	188	188	C	T	31	1
>GPUOYY001B5PY1	179	179	C	T	29	0.97
>GPUOYY001B5PY1	340	340	C	T	26	1
>GPUOYY001B5RMZ	361	361	G	A	42	1
>GPUOYY001B5VY2	133	133	A	G	20	1
>GPUOYY001B64XD	182	182	T	C	84	0.99
>GPUOYY001B6SV2	46	46	C	T	36	0.97
>GPUOYY001B6YLP	148	148	G	A	72	0.99
>GPUOYY001B6Z4R	269	269	G	A	23	0.96
>GPUOYY001B6Z4R	203	203	C	T	23	1
>GPUOYY001B74YO	159	159	C	T	22	0.95
>GPUOYY001B7BBQ	238	238	C	T	20	1
>GPUOYY001B7BBQ	212	212	C	T	32	1
>GPUOYY001B7EKO	10	10	G	A	26	0.96
>GPUOYY001B7EKO	31	31	G	A	28	0.96
>GPUOYY001B7MCL	304	306	TTC	CTTT	23	1
>GPUOYY001B7XBC	97	97	T	G	30	0.97
>GPUOYY001B8QHJ	90	90	C	T	59	1
>GPUOYY001B8QHJ	224	224	C	T	60	1
>GPUOYY001B8SUE	233	233	G	C	42	1
>GPUOYY001B8SUE	428	428	G	T	23	1
>GPUOYY001B8TJR	189	189	A	G	27	1
>GPUOYY001B9715	81	81	G	A	26	1
>GPUOYY001B9DBK	221	221	G	A	32	1
>GPUOYY001B9DBK	120	120	G	A	53	1
>GPUOYY001B9DBK	226	226	T	G	30	1
>GPUOYY001B9DEN	134	134	G	A	28	1
>GPUOYY001B9KWC	305	305	C	A	27	1
>GPUOYY001B9KWC	42	42	C	T	22	1
>GPUOYY001B9MPO	278	278	C	T	22	1
>GPUOYY001BA0BA	174	174	A	G	21	1
>GPUOYY001BAWUQ	330	330	C	T	30	1
>GPUOYY001BCUF5	202	202	C	T	24	1
>GPUOYY001BDLA4	247	247	T	C	42	1
>GPUOYY001BDQYR	217	223	CTTTTTC	TCTTTTTTCT	30	1
>GPUOYY001BE0K5	40	40	G	A	30	1
>GPUOYY001BEEZW	360	360	G	A	22	1
>GPUOYY001BEJ86	125	125	T	G	46	0.98
>GPUOYY001BEJ86	101	101	G	A	36	1
>GPUOYY001BEJ86	156	156	G	C	63	1
>GPUOYY001BELW6	11	11	G	A	38	1
>GPUOYY001BF1DT	134	134	A	G	22	1
>GPUOYY001BF579	372	372	T	C	26	1
>GPUOYY001BF579	99	99	C	T	26	1
>GPUOYY001BF579	38	38	C	T	29	1
>GPUOYY001BF5SB	88	88	A	G	45	1
>GPUOYY001BG9C6	27	27	C	T	22	1
>GPUOYY001BGMLR	226	226	T	G	58	1
>GPUOYY001BGMLR	115	115	A	T	87	1
>GPUOYY001BGMLR	353	353	C	T	29	1
>GPUOYY001BH2ZL	226	226	G	A	31	1
>GPUOYY001BHJN6	72	72	G	A	27	0.96
>GPUOYY001BHJN6	94	94	G	A	36	0.97
>GPUOYY001BHPCT	211	211	G	A	24	1
>GPUOYY001BIODH	33	33	C	T	47	1
>GPUOYY001BJ9MJ	218	218	C	T	27	1
>GPUOYY001BJVIP	242	242	A	G	23	1
>GPUOYY001BK7JV	416	416	G	A	23	1
>GPUOYY001BKRI5	66	66	C	T	177	0.97
>GPUOYY001BKRI5	144	144	G	A	212	0.99
>GPUOYY001BKUS5	299	299	G	T	22	1
>GPUOYY001BMC3W	350	350	T	ATA	24	1
>GPUOYY001BO432	16	16	A	G	24	1
>GPUOYY001BOAXC	267	267	C	T	23	1
>GPUOYY001BOE7N	268	268	T	G	20	1
>GPUOYY001BOHS8	137	137	G	A	22	1
>GPUOYY001BOKGY	234	234	C	T	20	0.95
>GPUOYY001BOLMZ	296	296	C	T	31	1
>GPUOYY001BOOC9	52	52	T	A	28	1
>GPUOYY001BOQBZ	183	183	G	A	21	1
>GPUOYY001BPRSG	132	132	A	G	25	1
>GPUOYY001BQE9O	79	79	G	A	43	1
>GPUOYY001BRAXS	274	274	C	T	31	1
>GPUOYY001BRV5A	365	365	G	A	31	1
>GPUOYY001BRYAO	95	95	G	A	24	1
>GPUOYY001BRZ8O	170	170	T	C	37	1
>GPUOYY001BS6VC	106	106	C	T	29	1
>GPUOYY001BSTJR	350	350	G	A	24	1
>GPUOYY001BTP15	150	150	C	T	24	1
>GPUOYY001BU1W0	311	311	G	A	36	1
>GPUOYY001BU1W0	79	79	G	A	39	1
>GPUOYY001BU1W0	333	333	C	T	29	1
>GPUOYY001BW75U	103	103	G	T	21	1
>GPUOYY001BW7X1	158	158	G	A	24	1
>GPUOYY001BWCVQ	333	333	T	C	37	0.95
>GPUOYY001BWCVQ	303	303	C	T	42	0.98
>GPUOYY001BWCVQ	366	366	A	G	39	1
>GPUOYY001BWHRD	53	53	C	T	42	1
>GPUOYY001BWRIM	31	31	G	A	23	1
>GPUOYY001BWYW9	54	54	G	A	21	0.95
>GPUOYY001BXBZB	267	267	G	A	27	1
>GPUOYY001BXBZB	310	310	T	C	28	1
>GPUOYY001BZ738	302	302	C	T	28	1
>GPUOYY001BZ89D	316	316	G	A	37	1
>GPUOYY001BZ89D	298	298	G	A	52	1
>GPUOYY001BZ89D	270	270	G	A	65	1
>GPUOYY001BZVQ7	117	117	C	T	28	1
>GPUOYY001BZX85	175	175	T	C	44	0.98
>GPUOYY001BZX85	240	240	T	C	28	1
>GPUOYY001BZX85	182	182	A	G	45	1
>GPUOYY001C0D2F	264	264	T	A	24	1
>GPUOYY001C0UH3	99	99	G	A	33	1
>GPUOYY001C0YMZ	282	282	G	A	20	1
>GPUOYY001C0YMZ	99	99	G	A	23	1
>GPUOYY001C0YMZ	45	45	G	A	27	1
>GPUOYY001C0YMZ	266	266	C	T	21	1
>GPUOYY001C1IFY	136	136	C	T	58	1
>GPUOYY001C1OC7	317	317	G	A	25	1
>GPUOYY001C1OC7	120	120	G	A	46	1
>GPUOYY001C1OC7	63	63	A	G	33	1
>GPUOYY001C1V62	110	110	T	C	21	1
>GPUOYY001C1V62	93	94	CT	TC	24	1
>GPUOYY001C38LO	97	97	C	T	23	1
>GPUOYY001C44BZ	335	335	A	G	26	1
>GPUOYY001C44BZ	261	261	C	T	31	1
>GPUOYY001C4E9P	372	372	T	C	21	1
>GPUOYY001C4OOH	21	21	G	A	30	0.97
>GPUOYY001C4Y1T	139	139	A	G	31	1
>GPUOYY001C5CIT	306	306	T	C	20	0.95
>GPUOYY001C6TW7	31	31	G	A	179	0.99
>GPUOYY001C6TW7	138	138	G	A	205	0.99
>GPUOYY001C6UJC	40	40	G	A	29	1
>GPUOYY001C7FPZ	97	97	G	A	23	1
>GPUOYY001C7FPZ	122	122	T	A	24	1
>GPUOYY001C8YVS	127	127	G	A	33	1
>GPUOYY001C9HVU	242	242	A	T	32	1
>GPUOYY001C9HVU	192	192	C	T	35	1
>GPUOYY001C9WZM	233	233	C	T	40	1
>GPUOYY001CA2NP	42	42	C	T	34	1
>GPUOYY001CA4LY	21	21	C	A	30	0.97
>GPUOYY001CA4LY	128	128	C	T	36	1
>GPUOYY001CADY1	264	264	A	G	23	1
>GPUOYY001CAWN7	28	28	A	G	30	1
>GPUOYY001CAYBB	291	291	C	T	40	1
>GPUOYY001CBXJ5	299	299	G	A	36	1
>GPUOYY001CCIRH	310	310	G	A	22	1
>GPUOYY001CCV2T	42	42	C	T	100	1
>GPUOYY001CCYX9	111	111	C	T	32	0.97
>GPUOYY001CCYX9	217	217	A	G	40	1
>GPUOYY001CE2J1	293	293	T	G	44	0.95
>GPUOYY001CE2J1	309	309	C	T	33	0.97
>GPUOYY001CE2J1	300	300	G	T	39	0.97
>GPUOYY001CE2J1	272	272	G	A	42	1
>GPUOYY001CEMG7	268	268	G	A	23	1
>GPUOYY001CF207	274	274	C	T	22	1
>GPUOYY001CFEY0	39	39	G	T	26	1
>GPUOYY001CGAV4	120	120	G	A	26	1
>GPUOYY001CGAV4	33	33	T	A	26	1
>GPUOYY001CGAV4	186	186	C	T	34	1
>GPUOYY001CGPSY	99	99	G	A	94	0.99
>GPUOYY001CGSL6	97	97	G	A	29	1
>GPUOYY001CGTY5	102	102	C	A	27	1
>GPUOYY001CGTY5	132	133	AA	GG	21	1
>GPUOYY001CGTY5	120	120	A	T	26	1
>GPUOYY001CGTY5	111	111	C	T	27	1
>GPUOYY001CGWN7	161	161	G	T	23	1
>GPUOYY001CHKGL	210	210	A	G	25	1
>GPUOYY001CHNZ0	253	253	G	A	24	1
>GPUOYY001CI6DY	249	249	C	T	32	1
>GPUOYY001CIDNH	166	166	G	A	26	1
>GPUOYY001CIEE0	213	213	T	G	42	1
>GPUOYY001CIGOY	384	384	G	A	39	1
>GPUOYY001CJR35	360	360	C	T	22	1
>GPUOYY001CKAA2	327	327	A	CAC	64	1
>GPUOYY001CKAA2	247	247	C	T	22	1
>GPUOYY001CL2BF	69	69	C	T	20	1
>GPUOYY001CL6FH	390	390	C	ACA	20	0.95
>GPUOYY001CLAYG	277	277	C	T	23	1
>GPUOYY001CLE7R	55	55	G	A	24	1
>GPUOYY001CLF8F	361	361	A	G	23	1
>GPUOYY001CLJBU	20	20	A	T	27	0.96
>GPUOYY001CLKBJ	79	79	C	T	22	1
>GPUOYY001CLKBJ	86	86	C	T	22	1
>GPUOYY001CLWXA	236	236	C	T	38	1
>GPUOYY001CNGPV	127	127	C	T	24	1
>GPUOYY001CNLMC	227	227	T	C	20	1
>GPUOYY001CO1S7	180	180	C	T	34	1
>GPUOYY001CO496	326	326	C	T	31	0.97
>GPUOYY001CPC5D	186	186	C	T	27	1
>GPUOYY001CPDW0	139	139	G	A	33	1
>GPUOYY001CPPQ5	66	66	C	T	21	1
>GPUOYY001CPRT0	86	86	G	A	56	1
>GPUOYY001CPRT0	23	28	ATTTTA	TTT	38	1
>GPUOYY001CQ5UJ	380	380	T	C	21	1
>GPUOYY001CQ5UJ	297	297	T	C	22	1
>GPUOYY001CQ5UJ	262	262	C	T	26	1
>GPUOYY001CQZK4	249	249	G	A	26	1
>GPUOYY001CQZK4	210	210	T	C	20	1
>GPUOYY001CQZK4	222	222	T	C	24	1
>GPUOYY001CQZK4	114	114	A	G	24	1
>GPUOYY001CQZK4	207	207	A	T	20	1
>GPUOYY001CR3IV	26	26	C	A	40	1
>GPUOYY001CRI7Y	238	238	G	A	23	0.96
>GPUOYY001CRI7Y	253	253	G	A	27	1
>GPUOYY001CRMZV	103	103	T	C	22	1
>GPUOYY001CRMZV	71	71	T	C	25	1
>GPUOYY001CRMZV	137	137	A	G	20	1
>GPUOYY001CRMZV	90	90	A	G	27	1
>GPUOYY001CRMZV	75	75	T	G	26	1
>GPUOYY001CRMZV	28	28	A	T	23	1
>GPUOYY001CRMZV	93	93	A	T	26	1
>GPUOYY001CRMZV	31	31	G	T	22	1
>GPUOYY001CRMZV	78	78	G	T	25	1
>GPUOYY001CRVUB	175	175	C	T	27	1
>GPUOYY001CS0ZF	209	209	T	C	31	1
>GPUOYY001CSB9O	286	286	C	G	37	1
>GPUOYY001CSBGJ	94	94	C	T	22	1
>GPUOYY001CSNWV	204	204	T	A	22	1
>GPUOYY001CTOAS	74	74	G	A	25	1
>GPUOYY001CTOAS	32	32	T	C	22	1
>GPUOYY001CU82S	51	51	T	C	61	1
>GPUOYY001CULC1	283	283	T	C	21	1
>GPUOYY001CUYGU	48	48	G	A	23	1
>GPUOYY001CUYGU	62	62	T	A	20	1
>GPUOYY001CVHWK	34	34	T	A	24	1
>GPUOYY001CVTC2	190	190	T	C	84	0.99
>GPUOYY001CVTC2	303	303	G	A	69	1
>GPUOYY001CWETQ	132	132	T	C	35	1
>GPUOYY001CWJMN	278	278	G	A	40	1
>GPUOYY001CWKFE	112	112	G	A	27	1
>GPUOYY001CX3JH	92	92	G	A	21	1
>GPUOYY001CXBZC	81	81	C	T	31	0.97
>GPUOYY001CXPID	51	51	A	C	20	0.95
>GPUOYY001CXPID	41	41	G	A	23	0.96
>GPUOYY001CXPID	23	23	G	A	25	1
>GPUOYY001CZATZ	48	48	G	C	28	1
>GPUOYY001CZEDE	81	81	T	G	28	1
>GPUOYY001CZHYB	80	80	G	A	26	1
>GPUOYY001CZHYB	78	78	A	G	25	1
>GPUOYY001D01TL	265	265	C	T	21	1
>GPUOYY001D0A84	5	5	A	G	37	0.95
>GPUOYY001D0A84	59	59	C	T	39	0.95
>GPUOYY001D0A84	58	58	G	A	39	0.97
>GPUOYY001D0Y7I	203	203	C	T	23	1
>GPUOYY001D13CO	292	292	C	T	36	1
>GPUOYY001D19E6	333	333	G	A	25	1
>GPUOYY001D19E6	365	365	G	A	30	1
>GPUOYY001D1PTA	363	363	C	T	21	1
>GPUOYY001D1PTA	279	280	CA	TCG	26	1
>GPUOYY001D1Q3F	212	212	G	A	24	1
>GPUOYY001D1Q3F	205	205	G	A	26	1
>GPUOYY001D2G0D	98	98	C	A	55	0.98
>GPUOYY001D4E8I	301	301	T	A	24	1
>GPUOYY001D4UT8	270	270	G	A	21	1
>GPUOYY001D54LC	207	207	G	A	45	1
>GPUOYY001D54LC	41	41	A	G	43	1
>GPUOYY001D55UY	196	196	G	A	20	1
>GPUOYY001D55UY	223	223	C	T	22	1
>GPUOYY001D5J72	302	302	G	A	44	1
>GPUOYY001D5J72	276	276	C	T	24	1
>GPUOYY001D5N98	264	264	G	A	22	1
>GPUOYY001D616L	205	205	A	C	69	1
>GPUOYY001D63Z7	278	278	T	C	30	0.97
>GPUOYY001D6AXF	240	240	G	A	22	1
>GPUOYY001D7M0F	363	363	A	G	47	1
>GPUOYY001D7MTF	58	58	G	A	25	1
>GPUOYY001D7WM3	101	101	C	T	67	0.98
>GPUOYY001D7WM3	305	305	T	C	42	1
>GPUOYY001D833Z	318	318	T	C	22	1
>GPUOYY001D8DVH	293	293	C	A	23	1
>GPUOYY001D8DVH	309	309	T	C	25	1
>GPUOYY001D8F0H	194	194	T	G	21	1
>GPUOYY001D8IZH	403	403	G	T	26	1
>GPUOYY001D8JRH	137	137	G	A	20	1
>GPUOYY001D8W31	122	122	G	A	38	1
>GPUOYY001D8W31	84	84	C	T	37	1
>GPUOYY001D8W31	213	213	G	T	28	1
>GPUOYY001D9OTH	30	30	G	A	22	1
>GPUOYY001DAT3L	269	269	G	T	26	1
>GPUOYY001DBBQG	206	206	G	A	25	1
>GPUOYY001DBBQG	197	197	C	G	21	1
>GPUOYY001DBC3S	42	42	G	A	25	1
>GPUOYY001DBQ9J	157	157	G	A	31	1
>GPUOYY001DC3BC	414	414	A	G	32	0.97
>GPUOYY001DC9WH	31	31	G	A	47	0.98
>GPUOYY001DD5LB	52	52	C	T	41	0.98
>GPUOYY001DD5LB	49	49	G	A	42	1
>GPUOYY001DDL7J	210	210	C	T	20	1
>GPUOYY001DDLQ6	149	149	A	G	29	1
>GPUOYY001DDP7P	21	21	G	A	28	1
>GPUOYY001DDSSZ	240	240	C	T	26	1
>GPUOYY001DDUAB	253	253	T	C	27	1
>GPUOYY001DEKLW	430	430	A	G	30	1
>GPUOYY001DFMO3	379	379	T	C	25	1
>GPUOYY001DFPFQ	80	80	C	T	21	1
>GPUOYY001DGQTK	82	82	G	A	36	1
>GPUOYY001DGQTK	320	320	G	A	39	1
>GPUOYY001DGQTK	329	331	AAA	CAAAAC	30	1
>GPUOYY001DHNFA	170	170	A	G	70	1
>GPUOYY001DIBKR	216	216	C	A	26	1
>GPUOYY001DIH9O	242	242	C	T	24	1
>GPUOYY001DJ281	59	59	C	T	60	0.98
>GPUOYY001DJPRF	257	257	C	G	25	0.96
>GPUOYY001DJPRF	125	125	G	A	20	1
>GPUOYY001DJPRF	86	86	T	C	21	1
>GPUOYY001DK5Q5	200	200	G	A	25	1
>GPUOYY001DK5Q5	256	256	G	C	20	1
>GPUOYY001DKPVP	218	218	T	C	21	1
>GPUOYY001DKWHU	252	252	C	T	24	1
>GPUOYY001DL87K	249	249	G	A	24	1
>GPUOYY001DLX6E	228	228	A	G	22	1
>GPUOYY001DM37D	161	161	G	A	41	1
>GPUOYY001DM37D	83	83	T	C	34	1
>GPUOYY001DMOHM	229	229	G	A	21	1
>GPUOYY001DMOHM	221	221	G	A	23	1
>GPUOYY001DOIYG	325	325	A	G	23	1
>GPUOYY001DOKD0	290	291	CT	GC	32	1
>GPUOYY001DOM3R	342	342	G	A	22	1
>GPUOYY001DOO6E	64	64	G	A	54	1
>GPUOYY001DOO6E	35	35	C	T	66	1
>GPUOYY001DP510	49	49	C	T	21	1
>GPUOYY001DP8UJ	17	17	C	A	22	1
>GPUOYY001DQ2OD	295	295	C	T	38	1
>GPUOYY001DQ9U5	205	205	A	G	31	1
>GPUOYY001DQ9U5	153	153	C	T	32	1
>GPUOYY001DRA6L	87	87	G	C	30	1
>GPUOYY001DRA6L	235	235	C	T	31	1
>GPUOYY001DRGCB	223	223	C	A	88	1
>GPUOYY001DRGCB	40	40	T	C	53	1
>GPUOYY001DRJZO	112	112	C	T	24	1
>GPUOYY001DRSX8	119	119	G	T	24	1
>GPUOYY001DSHVO	340	340	G	A	23	1
>GPUOYY001DSIND	276	276	T	A	25	1
>GPUOYY001DT46V	398	398	C	T	33	0.97
>GPUOYY001DTCN8	228	228	G	A	50	1
>GPUOYY001DTCN8	128	128	G	A	62	1
>GPUOYY001DTK3O	98	98	T	A	46	0.96
>GPUOYY001DTK3O	32	32	C	T	37	1
>GPUOYY001DUB22	187	187	T	C	45	1
>GPUOYY001DUIR6	135	135	G	A	20	1
>GPUOYY001DUKFV	385	385	A	T	40	1
>GPUOYY001DUKFV	381	381	G	T	40	1
>GPUOYY001DUXZX	161	161	G	A	26	1
>GPUOYY001DVBS0	74	74	G	A	35	1
>GPUOYY001DVBS0	150	150	C	T	42	1
>GPUOYY001DW73G	42	42	A	G	28	1
>GPUOYY001DWAC8	196	196	G	A	35	0.97
>GPUOYY001DWAC8	149	149	G	T	46	1
>GPUOYY001DWBX0	94	94	G	A	39	1
>GPUOYY001DWF82	125	125	G	A	21	1
>GPUOYY001DWPR0	216	216	G	A	26	1
>GPUOYY001DWPR0	211	211	A	T	25	1
>GPUOYY001DX6XE	50	50	A	G	34	1
>GPUOYY001DXO4N	218	218	G	A	43	1
>GPUOYY001DYRXQ	101	101	A	G	22	0.95
>GPUOYY001DYRXQ	71	71	C	A	21	1
>GPUOYY001DYRXQ	79	79	G	A	23	1
>GPUOYY001DYUZP	322	322	A	G	21	1
>GPUOYY001DYVHI	99	99	C	T	27	1
>GPUOYY001DZ3T3	53	53	G	A	68	0.99
>GPUOYY001DZW07	444	444	A	T	27	1
>GPUOYY001DZWVG	191	191	A	T	28	1
>GPUOYY001E0EQS	73	73	C	T	36	1
>GPUOYY001E1CFE	334	334	T	C	37	1
>GPUOYY001E1KMR	304	304	C	T	35	1
>GPUOYY001E1UKV	144	144	C	T	48	1
>GPUOYY001E2Q4H	49	49	A	G	22	0.95
>GPUOYY001E2RZN	209	209	G	A	21	1
>GPUOYY001E31R9	228	228	G	A	25	1
>GPUOYY001E31R9	303	303	T	C	22	1
>GPUOYY001E36IL	41	41	T	C	66	1
>GPUOYY001E4LHK	165	165	G	A	22	1
>GPUOYY001E4LHK	225	225	G	A	22	1
>GPUOYY001E4LHK	22	22	G	A	24	1
>GPUOYY001E4LHK	180	180	A	G	24	1
>GPUOYY001E4TZR	126	126	T	C	20	1
>GPUOYY001E55FX	145	145	G	A	26	1
>GPUOYY001E56YT	245	245	G	A	28	1
>GPUOYY001E5A52	141	141	C	T	44	1
>GPUOYY001E5J09	170	170	A	C	25	1
>GPUOYY001E5PBL	293	293	G	A	34	1
>GPUOYY001E5PBL	24	26	TCT	C	25	1
>GPUOYY001E5ZQ1	98	98	G	A	60	0.98
>GPUOYY001E5ZQ1	54	54	G	A	60	1
>GPUOYY001E7G4R	41	41	G	A	52	1
>GPUOYY001EA3Z7	42	42	G	A	37	1
>GPUOYY001EA3Z7	280	280	C	T	39	1
>GPUOYY001EAVTQ	23	23	T	C	33	1
>GPUOYY001EBHCW	223	223	C	A	30	1
>GPUOYY001EBNS5	293	293	C	T	20	1
>GPUOYY001ECL02	17	17	G	A	23	1
>GPUOYY001ECL02	110	110	A	G	36	1
>GPUOYY001ECQPR	70	70	C	T	26	1
>GPUOYY001EDNOK	332	332	A	T	34	1
>GPUOYY001EDNOK	358	358	C	T	28	1
>GPUOYY001EECR5	6	6	C	A	30	1
>GPUOYY001EECR5	122	122	G	A	46	1
>GPUOYY001EEJLP	243	243	C	T	32	0.97
>GPUOYY001EEJLP	103	103	T	C	42	1
>GPUOYY001EERJQ	73	73	G	A	21	1
>GPUOYY001EERJQ	94	94	G	C	22	1
>GPUOYY001EEZ94	182	182	G	A	25	1
>GPUOYY001EF7BC	285	285	G	T	21	1
>GPUOYY001EFB11	386	386	C	T	22	0.95
>GPUOYY001EFB11	131	131	T	C	23	1
>GPUOYY001EFB11	236	236	T	C	25	1
>GPUOYY001EFB5I	151	151	A	G	81	1
>GPUOYY001EFB5I	57	57	C	T	72	1
>GPUOYY001EG0LD	92	92	G	A	31	1
>GPUOYY001EG0LD	177	177	A	G	23	1
>GPUOYY001EGYDY	67	67	A	G	22	1
>GPUOYY001EH42E	127	127	A	T	26	1
>GPUOYY001EHRD3	274	274	A	G	46	0.98
>GPUOYY001EHX50	127	127	G	A	45	1
>GPUOYY001EI0QA	92	92	C	T	25	1
>GPUOYY001EI6HT	238	238	G	A	22	1
>GPUOYY001EIDQ5	384	384	C	T	26	0.96
>GPUOYY001EJ3W8	356	356	C	T	21	1
>GPUOYY001EJNH7	39	39	A	T	86	1
>GPUOYY001EJX0Y	259	259	T	C	46	1
>GPUOYY001EJX0Y	348	348	T	G	34	1
>GPUOYY001EJYBX	134	134	G	A	37	1
>GPUOYY001EL13O	47	47	G	A	29	0.97
>GPUOYY001EL13O	101	101	T	A	28	1
>GPUOYY001EL13O	55	55	G	C	26	1
>GPUOYY001EL13O	167	167	G	C	30	1
>GPUOYY001EL13O	146	146	A	G	29	1
>GPUOYY001EL13O	170	170	A	G	30	1
>GPUOYY001EL13O	138	138	C	G	29	1
>GPUOYY001EL13O	139	139	A	T	28	1
>GPUOYY001EL13O	162	162	C	T	31	1
>GPUOYY001EL13O	179	179	G	T	29	1
>GPUOYY001EL3D2	45	45	C	T	22	1
>GPUOYY001ELEE8	302	302	C	G	54	1
>GPUOYY001ELLA3	61	61	G	A	74	1
>GPUOYY001EMLPG	161	161	C	T	22	1
>GPUOYY001ENJVG	215	215	C	T	23	1
>GPUOYY001EO397	450	450	T	C	48	1
>GPUOYY001EOLAF	334	334	A	T	26	1
>GPUOYY001EPGJX	58	58	C	T	20	1
>GPUOYY001EPVPL	177	177	A	G	20	1
>GPUOYY001EPX1Q	104	104	G	A	32	0.97
>GPUOYY001EQZK6	32	32	T	C	36	0.97
>GPUOYY001ER8UQ	234	234	C	T	24	1
>GPUOYY001ERCE6	299	299	G	A	20	1
>GPUOYY001ERKH6	96	96	T	C	20	0.95
>GPUOYY001ERKH6	117	117	G	C	26	1
>GPUOYY001ERKH6	185	185	A	G	30	1
>GPUOYY001ERPFD	221	221	C	T	21	1
>GPUOYY001ERQ9J	79	79	G	A	55	1
>GPUOYY001ERQ9J	39	39	C	T	44	1
>GPUOYY001ESKU2	33	33	C	T	50	1
>GPUOYY001ETC78	324	324	G	A	35	1
>GPUOYY001ETC78	329	329	C	T	34	1
>GPUOYY001EUFS0	326	326	A	T	21	1
>GPUOYY001EVU4P	184	184	T	A	23	1
>GPUOYY001EW3UU	448	448	G	A	31	1
>GPUOYY001EWBWM	440	440	A	G	62	1
>GPUOYY001EWBWM	46	46	A	G	67	1
>GPUOYY001EWYWO	328	328	T	C	40	1
>GPUOYY001EWYWO	282	282	A	G	26	1
>GPUOYY001EX2HY	406	406	A	T	25	1
>GPUOYY001EX2HY	409	409	C	T	24	1
>GPUOYY001EXBCZ	258	258	A	C	24	1
>GPUOYY001EXI7J	231	231	A	G	27	1
>GPUOYY001EXI7J	299	299	A	T	25	1
>GPUOYY001EY9G2	13	13	G	A	20	1
>GPUOYY001EYTG8	307	307	T	A	25	1
>GPUOYY001EZ9KN	246	246	T	C	30	0.97
>GPUOYY001EZ9KN	278	278	A	G	27	1
>GPUOYY001EZIUU	331	331	T	C	24	1
>GPUOYY001EZP4K	205	205	C	T	23	0.96
>GPUOYY001EZP4K	103	103	C	T	25	1
>GPUOYY002F0132	320	320	A	G	20	1
>GPUOYY002F059A	254	254	A	C	30	1
>GPUOYY002F08MF	282	282	G	A	43	1
>GPUOYY002F0EI0	82	82	C	T	31	1
>GPUOYY002F0LJ4	253	253	A	G	25	1
>GPUOYY002F0LSA	198	198	G	A	39	1
>GPUOYY002F0LSA	343	343	C	T	33	1
>GPUOYY002F0LSA	272	272	C	T	52	1
>GPUOYY002F1PJH	264	264	T	C	20	1
>GPUOYY002F1XMR	135	135	C	T	21	1
>GPUOYY002F2QHW	53	53	G	A	30	1
>GPUOYY002F2QHW	274	274	T	A	29	1
>GPUOYY002F2QI8	278	278	A	T	23	0.96
>GPUOYY002F2QI8	65	65	T	C	20	1
>GPUOYY002F2QI8	234	234	T	C	32	1
>GPUOYY002F2QI8	71	71	A	T	21	1
>GPUOYY002F3FNY	465	465	C	T	31	1
>GPUOYY002F3KRM	112	112	C	A	22	1
>GPUOYY002F4CFP	74	74	G	A	36	1
>GPUOYY002F4Q93	83	83	G	A	37	0.97
>GPUOYY002F63HN	151	151	A	C	34	1
>GPUOYY002F6MYP	322	322	G	A	30	1
>GPUOYY002F6MYP	235	235	G	A	33	1
>GPUOYY002F84HM	54	54	T	C	28	1
>GPUOYY002F8QZT	55	55	G	A	25	1
>GPUOYY002F8YJW	245	245	C	T	37	0.95
>GPUOYY002F8YJW	176	176	G	A	20	1
>GPUOYY002F922P	131	131	C	T	22	0.95
>GPUOYY002F970F	91	91	G	A	24	1
>GPUOYY002F9CUY	331	331	C	T	28	1
>GPUOYY002FG7G9	380	380	A	G	40	1
>GPUOYY002FG7G9	430	430	C	T	23	1
>GPUOYY002FG7G9	224	224	C	T	31	1
>GPUOYY002FGDMA	29	29	C	T	21	1
>GPUOYY002FGP2U	20	20	T	C	36	1
>GPUOYY002FGP2U	69	69	C	T	35	1
>GPUOYY002FHGNR	112	112	T	A	21	1
>GPUOYY002FIOV2	165	165	C	T	33	1
>GPUOYY002FIZDM	345	345	C	T	30	1
>GPUOYY002FJ96S	223	223	T	C	49	1
>GPUOYY002FJIAE	89	89	G	A	28	1
>GPUOYY002FJOCS	10	10	C	T	22	0.95
>GPUOYY002FJOCS	87	87	A	G	26	1
>GPUOYY002FJT1I	59	59	T	C	31	1
>GPUOYY002FK1E6	69	69	T	A	20	1
>GPUOYY002FK36O	362	362	G	A	20	1
>GPUOYY002FK36O	308	308	T	C	21	1
>GPUOYY002FK9GK	202	202	A	G	25	1
>GPUOYY002FK9GK	61	61	C	T	30	1
>GPUOYY002FKAOT	314	314	G	T	43	1
>GPUOYY002FKAY0	184	184	G	T	27	1
>GPUOYY002FKWOH	216	216	C	T	31	1
>GPUOYY002FL2C5	28	28	C	T	33	1
>GPUOYY002FNOF2	46	46	C	T	21	1
>GPUOYY002FNWJ8	170	170	G	A	24	1
>GPUOYY002FNWJ8	60	60	T	A	30	1
>GPUOYY002FNZKT	94	94	C	T	22	1
>GPUOYY002FO26P	161	161	G	C	25	1
>GPUOYY002FO26P	175	175	C	T	27	1
>GPUOYY002FOGH2	181	181	A	T	23	1
>GPUOYY002FOPCJ	61	61	T	C	20	0.95
>GPUOYY002FP0W1	204	204	C	T	20	1
>GPUOYY002FPJN0	224	224	T	C	20	1
>GPUOYY002FPNJM	180	180	T	A	21	1
>GPUOYY002FPNJM	166	166	T	G	22	1
>GPUOYY002FPUC1	251	251	G	A	64	1
>GPUOYY002FQL14	221	221	T	G	35	1
>GPUOYY002FQTKT	244	244	A	G	65	1
>GPUOYY002FR8VV	71	71	A	C	30	1
>GPUOYY002FS6BV	98	98	A	G	65	1
>GPUOYY002FS6BV	139	139	C	T	69	1
>GPUOYY002FSMN9	239	239	C	T	20	1
>GPUOYY002FSRTE	135	135	C	T	27	1
>GPUOYY002FSTVC	277	277	G	T	25	1
>GPUOYY002FT385	301	301	G	A	20	1
>GPUOYY002FTFEG	376	376	G	A	22	1
>GPUOYY002FTNJT	203	203	C	T	29	1
>GPUOYY002FUQTQ	345	345	A	G	22	1
>GPUOYY002FVC5X	239	239	G	A	23	1
>GPUOYY002FVDYO	326	326	A	G	30	1
>GPUOYY002FVDYO	123	123	A	T	56	1
>GPUOYY002FVQ9K	343	343	G	A	23	1
>GPUOYY002FWI9T	345	345	T	A	21	1
>GPUOYY002FWXMN	181	181	A	G	40	1
>GPUOYY002FXX00	113	113	C	T	20	1
>GPUOYY002FYU6V	60	60	T	C	22	1
>GPUOYY002FZ88F	7	7	C	T	40	1
>GPUOYY002FZ8HP	32	32	C	A	63	1
>GPUOYY002FZ9DU	297	297	A	G	51	0.98
>GPUOYY002FZ9DU	174	174	C	T	86	1
>GPUOYY002FZ9VC	60	60	T	A	31	1
>GPUOYY002FZ9VC	64	64	C	T	32	1
>GPUOYY002FZ9VC	67	67	C	T	35	1
>GPUOYY002FZAID	241	241	G	A	27	1
>GPUOYY002FZAID	89	89	C	G	20	1
>GPUOYY002FZHKF	42	42	C	T	43	1
>GPUOYY002FZT7I	121	121	A	T	32	0.97
>GPUOYY002FZT7I	161	161	G	A	45	1
>GPUOYY002G08LH	369	369	A	G	80	1
>GPUOYY002G0KK7	281	281	T	C	27	1
>GPUOYY002G0WMU	341	341	G	A	45	1
>GPUOYY002G1069	308	308	G	A	41	1
>GPUOYY002G1BWV	20	20	G	A	20	1
>GPUOYY002G1Z49	43	43	C	T	24	1
>GPUOYY002G21FQ	132	132	G	A	21	1
>GPUOYY002G29RA	134	134	A	G	32	1
>GPUOYY002G2AIC	137	137	G	A	41	1
>GPUOYY002G2AIC	242	242	A	G	20	1
>GPUOYY002G2B6L	176	176	C	T	46	1
>GPUOYY002G2BQP	64	64	G	A	29	1
>GPUOYY002G3E8F	146	146	G	A	45	1
>GPUOYY002G3E8F	412	412	A	C	31	1
>GPUOYY002G3S5H	210	210	C	T	24	1
>GPUOYY002G43P2	48	48	C	T	21	1
>GPUOYY002G48UF	176	176	G	A	23	1
>GPUOYY002G4YZ2	328	328	G	C	25	1
>GPUOYY002G4YZ2	203	203	T	C	36	1
>GPUOYY002G4YZ2	222	222	C	T	35	1
>GPUOYY002G4ZE4	276	276	A	C	38	1
>GPUOYY002G503B	95	95	G	A	24	1
>GPUOYY002G52OW	149	149	G	A	21	1
>GPUOYY002G54XL	332	332	G	A	29	1
>GPUOYY002G57KW	235	235	C	A	31	1
>GPUOYY002G57KW	265	265	G	C	26	1
>GPUOYY002G57KW	34	34	C	T	27	1
>GPUOYY002G57KW	210	210	C	T	27	1
>GPUOYY002G5FS2	78	78	T	G	23	1
>GPUOYY002G5GWQ	112	112	C	T	50	1
>GPUOYY002G61Q4	430	430	T	C	35	1
>GPUOYY002G61Q4	287	287	T	C	39	1
>GPUOYY002G61Q4	83	83	C	T	24	1
>GPUOYY002G704G	233	233	G	A	22	1
>GPUOYY002G704G	323	323	C	T	20	1
>GPUOYY002G70WI	293	293	C	T	25	1
>GPUOYY002G72HA	96	96	A	C	32	1
>GPUOYY002G7F7L	293	293	G	A	21	1
>GPUOYY002G7F7L	327	327	A	T	31	1
>GPUOYY002G7JF3	147	147	G	A	22	1
>GPUOYY002G7JF3	121	121	G	A	24	1
>GPUOYY002G7NJ3	161	161	G	A	26	1
>GPUOYY002G7NJ3	231	231	C	T	20	1
>GPUOYY002G7P9O	47	47	A	G	21	1
>GPUOYY002G8567	343	343	G	A	47	1
>GPUOYY002G8996	261	261	C	T	36	1
>GPUOYY002G8FDI	103	103	C	T	23	1
>GPUOYY002G91NW	272	272	G	A	25	1
>GPUOYY002G91UY	391	391	C	T	22	1
>GPUOYY002G9W0G	167	167	G	C	23	1
>GPUOYY002GA5GT	7	7	C	T	64	1
>GPUOYY002GA5GT	212	212	C	T	78	1
>GPUOYY002GA5GT	176	176	C	T	86	1
>GPUOYY002GAVLB	293	293	T	C	43	0.98
>GPUOYY002GAVLB	114	114	C	T	43	1
>GPUOYY002GBO56	79	79	A	G	31	1
>GPUOYY002GC3I4	78	78	G	A	24	1
>GPUOYY002GCHGZ	261	261	T	ATA	20	1
>GPUOYY002GCJT6	135	135	G	A	25	1
>GPUOYY002GCS5C	129	129	C	T	53	1
>GPUOYY002GCUPJ	194	194	T	C	25	1
>GPUOYY002GD4N3	59	59	C	T	34	1
>GPUOYY002GDKRZ	46	46	G	A	20	1
>GPUOYY002GDR3S	149	149	A	G	20	1
>GPUOYY002GE4DG	189	189	C	T	29	1
>GPUOYY002GE4DG	249	249	C	T	29	1
>GPUOYY002GE8J8	99	99	G	A	20	0.95
>GPUOYY002GEIQO	93	93	C	T	28	1
>GPUOYY002GEKY5	268	268	G	A	22	1
>GPUOYY002GEYLK	137	137	G	A	38	1
>GPUOYY002GF0A8	86	86	C	T	21	1
>GPUOYY002GFAMG	162	162	G	A	27	1
>GPUOYY002GFAMG	160	160	C	T	28	1
>GPUOYY002GFPBZ	213	213	A	C	40	0.95
>GPUOYY002GFPBZ	167	167	G	C	27	0.96
>GPUOYY002GFPBZ	173	173	G	C	30	0.97
>GPUOYY002GFPBZ	210	210	T	C	39	0.97
>GPUOYY002GFPBZ	108	108	C	T	37	0.97
>GPUOYY002GFPBZ	180	180	G	T	35	0.97
>GPUOYY002GFUCO	123	123	G	A	29	1
>GPUOYY002GFUCO	177	177	G	A	33	1
>GPUOYY002GFUCO	172	172	G	A	34	1
>GPUOYY002GG6X8	290	290	G	A	31	1
>GPUOYY002GGKIK	151	151	G	A	27	1
>GPUOYY002GGKIK	317	317	G	A	27	1
>GPUOYY002GGQJE	359	359	T	A	21	1
>GPUOYY002GGUSW	249	249	G	A	20	1
>GPUOYY002GGUSW	363	363	C	T	46	1
>GPUOYY002GHIFE	111	111	C	T	30	1
>GPUOYY002GHZGI	177	177	G	A	42	1
>GPUOYY002GHZGI	140	140	C	T	43	1
>GPUOYY002GI44O	90	90	G	A	21	1
>GPUOYY002GIDOG	341	341	G	A	28	1
>GPUOYY002GIDOG	335	335	T	G	29	1
>GPUOYY002GILQB	284	284	C	T	27	1
>GPUOYY002GJ1UH	325	325	T	C	33	1
>GPUOYY002GJ1UH	65	65	T	C	39	1
>GPUOYY002GJ7NJ	250	250	A	T	23	0.96
>GPUOYY002GJPWJ	159	159	A	C	25	1
>GPUOYY002GJS91	192	192	G	A	24	1
>GPUOYY002GK2Q9	145	145	G	A	91	1
>GPUOYY002GK2Q9	10	10	T	C	54	1
>GPUOYY002GKTCS	39	39	G	A	27	1
>GPUOYY002GKX2F	316	316	C	T	54	1
>GPUOYY002GL6P7	116	116	G	A	34	1
>GPUOYY002GLJQS	273	274	CA	TT	99	1
>GPUOYY002GLNEZ	21	21	T	C	31	1
>GPUOYY002GLVIY	391	391	C	T	56	1
>GPUOYY002GN8S0	192	192	C	T	20	1
>GPUOYY002GNCLZ	136	136	C	T	29	0.97
>GPUOYY002GO8RJ	248	248	A	G	22	1
>GPUOYY002GO8RJ	157	157	C	T	21	1
>GPUOYY002GOBVU	43	43	C	T	31	1
>GPUOYY002GOCRV	312	312	G	A	38	1
>GPUOYY002GOCRV	379	379	C	T	26	1
>GPUOYY002GOTEV	202	204	ACA	C	25	1
>GPUOYY002GOTEV	331	331	C	TCT	20	1
>GPUOYY002GP7LM	61	61	A	T	42	1
>GPUOYY002GPHIW	429	429	G	A	27	1
>GPUOYY002GQ0T1	260	260	C	T	35	0.97
>GPUOYY002GQ0T1	79	79	T	C	28	1
>GPUOYY002GQFK7	81	81	T	C	73	1
>GPUOYY002GQO78	283	283	T	A	23	0.96
>GPUOYY002GRQ7F	13	13	G	A	20	1
>GPUOYY002GRQ7F	50	50	G	A	24	1
>GPUOYY002GRS08	231	231	G	C	20	1
>GPUOYY002GRULR	109	109	C	T	38	1
>GPUOYY002GRYFU	117	117	A	G	22	1
>GPUOYY002GTZSU	242	242	G	A	21	0.95
>GPUOYY002GU1IM	10	10	T	G	20	1
>GPUOYY002GU8AC	63	63	C	T	30	0.97
>GPUOYY002GU8AC	20	20	C	T	22	1
>GPUOYY002GU8AC	160	160	C	T	26	1
>GPUOYY002GU8AC	71	71	C	T	29	1
>GPUOYY002GU9SI	115	115	G	A	23	0.96
>GPUOYY002GU9SI	208	208	A	G	24	1
>GPUOYY002GUY63	53	53	C	T	23	1
>GPUOYY002GVL6O	9	9	A	G	23	1
>GPUOYY002GWPWX	42	42	C	T	69	1
>GPUOYY002GWR2V	106	106	C	T	36	0.97
>GPUOYY002GX17D	39	39	C	T	38	0.97
>GPUOYY002GYA1D	251	251	T	G	25	1
>GPUOYY002GYNU5	320	320	T	A	48	0.98
>GPUOYY002GYNU5	236	236	T	G	59	1
>GPUOYY002GZ68K	338	338	A	T	39	1
>GPUOYY002GZ68K	166	166	C	T	38	1
>GPUOYY002GZRAK	412	412	C	T	42	1
>GPUOYY002H01XS	386	386	A	G	26	1
>GPUOYY002H0AOH	22	22	G	A	25	1
>GPUOYY002H0FT2	52	52	G	A	20	1
>GPUOYY002H0U2K	114	114	C	A	20	1
>GPUOYY002H0U2K	150	150	A	C	24	1
>GPUOYY002H0U2K	132	132	A	T	25	1
>GPUOYY002H0Z3M	279	279	T	C	20	1
>GPUOYY002H10OI	407	407	G	A	26	1
>GPUOYY002H16GJ	66	66	G	A	30	1
>GPUOYY002H16GJ	68	68	A	G	30	1
>GPUOYY002H1ZKY	54	54	G	A	35	1
>GPUOYY002H2249	200	200	C	T	47	1
>GPUOYY002H29XN	38	38	G	A	33	1
>GPUOYY002H2LAL	429	432	TTTA	ATTTTAT	23	1
>GPUOYY002H459C	333	333	T	C	30	1
>GPUOYY002H49QZ	268	268	G	A	33	1
>GPUOYY002H49QZ	324	324	C	T	28	1
>GPUOYY002H4HQ5	200	200	C	T	30	1
>GPUOYY002H4N4Y	215	215	T	A	39	1
>GPUOYY002H4RAV	9	9	C	T	20	0.95
>GPUOYY002H5CVJ	133	133	C	T	21	1
>GPUOYY002H5YQM	378	378	G	A	55	1
>GPUOYY002H6ALA	377	377	C	T	23	1
>GPUOYY002H6AT1	154	154	G	A	105	0.98
>GPUOYY002H6AT1	160	160	C	T	107	0.99
>GPUOYY002H6ZTR	366	366	C	A	23	1
>GPUOYY002H7B6Y	162	162	C	T	44	1
>GPUOYY002H84DU	130	130	G	A	76	1
>GPUOYY002H87QX	293	293	G	A	26	1
>GPUOYY002H8XD8	265	265	C	T	24	0.96
>GPUOYY002H8XD8	155	155	G	A	28	1
>GPUOYY002H8ZZB	344	344	C	T	20	1
>GPUOYY002HAKUF	27	27	T	C	61	1
>GPUOYY002HAN86	121	121	C	T	32	0.97
>GPUOYY002HAN86	179	179	A	G	33	1
>GPUOYY002HBVGB	363	363	A	C	24	1
>GPUOYY002HBWDR	154	154	T	C	28	1
>GPUOYY002HBWDR	179	179	C	T	23	1
>GPUOYY002HCDUH	70	70	T	A	38	1
>GPUOYY002HCFBP	97	97	C	T	39	1
>GPUOYY002HCIY6	101	101	T	C	21	0.95
>GPUOYY002HDAJ6	372	372	T	C	21	1
>GPUOYY002HDCV1	439	440	GT	TG	39	0.97
>GPUOYY002HDG83	25	25	G	A	21	1
>GPUOYY002HDG83	50	50	C	G	24	1
>GPUOYY002HDH6M	380	380	G	A	26	1
>GPUOYY002HDH6M	283	283	G	A	34	1
>GPUOYY002HDRYA	257	257	C	T	35	1
>GPUOYY002HDUFP	54	54	A	C	25	1
[truncated: 3,192 more rows]
